# Supplementary material for: Dynamic Transcriptome-Based Weighted Gene Co-expression Network Analysis Reveals Key Modules and Hub Genes Associated With the Structure and Nutrient Formation of Endosperm for Wax Corn
Source: Front Plant Sci. 2022 Jun 9;13:915400. doi: 10.3389/fpls.2022.915400 (PMC9218491; doi:10.3389/fpls.2022.915400)
Supplement: Supplementary Table 1 — All genes identified by transcriptome analysis. [file Table_1.XLSX]

## Sheet: Table S1 All genes identified b
Gene_id	chromosome	Strand	start	end	length	biological_process	biological_process_description	cellular_component	cellular_component_description	molecular_function	molecular_function_description	KEGG AnnotInfo	KEGG url	Gene Name	Blast swiss prot
ENSRNA049437471	1	-	2815814	2815887	74	--	--	--	--	--	--	--	--	--	-//-
ENSRNA049437473	1	-	2998702	2998773	72	--	--	--	--	--	--	--	--	--	-//-
ENSRNA049437518	1	-	5888817	5888890	74	--	--	--	--	--	--	--	--	--	-//-
ENSRNA049437607	1	-	10109832	10109903	72	--	--	--	--	--	--	--	--	--	-//-
ENSRNA049437614	1	-	10573120	10573190	71	--	--	--	--	--	--	--	--	--	-//-
ENSRNA049437658	1	-	18379795	18379867	73	--	--	--	--	--	--	--	--	--	-//-
ENSRNA049437881	1	-	57260575	57260656	82	--	--	--	--	--	--	--	--	--	-//-
ENSRNA049437912	1	-	60934860	60934931	72	--	--	--	--	--	--	--	--	--	-//-
ENSRNA049437967	1	-	75697606	75697678	73	--	--	--	--	--	--	--	--	--	-//-
ENSRNA049438083	1	-	96159180	96159253	74	--	--	--	--	--	--	--	--	--	-//-
ENSRNA049438128	1	-	97371800	97371872	73	--	--	--	--	--	--	--	--	--	-//-
ENSRNA049438140	1	-	100647463	100647533	71	--	--	--	--	--	--	--	--	--	-//-
ENSRNA049438262	1	-	159024666	159024738	73	--	--	--	--	--	--	--	--	--	-//-
ENSRNA049438276	1	-	159024831	159024903	73	--	--	--	--	--	--	--	--	--	-//-
ENSRNA049438309	1	-	168610719	168610792	74	--	--	--	--	--	--	--	--	--	-//-
ENSRNA049438321	1	-	168630530	168630603	74	--	--	--	--	--	--	--	--	--	-//-
ENSRNA049438363	1	-	174833883	174833956	74	--	--	--	--	--	--	--	--	--	-//-
ENSRNA049438404	1	-	192004596	192004668	73	--	--	--	--	--	--	--	--	--	-//-
ENSRNA049438418	1	-	200674711	200674783	73	--	--	--	--	--	--	--	--	--	-//-
ENSRNA049438546	1	-	230206732	230206804	73	--	--	--	--	--	--	--	--	--	-//-
ENSRNA049438552	1	-	230528661	230528733	73	--	--	--	--	--	--	--	--	--	-//-
ENSRNA049438664	1	-	263685913	263685983	71	--	--	--	--	--	--	--	--	--	-//-
ENSRNA049438710	1	-	273664916	273664988	73	--	--	--	--	--	--	--	--	--	-//-
ENSRNA049438763	1	-	284499794	284499865	72	--	--	--	--	--	--	--	--	--	-//-
ENSRNA049438777	1	-	286214718	286214791	74	--	--	--	--	--	--	--	--	--	-//-
ENSRNA049438795	1	-	287675049	287675122	74	--	--	--	--	--	--	--	--	--	-//-
ENSRNA049438847	1	-	291822201	291822271	71	--	--	--	--	--	--	--	--	--	-//-
ENSRNA049438855	1	-	298536171	298536243	73	--	--	--	--	--	--	--	--	--	-//-
ENSRNA049438872	1	-	298761145	298761218	74	--	--	--	--	--	--	--	--	--	-//-
ENSRNA049438884	1	-	302140275	302140346	72	--	--	--	--	--	--	--	--	--	-//-
ENSRNA049438894	1	-	302365564	302365637	74	--	--	--	--	--	--	--	--	--	-//-
ENSRNA049438906	1	-	302374104	302374185	82	--	--	--	--	--	--	--	--	--	-//-
ENSRNA049438956	1	+	291181368	291181439	72	--	--	--	--	--	--	--	--	--	-//-
ENSRNA049438965	1	+	291181118	291181189	72	--	--	--	--	--	--	--	--	--	-//-
ENSRNA049439000	1	+	288720984	288721057	74	--	--	--	--	--	--	--	--	--	-//-
ENSRNA049439015	1	+	287532662	287532733	72	--	--	--	--	--	--	--	--	--	-//-
ENSRNA049439029	1	+	287343232	287343303	72	--	--	--	--	--	--	--	--	--	-//-
ENSRNA049439064	1	+	276671704	276671776	73	--	--	--	--	--	--	--	--	--	-//-
ENSRNA049439167	1	+	256484420	256484493	74	--	--	--	--	--	--	--	--	--	-//-
ENSRNA049439213	1	+	253265493	253265565	73	--	--	--	--	--	--	--	--	--	-//-
ENSRNA049439227	1	+	253262033	253262105	73	--	--	--	--	--	--	--	--	--	-//-
ENSRNA049439244	1	+	252796432	252796503	72	--	--	--	--	--	--	--	--	--	-//-
ENSRNA049439289	1	+	249590584	249590656	73	--	--	--	--	--	--	--	--	--	-//-
ENSRNA049439300	1	+	244517985	244518067	83	--	--	--	--	--	--	--	--	--	-//-
ENSRNA049439367	1	+	230234648	230234720	73	--	--	--	--	--	--	--	--	--	-//-
ENSRNA049439420	1	+	209580187	209580258	72	--	--	--	--	--	--	--	--	--	-//-
ENSRNA049439530	1	+	192679623	192679695	73	--	--	--	--	--	--	--	--	--	-//-
ENSRNA049439609	1	+	148397588	148397659	72	--	--	--	--	--	--	--	--	--	-//-
ENSRNA049439691	1	+	112814381	112814454	74	--	--	--	--	--	--	--	--	--	-//-
ENSRNA049439730	1	+	96473604	96473677	74	--	--	--	--	--	--	--	--	--	-//-
ENSRNA049439764	1	+	90965548	90965618	71	--	--	--	--	--	--	--	--	--	-//-
ENSRNA049439777	1	+	90965218	90965288	71	--	--	--	--	--	--	--	--	--	-//-
ENSRNA049439822	1	+	67038124	67038195	72	--	--	--	--	--	--	--	--	--	-//-
ENSRNA049439996	1	+	42763172	42763245	74	--	--	--	--	--	--	--	--	--	-//-
ENSRNA049440072	1	+	12353064	12353147	84	--	--	--	--	--	--	--	--	--	-//-
ENSRNA049440088	1	+	4364145	4364217	73	--	--	--	--	--	--	--	--	--	-//-
ENSRNA049440136	3	-	4599115	4599187	73	--	--	--	--	--	--	--	--	--	-//-
ENSRNA049440167	3	-	12982954	12983035	82	--	--	--	--	--	--	--	--	--	-//-
ENSRNA049440219	3	-	17270936	17271009	74	--	--	--	--	--	--	--	--	--	-//-
ENSRNA049440232	3	-	21798617	21798690	74	--	--	--	--	--	--	--	--	--	-//-
ENSRNA049440238	3	-	21807442	21807515	74	--	--	--	--	--	--	--	--	--	-//-
ENSRNA049440259	3	-	29585570	29585642	73	--	--	--	--	--	--	--	--	--	-//-
ENSRNA049440276	3	-	31710296	31710378	83	--	--	--	--	--	--	--	--	--	-//-
ENSRNA049440360	3	-	62236115	62236188	74	--	--	--	--	--	--	--	--	--	-//-
ENSRNA049440434	3	-	125970013	125970085	73	--	--	--	--	--	--	--	--	--	-//-
ENSRNA049440447	3	-	129404039	129404110	72	--	--	--	--	--	--	--	--	--	-//-
ENSRNA049440535	3	-	148106534	148106613	80	--	--	--	--	--	--	--	--	--	-//-
ENSRNA049440572	3	-	169004888	169004961	74	--	--	--	--	--	--	--	--	--	-//-
ENSRNA049440629	3	-	182649256	182649328	73	--	--	--	--	--	--	--	--	--	-//-
ENSRNA049440693	3	-	196938375	196938446	72	--	--	--	--	--	--	--	--	--	-//-
ENSRNA049440749	3	-	210771432	210771504	73	--	--	--	--	--	--	--	--	--	-//-
ENSRNA049440843	3	-	234238988	234239072	85	--	--	--	--	--	--	--	--	--	-//-
ENSRNA049440873	3	+	233462748	233462819	72	--	--	--	--	--	--	--	--	--	-//-
ENSRNA049440883	3	+	233460987	233461060	74	--	--	--	--	--	--	--	--	--	-//-
ENSRNA049440947	3	+	218263376	218263449	74	--	--	--	--	--	--	--	--	--	-//-
ENSRNA049440969	3	+	213107847	213107928	82	--	--	--	--	--	--	--	--	--	-//-
ENSRNA049441024	3	+	203279322	203279394	73	--	--	--	--	--	--	--	--	--	-//-
ENSRNA049441066	3	+	198369675	198369760	86	--	--	--	--	--	--	--	--	--	-//-
ENSRNA049441166	3	+	177342233	177342304	72	--	--	--	--	--	--	--	--	--	-//-
ENSRNA049441180	3	+	173184614	173184695	82	--	--	--	--	--	--	--	--	--	-//-
ENSRNA049441214	3	+	158649813	158649885	73	--	--	--	--	--	--	--	--	--	-//-
ENSRNA049441235	3	+	148108082	148108154	73	--	--	--	--	--	--	--	--	--	-//-
ENSRNA049441268	3	+	142564023	142564096	74	--	--	--	--	--	--	--	--	--	-//-
ENSRNA049441281	3	+	142558742	142558815	74	--	--	--	--	--	--	--	--	--	-//-
ENSRNA049441288	3	+	142526410	142526483	74	--	--	--	--	--	--	--	--	--	-//-
ENSRNA049441297	3	+	142524514	142524587	74	--	--	--	--	--	--	--	--	--	-//-
ENSRNA049441317	3	+	142492881	142492954	74	--	--	--	--	--	--	--	--	--	-//-
ENSRNA049441369	3	+	133866998	133867069	72	--	--	--	--	--	--	--	--	--	-//-
ENSRNA049441413	3	+	81490802	81490873	72	--	--	--	--	--	--	--	--	--	-//-
ENSRNA049441496	3	+	48427521	48427592	72	--	--	--	--	--	--	--	--	--	-//-
ENSRNA049441530	3	+	33394894	33394967	74	--	--	--	--	--	--	--	--	--	-//-
ENSRNA049441594	3	+	2017886	2017958	73	--	--	--	--	--	--	--	--	--	-//-
ENSRNA049441606	3	+	1288605	1288686	82	--	--	--	--	--	--	--	--	--	-//-
ENSRNA049441657	2	-	23330437	23330508	72	--	--	--	--	--	--	--	--	--	-//-
ENSRNA049441695	2	-	28092488	28092560	73	--	--	--	--	--	--	--	--	--	-//-
ENSRNA049441729	2	-	30054952	30055025	74	--	--	--	--	--	--	--	--	--	-//-
ENSRNA049441754	2	-	36858697	36858779	83	--	--	--	--	--	--	--	--	--	-//-
ENSRNA049441770	2	-	45215473	45215545	73	--	--	--	--	--	--	--	--	--	-//-
ENSRNA049441819	2	-	50750329	50750401	73	--	--	--	--	--	--	--	--	--	-//-
ENSRNA049441904	2	-	70263777	70263848	72	--	--	--	--	--	--	--	--	--	-//-
ENSRNA049441950	2	-	98043428	98043499	72	--	--	--	--	--	--	--	--	--	-//-
ENSRNA049442036	2	-	157732688	157732759	72	--	--	--	--	--	--	--	--	--	-//-
ENSRNA049442047	2	-	157768220	157768293	74	--	--	--	--	--	--	--	--	--	-//-
ENSRNA049442071	2	-	163611414	163611497	84	--	--	--	--	--	--	--	--	--	-//-
ENSRNA049442135	2	-	175171417	175171489	73	--	--	--	--	--	--	--	--	--	-//-
ENSRNA049442148	2	-	175598472	175598545	74	--	--	--	--	--	--	--	--	--	-//-
ENSRNA049442171	2	-	176905020	176905091	72	--	--	--	--	--	--	--	--	--	-//-
ENSRNA049442230	2	-	183511748	183511820	73	--	--	--	--	--	--	--	--	--	-//-
ENSRNA049442300	2	-	194744417	194744490	74	--	--	--	--	--	--	--	--	--	-//-
ENSRNA049442311	2	-	194919186	194919257	72	--	--	--	--	--	--	--	--	--	-//-
ENSRNA049442349	2	-	199183498	199183569	72	--	--	--	--	--	--	--	--	--	-//-
ENSRNA049442419	2	-	204943527	204943599	73	--	--	--	--	--	--	--	--	--	-//-
ENSRNA049442454	2	-	217009595	217009668	74	--	--	--	--	--	--	--	--	--	-//-
ENSRNA049442482	2	-	216504631	216504704	74	--	--	--	--	--	--	--	--	--	-//-
ENSRNA049442494	2	-	216504464	216504537	74	--	--	--	--	--	--	--	--	--	-//-
ENSRNA049442509	2	-	217455594	217455667	74	--	--	--	--	--	--	--	--	--	-//-
ENSRNA049442590	2	-	220035678	220035751	74	--	--	--	--	--	--	--	--	--	-//-
ENSRNA049442601	2	-	220036150	220036223	74	--	--	--	--	--	--	--	--	--	-//-
ENSRNA049442624	2	-	220036622	220036695	74	--	--	--	--	--	--	--	--	--	-//-
ENSRNA049442640	2	-	220037094	220037167	74	--	--	--	--	--	--	--	--	--	-//-
ENSRNA049442661	2	-	220037566	220037639	74	--	--	--	--	--	--	--	--	--	-//-
ENSRNA049442682	2	-	220038038	220038111	74	--	--	--	--	--	--	--	--	--	-//-
ENSRNA049442701	2	-	220038510	220038583	74	--	--	--	--	--	--	--	--	--	-//-
ENSRNA049442711	2	-	220038982	220039055	74	--	--	--	--	--	--	--	--	--	-//-
ENSRNA049442725	2	-	220039454	220039527	74	--	--	--	--	--	--	--	--	--	-//-
ENSRNA049442735	2	-	220039926	220039999	74	--	--	--	--	--	--	--	--	--	-//-
ENSRNA049442750	2	-	220040398	220040471	74	--	--	--	--	--	--	--	--	--	-//-
ENSRNA049442753	2	-	220040870	220040943	74	--	--	--	--	--	--	--	--	--	-//-
ENSRNA049442759	2	-	220041342	220041415	74	--	--	--	--	--	--	--	--	--	-//-
ENSRNA049442767	2	-	220041814	220041887	74	--	--	--	--	--	--	--	--	--	-//-
ENSRNA049442774	2	-	220042286	220042359	74	--	--	--	--	--	--	--	--	--	-//-
ENSRNA049442786	2	-	220042758	220042831	74	--	--	--	--	--	--	--	--	--	-//-
ENSRNA049442798	2	-	220043230	220043303	74	--	--	--	--	--	--	--	--	--	-//-
ENSRNA049442804	2	-	220043702	220043775	74	--	--	--	--	--	--	--	--	--	-//-
ENSRNA049442814	2	-	220044174	220044247	74	--	--	--	--	--	--	--	--	--	-//-
ENSRNA049442822	2	-	220044646	220044719	74	--	--	--	--	--	--	--	--	--	-//-
ENSRNA049442831	2	-	220045118	220045191	74	--	--	--	--	--	--	--	--	--	-//-
ENSRNA049442838	2	-	220045590	220045663	74	--	--	--	--	--	--	--	--	--	-//-
ENSRNA049442848	2	-	220046062	220046135	74	--	--	--	--	--	--	--	--	--	-//-
ENSRNA049442855	2	-	220046534	220046607	74	--	--	--	--	--	--	--	--	--	-//-
ENSRNA049442862	2	-	220047006	220047079	74	--	--	--	--	--	--	--	--	--	-//-
ENSRNA049442884	2	-	220047950	220048023	74	--	--	--	--	--	--	--	--	--	-//-
ENSRNA049442894	2	-	220048422	220048495	74	--	--	--	--	--	--	--	--	--	-//-
ENSRNA049442905	2	-	220048894	220048967	74	--	--	--	--	--	--	--	--	--	-//-
ENSRNA049442915	2	-	220049839	220049912	74	--	--	--	--	--	--	--	--	--	-//-
ENSRNA049442934	2	-	220050782	220050855	74	--	--	--	--	--	--	--	--	--	-//-
ENSRNA049442941	2	-	220051253	220051326	74	--	--	--	--	--	--	--	--	--	-//-
ENSRNA049442949	2	-	220052198	220052271	74	--	--	--	--	--	--	--	--	--	-//-
ENSRNA049442959	2	-	220052670	220052743	74	--	--	--	--	--	--	--	--	--	-//-
ENSRNA049442971	2	-	220053149	220053222	74	--	--	--	--	--	--	--	--	--	-//-
ENSRNA049442979	2	-	220053620	220053693	74	--	--	--	--	--	--	--	--	--	-//-
ENSRNA049442989	2	-	220054092	220054165	74	--	--	--	--	--	--	--	--	--	-//-
ENSRNA049443000	2	-	220061965	220062038	74	--	--	--	--	--	--	--	--	--	-//-
ENSRNA049443007	2	-	220062444	220062517	74	--	--	--	--	--	--	--	--	--	-//-
ENSRNA049443014	2	-	220062915	220062988	74	--	--	--	--	--	--	--	--	--	-//-
ENSRNA049443029	2	-	220063859	220063932	74	--	--	--	--	--	--	--	--	--	-//-
ENSRNA049443039	2	-	220064330	220064403	74	--	--	--	--	--	--	--	--	--	-//-
ENSRNA049443050	2	-	220064802	220064875	74	--	--	--	--	--	--	--	--	--	-//-
ENSRNA049443058	2	-	220065745	220065818	74	--	--	--	--	--	--	--	--	--	-//-
ENSRNA049443070	2	-	220066217	220066290	74	--	--	--	--	--	--	--	--	--	-//-
ENSRNA049443077	2	-	220066687	220066760	74	--	--	--	--	--	--	--	--	--	-//-
ENSRNA049443081	2	-	220067159	220067232	74	--	--	--	--	--	--	--	--	--	-//-
ENSRNA049443083	2	-	220076505	220076578	74	--	--	--	--	--	--	--	--	--	-//-
ENSRNA049443089	2	-	220076976	220077049	74	--	--	--	--	--	--	--	--	--	-//-
ENSRNA049443220	2	+	244404199	244404272	74	--	--	--	--	--	--	--	--	--	-//-
ENSRNA049443234	2	+	241903099	241903169	71	--	--	--	--	--	--	--	--	--	-//-
ENSRNA049443253	2	+	240834597	240834670	74	--	--	--	--	--	--	--	--	--	-//-
ENSRNA049443270	2	+	240477322	240477394	73	--	--	--	--	--	--	--	--	--	-//-
ENSRNA049443287	2	+	237257891	237257964	74	--	--	--	--	--	--	--	--	--	-//-
ENSRNA049443307	2	+	236432776	236432847	72	--	--	--	--	--	--	--	--	--	-//-
ENSRNA049443319	2	+	236211091	236211163	73	--	--	--	--	--	--	--	--	--	-//-
ENSRNA049443354	2	+	235122953	235123024	72	--	--	--	--	--	--	--	--	--	-//-
ENSRNA049443370	2	+	235111439	235111510	72	--	--	--	--	--	--	--	--	--	-//-
ENSRNA049443391	2	+	232677589	232677662	74	--	--	--	--	--	--	--	--	--	-//-
ENSRNA049443450	2	+	223632804	223632885	82	--	--	--	--	--	--	--	--	--	-//-
ENSRNA049443461	2	+	223153770	223153843	74	--	--	--	--	--	--	--	--	--	-//-
ENSRNA049443478	2	+	222362251	222362322	72	--	--	--	--	--	--	--	--	--	-//-
ENSRNA049443507	2	+	220382167	220382239	73	--	--	--	--	--	--	--	--	--	-//-
ENSRNA049443525	2	+	219354248	219354319	72	--	--	--	--	--	--	--	--	--	-//-
ENSRNA049443537	2	+	219037552	219037639	88	--	--	--	--	--	--	--	--	--	-//-
ENSRNA049443552	2	+	217255128	217255199	72	--	--	--	--	--	--	--	--	--	-//-
ENSRNA049443563	2	+	217246881	217246952	72	--	--	--	--	--	--	--	--	--	-//-
ENSRNA049443592	2	+	209804973	209805046	74	--	--	--	--	--	--	--	--	--	-//-
ENSRNA049443604	2	+	205707216	205707288	73	--	--	--	--	--	--	--	--	--	-//-
ENSRNA049443697	2	+	183507641	183507713	73	--	--	--	--	--	--	--	--	--	-//-
ENSRNA049443707	2	+	181064036	181064107	72	--	--	--	--	--	--	--	--	--	-//-
ENSRNA049443772	2	+	171148954	171149026	73	--	--	--	--	--	--	--	--	--	-//-
ENSRNA049443806	2	+	157612770	157612842	73	--	--	--	--	--	--	--	--	--	-//-
ENSRNA049443819	2	+	153782926	153782998	73	--	--	--	--	--	--	--	--	--	-//-
ENSRNA049443842	2	+	145384186	145384257	72	--	--	--	--	--	--	--	--	--	-//-
ENSRNA049443919	2	+	86182485	86182556	72	--	--	--	--	--	--	--	--	--	-//-
ENSRNA049443931	2	+	79977514	79977587	74	--	--	--	--	--	--	--	--	--	-//-
ENSRNA049443992	2	+	44525477	44525548	72	--	--	--	--	--	--	--	--	--	-//-
ENSRNA049444004	2	+	43589428	43589499	72	--	--	--	--	--	--	--	--	--	-//-
ENSRNA049444016	2	+	43576904	43576975	72	--	--	--	--	--	--	--	--	--	-//-
ENSRNA049444035	2	+	41026233	41026306	74	--	--	--	--	--	--	--	--	--	-//-
ENSRNA049444055	2	+	38436181	38436253	73	--	--	--	--	--	--	--	--	--	-//-
ENSRNA049444109	2	+	17194024	17194096	73	--	--	--	--	--	--	--	--	--	-//-
ENSRNA049444159	2	+	9683891	9683963	73	--	--	--	--	--	--	--	--	--	-//-
ENSRNA049444172	2	+	9663177	9663262	86	--	--	--	--	--	--	--	--	--	-//-
ENSRNA049444185	2	+	5981145	5981218	74	--	--	--	--	--	--	--	--	--	-//-
ENSRNA049444234	2	+	2484047	2484119	73	--	--	--	--	--	--	--	--	--	-//-
ENSRNA049444291	2	+	2240113	2240184	72	--	--	--	--	--	--	--	--	--	-//-
ENSRNA049444331	4	-	3045291	3045362	72	--	--	--	--	--	--	--	--	--	-//-
ENSRNA049444341	4	-	4476331	4476404	74	--	--	--	--	--	--	--	--	--	-//-
ENSRNA049444372	4	-	6485951	6486023	73	--	--	--	--	--	--	--	--	--	-//-
ENSRNA049444385	4	-	6770898	6770984	87	--	--	--	--	--	--	--	--	--	-//-
ENSRNA049444450	4	-	28447581	28447653	73	--	--	--	--	--	--	--	--	--	-//-
ENSRNA049444459	4	-	31727808	31727879	72	--	--	--	--	--	--	--	--	--	-//-
ENSRNA049444555	4	-	122502243	122502324	82	--	--	--	--	--	--	--	--	--	-//-
ENSRNA049444619	4	-	183197026	183197111	86	--	--	--	--	--	--	--	--	--	-//-
ENSRNA049444634	4	-	184371770	184371841	72	--	--	--	--	--	--	--	--	--	-//-
ENSRNA049444648	4	-	187327538	187327609	72	--	--	--	--	--	--	--	--	--	-//-
ENSRNA049444658	4	-	189198091	189198163	73	--	--	--	--	--	--	--	--	--	-//-
ENSRNA049444705	4	-	199989766	199989853	88	--	--	--	--	--	--	--	--	--	-//-
ENSRNA049445038	4	-	245462067	245462140	74	--	--	--	--	--	--	--	--	--	-//-
ENSRNA049445111	4	+	233602099	233602170	72	--	--	--	--	--	--	--	--	--	-//-
ENSRNA049445130	4	+	230851761	230851832	72	--	--	--	--	--	--	--	--	--	-//-
ENSRNA049445136	4	+	230850821	230850892	72	--	--	--	--	--	--	--	--	--	-//-
ENSRNA049445150	4	+	230848564	230848635	72	--	--	--	--	--	--	--	--	--	-//-
ENSRNA049445160	4	+	230847625	230847696	72	--	--	--	--	--	--	--	--	--	-//-
ENSRNA049445166	4	+	230840419	230840490	72	--	--	--	--	--	--	--	--	--	-//-
ENSRNA049445172	4	+	230829447	230829518	72	--	--	--	--	--	--	--	--	--	-//-
ENSRNA049445189	4	+	224517980	224518051	72	--	--	--	--	--	--	--	--	--	-//-
ENSRNA049445197	4	+	214600295	214600368	74	--	--	--	--	--	--	--	--	--	-//-
ENSRNA049445213	4	+	211194967	211195038	72	--	--	--	--	--	--	--	--	--	-//-
ENSRNA049445254	4	+	187363616	187363697	82	--	--	--	--	--	--	--	--	--	-//-
ENSRNA049445265	4	+	186821844	186821915	72	--	--	--	--	--	--	--	--	--	-//-
ENSRNA049445272	4	+	186760572	186760645	74	--	--	--	--	--	--	--	--	--	-//-
ENSRNA049445293	4	+	181556584	181556656	73	--	--	--	--	--	--	--	--	--	-//-
ENSRNA049445310	4	+	177830270	177830342	73	--	--	--	--	--	--	--	--	--	-//-
ENSRNA049445327	4	+	172535377	172535448	72	--	--	--	--	--	--	--	--	--	-//-
ENSRNA049445360	4	+	156466299	156466370	72	--	--	--	--	--	--	--	--	--	-//-
ENSRNA049445368	4	+	156464062	156464133	72	--	--	--	--	--	--	--	--	--	-//-
ENSRNA049445418	4	+	151574140	151574211	72	--	--	--	--	--	--	--	--	--	-//-
ENSRNA049445432	4	+	151468992	151469063	72	--	--	--	--	--	--	--	--	--	-//-
ENSRNA049445436	4	+	151412607	151412678	72	--	--	--	--	--	--	--	--	--	-//-
ENSRNA049445441	4	+	151412226	151412297	72	--	--	--	--	--	--	--	--	--	-//-
ENSRNA049445461	4	+	149175176	149175248	73	--	--	--	--	--	--	--	--	--	-//-
ENSRNA049445478	4	+	148973560	148973632	73	--	--	--	--	--	--	--	--	--	-//-
ENSRNA049445501	4	+	138206089	138206170	82	--	--	--	--	--	--	--	--	--	-//-
ENSRNA049445517	4	+	125465469	125465550	82	--	--	--	--	--	--	--	--	--	-//-
ENSRNA049445530	4	+	112075504	112075575	72	--	--	--	--	--	--	--	--	--	-//-
ENSRNA049445542	4	+	85450085	85450157	73	--	--	--	--	--	--	--	--	--	-//-
ENSRNA049445571	4	+	56278681	56278753	73	--	--	--	--	--	--	--	--	--	-//-
ENSRNA049445609	4	+	28937209	28937282	74	--	--	--	--	--	--	--	--	--	-//-
ENSRNA049445658	4	+	13883476	13883548	73	--	--	--	--	--	--	--	--	--	-//-
ENSRNA049445706	5	-	7470676	7470748	73	--	--	--	--	--	--	--	--	--	-//-
ENSRNA049445718	5	-	15982890	15982960	71	--	--	--	--	--	--	--	--	--	-//-
ENSRNA049445733	5	-	19206835	19206907	73	--	--	--	--	--	--	--	--	--	-//-
ENSRNA049445740	5	-	19463578	19463649	72	--	--	--	--	--	--	--	--	--	-//-
ENSRNA049445751	5	-	24686332	24686404	73	--	--	--	--	--	--	--	--	--	-//-
ENSRNA049445768	5	-	26883879	26883950	72	--	--	--	--	--	--	--	--	--	-//-
ENSRNA049445818	5	-	66874789	66874860	72	--	--	--	--	--	--	--	--	--	-//-
ENSRNA049445825	5	-	67007380	67007451	72	--	--	--	--	--	--	--	--	--	-//-
ENSRNA049445836	5	-	71502725	71502797	73	--	--	--	--	--	--	--	--	--	-//-
ENSRNA049445941	5	-	150980218	150980289	72	--	--	--	--	--	--	--	--	--	-//-
ENSRNA049445985	5	-	176883938	176884010	73	--	--	--	--	--	--	--	--	--	-//-
ENSRNA049446001	5	-	180147560	180147631	72	--	--	--	--	--	--	--	--	--	-//-
ENSRNA049446015	5	-	181018150	181018221	72	--	--	--	--	--	--	--	--	--	-//-
ENSRNA049446082	5	-	215725334	215725406	73	--	--	--	--	--	--	--	--	--	-//-
ENSRNA049446094	5	-	215840460	215840531	72	--	--	--	--	--	--	--	--	--	-//-
ENSRNA049446119	5	-	218088599	218088671	73	--	--	--	--	--	--	--	--	--	-//-
ENSRNA049446128	5	-	219057976	219058048	73	--	--	--	--	--	--	--	--	--	-//-
ENSRNA049446134	5	-	219582681	219582753	73	--	--	--	--	--	--	--	--	--	-//-
ENSRNA049446167	5	+	222622259	222622330	72	--	--	--	--	--	--	--	--	--	-//-
ENSRNA049446227	5	+	215772153	215772226	74	--	--	--	--	--	--	--	--	--	-//-
ENSRNA049446241	5	+	214480485	214480569	85	--	--	--	--	--	--	--	--	--	-//-
ENSRNA049446268	5	+	204308744	204308828	85	--	--	--	--	--	--	--	--	--	-//-
ENSRNA049446278	5	+	204104020	204104091	72	--	--	--	--	--	--	--	--	--	-//-
ENSRNA049446311	5	+	194086356	194086427	72	--	--	--	--	--	--	--	--	--	-//-
ENSRNA049446318	5	+	193523222	193523294	73	--	--	--	--	--	--	--	--	--	-//-
ENSRNA049446338	5	+	193474230	193474301	72	--	--	--	--	--	--	--	--	--	-//-
ENSRNA049446356	5	+	187209882	187209963	82	--	--	--	--	--	--	--	--	--	-//-
ENSRNA049446377	5	+	182985139	182985212	74	--	--	--	--	--	--	--	--	--	-//-
ENSRNA049446390	5	+	181558918	181558989	72	--	--	--	--	--	--	--	--	--	-//-
ENSRNA049446399	5	+	179268456	179268537	82	--	--	--	--	--	--	--	--	--	-//-
ENSRNA049446412	5	+	179025136	179025208	73	--	--	--	--	--	--	--	--	--	-//-
ENSRNA049446421	5	+	178313414	178313494	81	--	--	--	--	--	--	--	--	--	-//-
ENSRNA049446430	5	+	175958964	175959035	72	--	--	--	--	--	--	--	--	--	-//-
ENSRNA049446444	5	+	173180939	173181010	72	--	--	--	--	--	--	--	--	--	-//-
ENSRNA049446451	5	+	170046562	170046633	72	--	--	--	--	--	--	--	--	--	-//-
ENSRNA049446516	5	+	145725979	145726050	72	--	--	--	--	--	--	--	--	--	-//-
ENSRNA049446532	5	+	145716134	145716205	72	--	--	--	--	--	--	--	--	--	-//-
ENSRNA049446541	5	+	145714499	145714570	72	--	--	--	--	--	--	--	--	--	-//-
ENSRNA049446611	5	+	85751880	85751951	72	--	--	--	--	--	--	--	--	--	-//-
ENSRNA049446634	5	+	80675242	80675313	72	--	--	--	--	--	--	--	--	--	-//-
ENSRNA049446642	5	+	78728803	78728875	73	--	--	--	--	--	--	--	--	--	-//-
ENSRNA049446666	5	+	72868224	72868296	73	--	--	--	--	--	--	--	--	--	-//-
ENSRNA049446682	5	+	71947562	71947634	73	--	--	--	--	--	--	--	--	--	-//-
ENSRNA049446764	5	+	31253375	31253445	71	--	--	--	--	--	--	--	--	--	-//-
ENSRNA049446780	5	+	25109933	25110005	73	--	--	--	--	--	--	--	--	--	-//-
ENSRNA049446811	5	+	19207446	19207518	73	--	--	--	--	--	--	--	--	--	-//-
ENSRNA049446878	5	+	5559577	5559650	74	--	--	--	--	--	--	--	--	--	-//-
ENSRNA049446904	5	+	5226300	5226373	74	--	--	--	--	--	--	--	--	--	-//-
ENSRNA049446916	5	+	5149527	5149599	73	--	--	--	--	--	--	--	--	--	-//-
ENSRNA049446924	5	+	4686835	4686905	71	--	--	--	--	--	--	--	--	--	-//-
ENSRNA049446944	5	+	1535546	1535619	74	--	--	--	--	--	--	--	--	--	-//-
ENSRNA049446955	5	+	1508136	1508209	74	--	--	--	--	--	--	--	--	--	-//-
ENSRNA049446985	7	-	2118401	2118472	72	--	--	--	--	--	--	--	--	--	-//-
ENSRNA049447011	7	-	9634818	9634890	73	--	--	--	--	--	--	--	--	--	-//-
ENSRNA049447020	7	-	28621096	28621177	82	--	--	--	--	--	--	--	--	--	-//-
ENSRNA049447050	7	-	46270365	46270436	72	--	--	--	--	--	--	--	--	--	-//-
ENSRNA049447086	7	-	81079700	81079772	73	--	--	--	--	--	--	--	--	--	-//-
ENSRNA049447147	7	-	114375170	114375243	74	--	--	--	--	--	--	--	--	--	-//-
ENSRNA049447196	7	-	133883308	133883393	86	--	--	--	--	--	--	--	--	--	-//-
ENSRNA049447287	7	-	149058675	149058748	74	--	--	--	--	--	--	--	--	--	-//-
ENSRNA049447346	7	-	162862428	162862499	72	--	--	--	--	--	--	--	--	--	-//-
ENSRNA049447361	7	-	168307507	168307580	74	--	--	--	--	--	--	--	--	--	-//-
ENSRNA049447389	7	-	169201603	169201676	74	--	--	--	--	--	--	--	--	--	-//-
ENSRNA049447400	7	-	169779560	169779631	72	--	--	--	--	--	--	--	--	--	-//-
ENSRNA049447456	7	-	178013886	178013967	82	--	--	--	--	--	--	--	--	--	-//-
ENSRNA049447467	7	-	179792042	179792114	73	--	--	--	--	--	--	--	--	--	-//-
ENSRNA049447479	7	-	180311307	180311378	72	--	--	--	--	--	--	--	--	--	-//-
ENSRNA049447490	7	+	180849704	180849776	73	--	--	--	--	--	--	--	--	--	-//-
ENSRNA049447516	7	+	179726523	179726596	74	--	--	--	--	--	--	--	--	--	-//-
ENSRNA049447555	7	+	174824010	174824082	73	--	--	--	--	--	--	--	--	--	-//-
ENSRNA049447575	7	+	173375853	173375926	74	--	--	--	--	--	--	--	--	--	-//-
ENSRNA049447583	7	+	172900746	172900817	72	--	--	--	--	--	--	--	--	--	-//-
ENSRNA049447618	7	+	165347244	165347315	72	--	--	--	--	--	--	--	--	--	-//-
ENSRNA049447665	7	+	150473486	150473558	73	--	--	--	--	--	--	--	--	--	-//-
ENSRNA049447712	7	+	135068706	135068779	74	--	--	--	--	--	--	--	--	--	-//-
ENSRNA049447742	7	+	107148470	107148542	73	--	--	--	--	--	--	--	--	--	-//-
ENSRNA049447833	7	+	46286812	46286883	72	--	--	--	--	--	--	--	--	--	-//-
ENSRNA049447892	7	+	33314995	33315076	82	--	--	--	--	--	--	--	--	--	-//-
ENSRNA049447910	7	+	26450065	26450137	73	--	--	--	--	--	--	--	--	--	-//-
ENSRNA049447917	7	+	26386466	26386538	73	--	--	--	--	--	--	--	--	--	-//-
ENSRNA049447995	7	+	9545153	9545225	73	--	--	--	--	--	--	--	--	--	-//-
ENSRNA049448001	7	+	8979948	8980020	73	--	--	--	--	--	--	--	--	--	-//-
ENSRNA049448019	7	+	6968337	6968408	72	--	--	--	--	--	--	--	--	--	-//-
ENSRNA049448027	7	+	6968192	6968263	72	--	--	--	--	--	--	--	--	--	-//-
ENSRNA049448032	7	+	3127715	3127788	74	--	--	--	--	--	--	--	--	--	-//-
ENSRNA049448084	8	-	8318194	8318266	73	--	--	--	--	--	--	--	--	--	-//-
ENSRNA049448099	8	-	16887452	16887522	71	--	--	--	--	--	--	--	--	--	-//-
ENSRNA049448118	8	-	25301127	25301199	73	--	--	--	--	--	--	--	--	--	-//-
ENSRNA049448124	8	-	29525006	29525087	82	--	--	--	--	--	--	--	--	--	-//-
ENSRNA049448153	8	-	71630123	71630195	73	--	--	--	--	--	--	--	--	--	-//-
ENSRNA049448186	8	-	77933059	77933129	71	--	--	--	--	--	--	--	--	--	-//-
ENSRNA049448294	8	-	121406173	121406244	72	--	--	--	--	--	--	--	--	--	-//-
ENSRNA049448303	8	-	125885464	125885535	72	--	--	--	--	--	--	--	--	--	-//-
ENSRNA049448313	8	-	127834149	127834221	73	--	--	--	--	--	--	--	--	--	-//-
ENSRNA049448326	8	-	128732904	128732976	73	--	--	--	--	--	--	--	--	--	-//-
ENSRNA049448346	8	-	135871487	135871560	74	--	--	--	--	--	--	--	--	--	-//-
ENSRNA049448359	8	-	136862423	136862496	74	--	--	--	--	--	--	--	--	--	-//-
ENSRNA049448409	8	-	148838757	148838829	73	--	--	--	--	--	--	--	--	--	-//-
ENSRNA049448437	8	-	155867586	155867657	72	--	--	--	--	--	--	--	--	--	-//-
ENSRNA049448571	8	-	178062987	178063058	72	--	--	--	--	--	--	--	--	--	-//-
ENSRNA049448577	8	-	178075903	178075974	72	--	--	--	--	--	--	--	--	--	-//-
ENSRNA049448588	8	-	179536120	179536192	73	--	--	--	--	--	--	--	--	--	-//-
ENSRNA049448593	8	+	180219555	180219627	73	--	--	--	--	--	--	--	--	--	-//-
ENSRNA049448599	8	+	178710850	178710935	86	--	--	--	--	--	--	--	--	--	-//-
ENSRNA049448607	8	+	178331188	178331259	72	--	--	--	--	--	--	--	--	--	-//-
ENSRNA049448612	8	+	177282458	177282529	72	--	--	--	--	--	--	--	--	--	-//-
ENSRNA049448640	8	+	174611011	174611083	73	--	--	--	--	--	--	--	--	--	-//-
ENSRNA049448669	8	+	171913678	171913757	80	--	--	--	--	--	--	--	--	--	-//-
ENSRNA049448679	8	+	171473188	171473259	72	--	--	--	--	--	--	--	--	--	-//-
ENSRNA049448687	8	+	170088068	170088149	82	--	--	--	--	--	--	--	--	--	-//-
ENSRNA049448693	8	+	170079284	170079365	82	--	--	--	--	--	--	--	--	--	-//-
ENSRNA049448749	8	+	165244589	165244661	73	--	--	--	--	--	--	--	--	--	-//-
ENSRNA049448758	8	+	162158109	162158181	73	--	--	--	--	--	--	--	--	--	-//-
ENSRNA049448817	8	+	148838018	148838090	73	--	--	--	--	--	--	--	--	--	-//-
ENSRNA049448844	8	+	138659555	138659634	80	--	--	--	--	--	--	--	--	--	-//-
ENSRNA049448858	8	+	138435781	138435853	73	--	--	--	--	--	--	--	--	--	-//-
ENSRNA049448868	8	+	132230981	132231054	74	--	--	--	--	--	--	--	--	--	-//-
ENSRNA049448887	8	+	129186160	129186233	74	--	--	--	--	--	--	--	--	--	-//-
ENSRNA049448902	8	+	120361102	120361174	73	--	--	--	--	--	--	--	--	--	-//-
ENSRNA049449017	8	+	75511484	75511556	73	--	--	--	--	--	--	--	--	--	-//-
ENSRNA049449042	8	+	67488186	67488257	72	--	--	--	--	--	--	--	--	--	-//-
ENSRNA049449053	8	+	64734509	64734580	72	--	--	--	--	--	--	--	--	--	-//-
ENSRNA049449061	8	+	64730906	64730977	72	--	--	--	--	--	--	--	--	--	-//-
ENSRNA049449117	8	+	21839588	21839658	71	--	--	--	--	--	--	--	--	--	-//-
ENSRNA049449125	8	+	17970589	17970660	72	--	--	--	--	--	--	--	--	--	-//-
ENSRNA049449142	8	+	13356981	13357052	72	--	--	--	--	--	--	--	--	--	-//-
ENSRNA049449148	8	+	13145278	13145351	74	--	--	--	--	--	--	--	--	--	-//-
ENSRNA049449156	8	+	12684826	12684899	74	--	--	--	--	--	--	--	--	--	-//-
ENSRNA049449171	8	+	8652545	8652616	72	--	--	--	--	--	--	--	--	--	-//-
ENSRNA049449186	8	+	3858738	3858810	73	--	--	--	--	--	--	--	--	--	-//-
ENSRNA049449193	8	+	2988927	2988999	73	--	--	--	--	--	--	--	--	--	-//-
ENSRNA049449201	8	+	2956391	2956463	73	--	--	--	--	--	--	--	--	--	-//-
ENSRNA049449221	6	-	785616	785701	86	--	--	--	--	--	--	--	--	--	-//-
ENSRNA049449252	6	-	28057672	28057743	72	--	--	--	--	--	--	--	--	--	-//-
ENSRNA049449262	6	-	29658541	29658614	74	--	--	--	--	--	--	--	--	--	-//-
ENSRNA049449275	6	-	29667526	29667599	74	--	--	--	--	--	--	--	--	--	-//-
ENSRNA049449280	6	-	34698255	34698328	74	--	--	--	--	--	--	--	--	--	-//-
ENSRNA049449307	6	-	60307644	60307715	72	--	--	--	--	--	--	--	--	--	-//-
ENSRNA049449327	6	-	61325235	61325306	72	--	--	--	--	--	--	--	--	--	-//-
ENSRNA049449347	6	-	70690902	70690975	74	--	--	--	--	--	--	--	--	--	-//-
ENSRNA049449366	6	-	72647036	72647107	72	--	--	--	--	--	--	--	--	--	-//-
ENSRNA049449374	6	-	75123953	75124023	71	--	--	--	--	--	--	--	--	--	-//-
ENSRNA049449428	6	-	94216102	94216174	73	--	--	--	--	--	--	--	--	--	-//-
ENSRNA049449434	6	-	94216259	94216331	73	--	--	--	--	--	--	--	--	--	-//-
ENSRNA049449443	6	-	94220603	94220675	73	--	--	--	--	--	--	--	--	--	-//-
ENSRNA049449459	6	-	97587097	97587169	73	--	--	--	--	--	--	--	--	--	-//-
ENSRNA049449485	6	-	111096691	111096764	74	--	--	--	--	--	--	--	--	--	-//-
ENSRNA049449552	6	-	149715112	149715184	73	--	--	--	--	--	--	--	--	--	-//-
ENSRNA049449576	6	-	152169898	152169979	82	--	--	--	--	--	--	--	--	--	-//-
ENSRNA049449610	6	-	160172455	160172526	72	--	--	--	--	--	--	--	--	--	-//-
ENSRNA049449631	6	-	160948365	160948437	73	--	--	--	--	--	--	--	--	--	-//-
ENSRNA049449652	6	-	163081778	163081850	73	--	--	--	--	--	--	--	--	--	-//-
ENSRNA049449674	6	-	164161090	164161161	72	--	--	--	--	--	--	--	--	--	-//-
ENSRNA049449682	6	-	167402017	167402089	73	--	--	--	--	--	--	--	--	--	-//-
ENSRNA049449689	6	-	168883268	168883340	73	--	--	--	--	--	--	--	--	--	-//-
ENSRNA049449708	6	+	170776692	170776764	73	--	--	--	--	--	--	--	--	--	-//-
ENSRNA049449715	6	+	167335041	167335112	72	--	--	--	--	--	--	--	--	--	-//-
ENSRNA049449723	6	+	167391385	167391456	72	--	--	--	--	--	--	--	--	--	-//-
ENSRNA049449734	6	+	168196692	168196773	82	--	--	--	--	--	--	--	--	--	-//-
ENSRNA049449738	6	+	166769418	166769490	73	--	--	--	--	--	--	--	--	--	-//-
ENSRNA049449767	6	+	161064153	161064224	72	--	--	--	--	--	--	--	--	--	-//-
ENSRNA049449799	6	+	152695567	152695640	74	--	--	--	--	--	--	--	--	--	-//-
ENSRNA049449857	6	+	130745190	130745262	73	--	--	--	--	--	--	--	--	--	-//-
ENSRNA049449932	6	+	86342555	86342627	73	--	--	--	--	--	--	--	--	--	-//-
ENSRNA049449944	6	+	85021282	85021353	72	--	--	--	--	--	--	--	--	--	-//-
ENSRNA049449962	6	+	81184945	81185016	72	--	--	--	--	--	--	--	--	--	-//-
ENSRNA049449974	6	+	81277235	81277306	72	--	--	--	--	--	--	--	--	--	-//-
ENSRNA049449983	6	+	79965748	79965820	73	--	--	--	--	--	--	--	--	--	-//-
ENSRNA049449993	6	+	74850633	74850703	71	--	--	--	--	--	--	--	--	--	-//-
ENSRNA049449999	6	+	74853026	74853096	71	--	--	--	--	--	--	--	--	--	-//-
ENSRNA049450008	6	+	74783894	74783964	71	--	--	--	--	--	--	--	--	--	-//-
ENSRNA049450016	6	+	74749514	74749584	71	--	--	--	--	--	--	--	--	--	-//-
ENSRNA049450031	6	+	60144508	60144579	72	--	--	--	--	--	--	--	--	--	-//-
ENSRNA049450072	6	+	43846364	43846435	72	--	--	--	--	--	--	--	--	--	-//-
ENSRNA049450111	6	+	6262346	6262417	72	--	--	--	--	--	--	--	--	--	-//-
ENSRNA049450167	9	-	6555536	6555607	72	--	--	--	--	--	--	--	--	--	-//-
ENSRNA049450181	9	-	16749951	16750022	72	--	--	--	--	--	--	--	--	--	-//-
ENSRNA049450283	9	-	61965395	61965466	72	--	--	--	--	--	--	--	--	--	-//-
ENSRNA049450307	9	-	92375905	92375976	72	--	--	--	--	--	--	--	--	--	-//-
ENSRNA049450384	9	-	108267188	108267260	73	--	--	--	--	--	--	--	--	--	-//-
ENSRNA049450390	9	-	108264425	108264497	73	--	--	--	--	--	--	--	--	--	-//-
ENSRNA049450397	9	-	115420081	115420151	71	--	--	--	--	--	--	--	--	--	-//-
ENSRNA049450431	9	-	118810288	118810358	71	--	--	--	--	--	--	--	--	--	-//-
ENSRNA049450472	9	-	129430125	129430195	71	--	--	--	--	--	--	--	--	--	-//-
ENSRNA049450492	9	-	141471875	141471948	74	--	--	--	--	--	--	--	--	--	-//-
ENSRNA049450511	9	-	147309906	147309979	74	--	--	--	--	--	--	--	--	--	-//-
ENSRNA049450532	9	-	149323183	149323254	72	--	--	--	--	--	--	--	--	--	-//-
ENSRNA049450586	9	-	152678327	152678413	87	--	--	--	--	--	--	--	--	--	-//-
ENSRNA049450597	9	-	155583237	155583307	71	--	--	--	--	--	--	--	--	--	-//-
ENSRNA049450621	9	+	155194147	155194217	71	--	--	--	--	--	--	--	--	--	-//-
ENSRNA049450697	9	+	136438992	136439064	73	--	--	--	--	--	--	--	--	--	-//-
ENSRNA049450745	9	+	120175454	120175526	73	--	--	--	--	--	--	--	--	--	-//-
ENSRNA049450759	9	+	108429334	108429406	73	--	--	--	--	--	--	--	--	--	-//-
ENSRNA049450782	9	+	105390271	105390343	73	--	--	--	--	--	--	--	--	--	-//-
ENSRNA049450785	9	+	106514232	106514313	82	--	--	--	--	--	--	--	--	--	-//-
ENSRNA049450801	9	+	93919377	93919450	74	--	--	--	--	--	--	--	--	--	-//-
ENSRNA049450817	9	+	91945925	91945995	71	--	--	--	--	--	--	--	--	--	-//-
ENSRNA049450842	9	+	77039417	77039490	74	--	--	--	--	--	--	--	--	--	-//-
ENSRNA049450899	9	+	6534860	6534931	72	--	--	--	--	--	--	--	--	--	-//-
ENSRNA049450914	9	+	6551122	6551193	72	--	--	--	--	--	--	--	--	--	-//-
ENSRNA049450950	10	-	2006392	2006477	86	--	--	--	--	--	--	--	--	--	-//-
ENSRNA049450969	10	-	8777000	8777073	74	--	--	--	--	--	--	--	--	--	-//-
ENSRNA049450987	10	-	8780566	8780639	74	--	--	--	--	--	--	--	--	--	-//-
ENSRNA049451031	10	-	26717965	26718036	72	--	--	--	--	--	--	--	--	--	-//-
ENSRNA049451091	10	-	60226634	60226707	74	--	--	--	--	--	--	--	--	--	-//-
ENSRNA049451137	10	-	83720704	83720775	72	--	--	--	--	--	--	--	--	--	-//-
ENSRNA049451230	10	-	122850722	122850793	72	--	--	--	--	--	--	--	--	--	-//-
ENSRNA049451266	10	-	131304015	131304088	74	--	--	--	--	--	--	--	--	--	-//-
ENSRNA049451307	10	-	143564921	143564994	74	--	--	--	--	--	--	--	--	--	-//-
ENSRNA049451328	10	-	145259153	145259224	72	--	--	--	--	--	--	--	--	--	-//-
ENSRNA049451338	10	-	145718912	145718985	74	--	--	--	--	--	--	--	--	--	-//-
ENSRNA049451362	10	-	148383549	148383621	73	--	--	--	--	--	--	--	--	--	-//-
ENSRNA049451374	10	+	145955185	145955256	72	--	--	--	--	--	--	--	--	--	-//-
ENSRNA049451382	10	-	149953363	149953434	72	--	--	--	--	--	--	--	--	--	-//-
ENSRNA049451399	10	+	133410372	133410444	73	--	--	--	--	--	--	--	--	--	-//-
ENSRNA049451411	10	+	134648350	134648421	72	--	--	--	--	--	--	--	--	--	-//-
ENSRNA049451533	10	+	22715893	22715966	74	--	--	--	--	--	--	--	--	--	-//-
ENSRNA049451559	10	+	826264	826336	73	--	--	--	--	--	--	--	--	--	-//-
ENSRNA049451572	10	+	706260	706331	72	--	--	--	--	--	--	--	--	--	-//-
ENSRNA049451576	10	+	699795	699868	74	--	--	--	--	--	--	--	--	--	-//-
ENSRNA049451616	Mt	-	47077	47148	72	--	--	--	--	--	--	--	--	--	-//-
ENSRNA049451664	Mt	-	130286	130357	72	--	--	--	--	--	--	--	--	--	-//-
ENSRNA049451736	Mt	+	125872	125943	72	--	--	--	--	--	--	--	--	--	-//-
ENSRNA049451776	Mt	+	42663	42734	72	--	--	--	--	--	--	--	--	--	-//-
ENSRNA049451822	B73V4_ctg147	-	45448	45520	73	--	--	--	--	--	--	--	--	--	-//-
ENSRNA049451852	B73V4_ctg129	+	120345	120415	71	--	--	--	--	--	--	--	--	--	-//-
ENSRNA049451859	B73V4_ctg129	+	52646	52716	71	--	--	--	--	--	--	--	--	--	-//-
ENSRNA049451885	B73V4_ctg134	-	61978	62051	74	--	--	--	--	--	--	--	--	--	-//-
ENSRNA049452030	Pt	-	65845	65918	74	--	--	--	--	--	--	--	--	--	-//-
ENSRNA049452066	Pt	-	103066	103137	72	--	--	--	--	--	--	--	--	--	-//-
ENSRNA049452118	Pt	+	119600	119671	72	--	--	--	--	--	--	--	--	--	-//-
ENSRNA049453565	6	+	135533133	135533277	145	--	--	--	--	--	--	--	--	--	-//-
ENSRNA049453582	6	+	139752909	139752983	75	--	--	--	--	--	--	--	--	--	-//-
ENSRNA049453693	7	-	114577309	114577382	74	--	--	--	--	--	--	--	--	--	-//-
ENSRNA049453717	7	-	114577713	114577802	90	--	--	--	--	--	--	--	--	--	-//-
ENSRNA049453784	5	-	206688617	206688801	185	--	--	--	--	--	--	--	--	--	-//-
ENSRNA049453826	5	-	206136156	206136352	197	--	--	--	--	--	--	--	--	--	-//-
ENSRNA049453841	5	-	209886580	209886707	128	--	--	--	--	--	--	--	--	--	-//-
ENSRNA049453982	6	-	158124049	158124148	100	--	--	--	--	--	--	--	--	--	-//-
ENSRNA049454111	6	-	159270890	159270967	78	--	--	--	--	--	--	--	--	--	-//-
ENSRNA049454125	6	+	154864652	154864744	93	--	--	--	--	--	--	--	--	--	-//-
ENSRNA049454203	7	-	169108541	169108647	107	--	--	--	--	--	--	--	--	--	-//-
ENSRNA049454254	7	-	164632727	164632833	107	--	--	--	--	--	--	--	--	--	-//-
ENSRNA049454268	7	-	164632535	164632629	95	--	--	--	--	--	--	--	--	--	-//-
ENSRNA049454282	7	-	164110785	164110903	119	--	--	--	--	--	--	--	--	--	-//-
ENSRNA049454293	7	-	169179743	169180046	304	--	--	--	--	--	--	--	--	--	-//-
ENSRNA049454366	6	-	77011904	77012034	131	--	--	--	--	--	--	--	--	--	-//-
ENSRNA049454404	6	+	77772879	77772961	83	--	--	--	--	--	--	--	--	--	-//-
ENSRNA049454571	4	+	131659620	131659777	158	--	--	--	--	--	--	--	--	--	-//-
ENSRNA049454705	7	+	25972143	25972242	100	--	--	--	--	--	--	--	--	--	-//-
ENSRNA049454750	7	+	20469547	20469636	90	--	--	--	--	--	--	--	--	--	-//-
ENSRNA049454767	7	+	20498181	20498271	91	--	--	--	--	--	--	--	--	--	-//-
ENSRNA049454868	7	+	142353911	142354050	140	--	--	--	--	--	--	--	--	--	-//-
ENSRNA049454877	7	-	148010540	148010725	186	--	--	--	--	--	--	--	--	--	-//-
ENSRNA049454895	7	-	141988692	141988772	81	--	--	--	--	--	--	--	--	--	-//-
ENSRNA049454938	7	-	141988859	141988937	79	--	--	--	--	--	--	--	--	--	-//-
ENSRNA049454997	7	-	142353895	142354056	162	--	--	--	--	--	--	--	--	--	-//-
ENSRNA049455185	8	+	176575537	176575661	125	--	--	--	--	--	--	--	--	--	-//-
ENSRNA049455202	8	+	171226478	171226580	103	--	--	--	--	--	--	--	--	--	-//-
ENSRNA049455219	8	+	173130569	173130871	303	--	--	--	--	--	--	--	--	--	-//-
ENSRNA049455242	8	+	173219640	173219943	304	--	--	--	--	--	--	--	--	--	-//-
ENSRNA049455261	8	+	173033092	173033395	304	--	--	--	--	--	--	--	--	--	-//-
ENSRNA049455282	8	+	173149032	173149335	304	--	--	--	--	--	--	--	--	--	-//-
ENSRNA049455301	8	+	173051329	173051632	304	--	--	--	--	--	--	--	--	--	-//-
ENSRNA049455313	8	+	173076611	173076913	303	--	--	--	--	--	--	--	--	--	-//-
ENSRNA049455334	8	+	173200943	173201246	304	--	--	--	--	--	--	--	--	--	-//-
ENSRNA049455358	8	+	173115654	173115956	303	--	--	--	--	--	--	--	--	--	-//-
ENSRNA049455425	6	+	170254872	170255031	160	--	--	--	--	--	--	--	--	--	-//-
ENSRNA049455527	6	-	1873618	1873749	132	--	--	--	--	--	--	--	--	--	-//-
ENSRNA049455608	2	+	98046537	98048133	1597	GO:0007049//GO:0009987//GO:0044699//GO:0006974//GO:0050896//GO:0033554//GO:0008150//GO:0006950//GO:0050794//GO:0044763//GO:0065007//GO:0050789//GO:0051726//GO:0051716	cell cycle//cellular process//single-organism process//cellular response to DNA damage stimulus//response to stimulus//cellular response to stress//biological_process//response to stress//regulation of cellular process//single-organism cellular process//biological regulation//regulation of biological process//regulation of cell cycle//cellular response to stimulus	--	--	--	--	--	--	--	gnl|BL_ORD_ID|539872 sp|Q09FP9|YCF15_NANDO Putative uncharacterized protein ycf15 OS=Nandina domestica OX=41776 GN=ycf15-A PE=5 SV=1//2.43052e-16
ENSRNA049455651	5	-	89566924	89567108	185	--	--	--	--	--	--	--	--	--	-//-
ENSRNA049455662	5	-	86952457	86952612	156	GO:0008152//GO:0006807//GO:1901360//GO:0008150//GO:0006259//GO:0046483//GO:0071704//GO:0009987//GO:0043170//GO:0006139//GO:0034641//GO:0044237//GO:0044238//GO:0090304//GO:0006725//GO:0015074//GO:0044260	metabolic process//nitrogen compound metabolic process//organic cyclic compound metabolic process//biological_process//DNA metabolic process//heterocycle metabolic process//organic substance metabolic process//cellular process//macromolecule metabolic process//nucleobase-containing compound metabolic process//cellular nitrogen compound metabolic process//cellular metabolic process//primary metabo…	--	--	--	--	--	--	--	-//-
ENSRNA049455853	1	+	79310722	79310840	119	--	--	--	--	--	--	--	--	--	-//-
ENSRNA049455955	5	-	145474713	145474872	160	--	--	--	--	--	--	--	--	--	-//-
ENSRNA049456187	4	-	179503642	179503719	78	--	--	--	--	--	--	--	--	--	-//-
ENSRNA049456278	4	-	173511182	173511255	74	--	--	--	--	--	--	--	--	--	-//-
ENSRNA049456300	4	-	173512098	173512172	75	--	--	--	--	--	--	--	--	--	-//-
ENSRNA049456320	4	-	173512580	173512654	75	--	--	--	--	--	--	--	--	--	-//-
ENSRNA049456343	4	-	176635632	176635792	161	GO:0044238//GO:0043043//GO:0034641//GO:0044237//GO:1901564//GO:0044271//GO:0044260//GO:1901576//GO:0044267//GO:0034645//GO:0019538//GO:0043603//GO:0043604//GO:0010467//GO:0008150//GO:0006518//GO:0006412//GO:0006807//GO:0009058//GO:1901566//GO:0008152//GO:0043170//GO:0009987//GO:0009059//GO:0071704//GO:0044249	primary metabolic process//peptide biosynthetic process//cellular nitrogen compound metabolic process//cellular metabolic process//organonitrogen compound metabolic process//cellular nitrogen compound biosynthetic process//cellular macromolecule metabolic process//organic substance biosynthetic process//cellular protein metabolic process//cellular macromolecule biosynthetic process//protein metab…	GO:0043232//GO:0005737//GO:0043229//GO:0005622//GO:0044444//GO:0005575//GO:0044464//GO:0005623//GO:0005840//GO:0030529//GO:0043226//GO:0032991//GO:0043228//GO:0044424	intracellular non-membrane-bounded organelle//cytoplasm//intracellular organelle//intracellular//cytoplasmic part//cellular_component//cell part//cell//ribosome//ribonucleoprotein complex//organelle//macromolecular complex//non-membrane-bounded organelle//intracellular part	GO:0003735//GO:0005198//GO:0003674	structural constituent of ribosome//structural molecule activity//molecular_function	--	--	--	-//-
ENSRNA049456385	5	+	121511674	121511769	96	--	--	--	--	--	--	--	--	--	-//-
ENSRNA049456396	5	-	120829491	120829694	204	--	--	--	--	--	--	--	--	--	-//-
ENSRNA049456416	5	+	121511491	121511590	100	--	--	--	--	--	--	--	--	--	-//-
ENSRNA049456552	7	+	126098533	126098652	120	--	--	--	--	--	--	--	--	--	-//-
ENSRNA049456636	7	-	123669810	123669900	91	--	--	--	--	--	--	--	--	--	-//-
ENSRNA049456661	7	-	125848577	125848667	91	--	--	--	--	--	--	--	--	--	-//-
ENSRNA049456692	5	-	61281663	61281748	86	--	--	--	--	--	--	--	--	--	-//-
ENSRNA049456702	5	-	61281257	61281352	96	--	--	--	--	--	--	--	--	--	-//-
ENSRNA049456719	5	-	61281478	61281572	95	--	--	--	--	--	--	--	--	--	-//-
ENSRNA049456746	5	-	61287186	61287281	96	--	--	--	--	--	--	--	--	--	-//-
ENSRNA049456769	5	-	61281948	61282047	100	--	--	--	--	--	--	--	--	--	-//-
ENSRNA049456789	5	-	61287003	61287098	96	--	--	--	--	--	--	--	--	--	-//-
ENSRNA049456826	7	-	71036571	71036669	99	--	--	--	--	--	--	--	--	--	-//-
ENSRNA049457014	5	-	23672925	23673059	135	--	--	--	--	--	--	--	--	--	-//-
ENSRNA049457064	B73V4_ctg91	+	394385	394497	113	--	--	--	--	--	--	--	--	--	-//-
ENSRNA049457072	B73V4_ctg91	+	394150	394264	115	--	--	--	--	--	--	--	--	--	-//-
ENSRNA049457187	Mt	-	242595	242660	66	--	--	--	--	--	--	--	--	--	-//-
ENSRNA049457201	Mt	-	474241	474400	160	--	--	--	--	--	--	--	--	--	-//-
ENSRNA049457226	Mt	-	347434	347510	77	--	--	--	--	--	--	--	--	--	gnl|BL_ORD_ID|540432 sp|Q37082|YCF72_MAIZE Uncharacterized protein ycf72 OS=Zea mays OX=4577 GN=ycf72-1 PE=3 SV=1//8.09391e-10
ENSRNA049457253	Mt	+	334610	334688	79	--	--	--	--	--	--	--	--	--	-//-
ENSRNA049457279	Mt	+	115542	115638	97	--	--	--	--	--	--	--	--	--	-//-
ENSRNA049457302	Mt	-	57382	57478	97	--	--	--	--	--	--	--	--	--	-//-
ENSRNA049457319	Mt	-	326739	326857	119	--	--	--	--	--	--	--	--	--	-//-
ENSRNA049457334	Mt	-	237839	237972	134	--	--	--	--	--	--	--	--	--	-//-
ENSRNA049457359	Mt	+	111525	111613	89	--	--	--	--	--	--	--	--	--	-//-
ENSRNA049457405	Mt	+	331502	331578	77	--	--	--	--	--	--	--	--	--	-//-
ENSRNA049457438	Mt	+	332277	332350	74	--	--	--	--	--	--	--	--	--	-//-
ENSRNA049457460	Mt	-	75892	76005	114	--	--	--	--	--	--	--	--	--	-//-
ENSRNA049457503	Mt	-	259597	259658	62	--	--	--	--	--	--	--	--	--	-//-
ENSRNA049457531	Mt	+	205593	205731	139	GO:0044281//GO:0098655//GO:0009987//GO:0044699//GO:0055085//GO:0042455//GO:0044710//GO:0009206//GO:0009165//GO:0009119//GO:0009201//GO:0072522//GO:0009260//GO:0009199//GO:0051234//GO:0046483//GO:0009259//GO:0018130//GO:0044249//GO:0071704//GO:0019693//GO:0051179//GO:0046128//GO:0008150//GO:1901360//GO:0006753//GO:0019637//GO:0098660//GO:0015985//GO:0009156//GO:0009141//GO:0042278//GO:0008152//GO:…	small molecule metabolic process//cation transmembrane transport//cellular process//single-organism process//transmembrane transport//ribonucleoside biosynthetic process//single-organism metabolic process//purine ribonucleoside triphosphate biosynthetic process//nucleotide biosynthetic process//ribonucleoside metabolic process//ribonucleoside triphosphate biosynthetic process//purine-containing c…	GO:0043226//GO:0033178//GO:0044424//GO:0044446//GO:0032991//GO:0044429//GO:0098796//GO:0031090//GO:0005753//GO:0043234//GO:0043231//GO:0098800//GO:0005623//GO:0005739//GO:0098798//GO:0044464//GO:0005740//GO:0044455//GO:0043227//GO:0045259//GO:0044425//GO:0016469//GO:0000275//GO:0031975//GO:0005743//GO:0019866//GO:0005575//GO:0005737//GO:0044422//GO:0031967//GO:0031966//GO:0016020//GO:0045261//GO:…	organelle//proton-transporting two-sector ATPase complex, catalytic domain//intracellular part//intracellular organelle part//macromolecular complex//mitochondrial part//membrane protein complex//organelle membrane//mitochondrial proton-transporting ATP synthase complex//protein complex//intracellular membrane-bounded organelle//inner mitochondrial membrane protein complex//cell//mitochondrion//m…	GO:0015399//GO:0016818//GO:0005215//GO:0022891//GO:0015075//GO:0015405//GO:0022857//GO:0017111//GO:0016462//GO:0019829//GO:0022892//GO:0008324//GO:0022804//GO:0036442//GO:0042623//GO:0003824//GO:0016787//GO:0043492//GO:0016820//GO:0015078//GO:0003674//GO:0042625//GO:0016887//GO:0046933//GO:0016817//GO:0044769//GO:0015077//GO:0046961//GO:0022890//GO:0042626	primary active transmembrane transporter activity//hydrolase activity, acting on acid anhydrides, in phosphorus-containing anhydrides//transporter activity//substrate-specific transmembrane transporter activity//ion transmembrane transporter activity//P-P-bond-hydrolysis-driven transmembrane transporter activity//transmembrane transporter activity//nucleoside-triphosphatase activity//pyrophosphat…	--	--	--	-//-
ENSRNA049457554	Mt	-	474614	474845	232	--	--	--	--	--	--	--	--	--	-//-
ENSRNA049457570	Mt	-	74874	75100	227	--	--	--	--	--	--	--	--	--	-//-
ENSRNA049457592	Mt	-	474424	474588	165	--	--	--	--	--	--	--	--	--	-//-
ENSRNA049457643	B73V4_ctg193	+	231945	232121	177	--	--	--	--	--	--	--	--	--	-//-
ENSRNA049457729	3	+	156033870	156033944	75	--	--	--	--	--	--	--	--	--	-//-
ENSRNA049457749	3	+	156034053	156034195	143	--	--	--	--	--	--	--	--	--	-//-
ENSRNA049457777	3	+	156033702	156033783	82	--	--	--	--	--	--	--	--	--	-//-
ENSRNA049457806	3	-	157473473	157473563	91	--	--	--	--	--	--	--	--	--	-//-
ENSRNA049457944	5	+	116700167	116700359	193	--	--	--	--	--	--	--	--	--	-//-
ENSRNA049458208	7	-	50742662	50742759	98	--	--	--	--	--	--	--	--	--	-//-
ENSRNA049458293	5	+	70722042	70722120	79	--	--	--	--	--	--	--	--	--	-//-
ENSRNA049458322	5	-	77635074	77635186	113	--	--	--	--	--	--	--	--	--	-//-
ENSRNA049458369	5	-	71091161	71091259	99	--	--	--	--	--	--	--	--	--	-//-
ENSRNA049458390	5	-	77635307	77635421	115	--	--	--	--	--	--	--	--	--	-//-
ENSRNA049458426	5	+	70573889	70573969	81	--	--	--	--	--	--	--	--	--	-//-
ENSRNA049458448	5	-	78515004	78515104	101	--	--	--	--	--	--	--	--	--	-//-
ENSRNA049458467	5	+	70606071	70606157	87	--	--	--	--	--	--	--	--	--	-//-
ENSRNA049458495	5	+	70573600	70573694	95	--	--	--	--	--	--	--	--	--	-//-
ENSRNA049458540	5	+	70722260	70722340	81	--	--	--	--	--	--	--	--	--	-//-
ENSRNA049458582	5	+	70605204	70605284	81	--	--	--	--	--	--	--	--	--	-//-
ENSRNA049458611	5	+	70722473	70722553	81	--	--	--	--	--	--	--	--	--	-//-
ENSRNA049458634	5	+	70605421	70605501	81	--	--	--	--	--	--	--	--	--	-//-
ENSRNA049458655	5	+	70810590	70810670	81	--	--	--	--	--	--	--	--	--	-//-
ENSRNA049458671	5	+	70809937	70810017	81	--	--	--	--	--	--	--	--	--	-//-
ENSRNA049458691	5	+	70810372	70810452	81	--	--	--	--	--	--	--	--	--	-//-
ENSRNA049458706	5	+	70605854	70605933	80	--	--	--	--	--	--	--	--	--	-//-
ENSRNA049458722	5	+	70605637	70605716	80	--	--	--	--	--	--	--	--	--	-//-
ENSRNA049458742	5	+	70810155	70810234	80	--	--	--	--	--	--	--	--	--	-//-
ENSRNA049458758	5	-	78515381	78515471	91	--	--	--	--	--	--	--	--	--	-//-
ENSRNA049458782	5	-	78513578	78513698	121	--	--	--	--	--	--	--	--	--	-//-
ENSRNA049458795	5	-	78514038	78514157	120	--	--	--	--	--	--	--	--	--	-//-
ENSRNA049458812	5	-	78513844	78513962	119	--	--	--	--	--	--	--	--	--	-//-
ENSRNA049458826	5	-	78513416	78513534	119	--	--	--	--	--	--	--	--	--	-//-
ENSRNA049458846	5	-	78514228	78514376	149	--	--	--	--	--	--	--	--	--	-//-
ENSRNA049458857	5	+	76322825	76323025	201	--	--	--	--	--	--	--	--	--	-//-
ENSRNA049458874	5	-	78514438	78514626	189	--	--	--	--	--	--	--	--	--	-//-
ENSRNA049458957	5	+	195870898	195870994	97	--	--	--	--	--	--	--	--	--	-//-
ENSRNA049458986	5	+	195871112	195871193	82	--	--	--	--	--	--	--	--	--	-//-
ENSRNA049459026	5	+	190053624	190053709	86	--	--	--	--	--	--	--	--	--	-//-
ENSRNA049459041	5	-	196739072	196739146	75	--	--	--	--	--	--	--	--	--	-//-
ENSRNA049459076	5	+	195870590	195870687	98	--	--	--	--	--	--	no KO assigned | (RefSeq) GRMZM5G844309; uncharacterized LOC100501120	http://www.genome.jp/dbget-bin/www_bget?zma:100501120	--	-//-
ENSRNA049459101	5	+	195871260	195871409	150	--	--	--	--	--	--	--	--	--	-//-
ENSRNA049459132	5	+	195871801	195871920	120	--	--	--	--	--	--	--	--	--	-//-
ENSRNA049459156	5	+	195870379	195870485	107	--	--	--	--	--	--	no KO assigned | (RefSeq) uncharacterized LOC100382768	http://www.genome.jp/dbget-bin/www_bget?zma:100382768	--	-//-
ENSRNA049459180	5	+	195871572	195871690	119	--	--	--	--	--	--	--	--	--	-//-
ENSRNA049459199	5	+	192896513	192896673	161	--	--	--	--	--	--	--	--	--	-//-
ENSRNA049459243	5	-	105588251	105588334	84	--	--	--	--	--	--	--	--	--	-//-
ENSRNA049459267	5	+	109169538	109170003	466	--	--	--	--	--	--	--	--	--	-//-
ENSRNA049459284	5	-	103245357	103245438	82	--	--	--	--	--	--	--	--	--	-//-
ENSRNA049459300	5	+	109170006	109171419	1414	GO:0044237//GO:0034641//GO:0006139//GO:0090304//GO:0044238//GO:0006725//GO:0044260//GO:0015074//GO:0008150//GO:1901360//GO:0006259//GO:0008152//GO:0006807//GO:0009987//GO:0043170//GO:0046483//GO:0071704	cellular metabolic process//cellular nitrogen compound metabolic process//nucleobase-containing compound metabolic process//nucleic acid metabolic process//primary metabolic process//cellular aromatic compound metabolic process//cellular macromolecule metabolic process//DNA integration//biological_process//organic cyclic compound metabolic process//DNA metabolic process//metabolic process//nitrog…	--	--	--	--	--	--	--	gnl|BL_ORD_ID|541343 sp|Q3BAI2|YCX91_PHAAO Uncharacterized protein ORF91 OS=Phalaenopsis aphrodite subsp. formosana OX=308872 PE=4 SV=1//2.24569e-52
ENSRNA049459370	9	+	99684203	99684284	82	--	--	--	--	--	--	--	--	--	-//-
ENSRNA049459418	9	+	90543113	90543344	232	--	--	--	--	--	--	--	--	--	-//-
ENSRNA049459435	9	+	90543370	90543534	165	--	--	--	--	--	--	--	--	--	-//-
ENSRNA049459505	4	-	30699489	30699585	97	--	--	--	--	--	--	--	--	--	-//-
ENSRNA049459562	4	-	30699006	30699105	100	--	--	--	--	--	--	--	--	--	-//-
ENSRNA049459593	4	-	34382368	34382464	97	--	--	--	--	--	--	--	--	--	-//-
ENSRNA049459608	4	+	32046121	32046240	120	--	--	--	--	--	--	--	--	--	-//-
ENSRNA049459632	4	+	32585794	32585961	168	--	--	--	--	--	--	--	--	--	-//-
ENSRNA049459657	4	+	32586075	32586242	168	--	--	--	--	--	--	--	--	--	-//-
ENSRNA049459739	2	-	202438295	202438491	197	--	--	--	--	--	--	--	--	--	-//-
ENSRNA049459805	1	+	158882492	158882636	145	--	--	--	--	--	--	--	--	--	-//-
ENSRNA049459833	1	+	155960355	155960456	102	--	--	--	--	--	--	--	--	--	-//-
ENSRNA049459870	1	+	155960894	155960977	84	--	--	--	--	--	--	--	--	--	-//-
ENSRNA049459897	1	+	155439616	155439698	83	--	--	--	--	--	--	--	--	--	-//-
ENSRNA049459930	1	+	155961034	155961173	140	--	--	--	--	--	--	--	--	--	-//-
ENSRNA049460030	5	+	14171856	14171951	96	--	--	--	--	--	--	--	--	--	-//-
ENSRNA049460066	5	+	14172162	14172254	93	--	--	--	--	--	--	--	--	--	-//-
ENSRNA049460114	5	+	17811230	17811347	118	--	--	--	--	--	--	--	--	--	-//-
ENSRNA049460134	5	+	12088083	12088156	74	--	--	--	--	--	--	--	--	--	-//-
ENSRNA049460151	5	-	15697142	15697232	91	--	--	--	--	--	--	--	--	--	-//-
ENSRNA049460169	5	+	10151382	10151540	159	GO:1901576//GO:0044267//GO:0034645//GO:1901564//GO:0044260//GO:0044271//GO:0043603//GO:0019538//GO:0034641//GO:0044237//GO:0044238//GO:0043043//GO:0009987//GO:0009059//GO:0043170//GO:0044249//GO:0071704//GO:0043604//GO:0010467//GO:0008150//GO:0009058//GO:1901566//GO:0008152//GO:0006518//GO:0006412//GO:0006807	organic substance biosynthetic process//cellular protein metabolic process//cellular macromolecule biosynthetic process//organonitrogen compound metabolic process//cellular macromolecule metabolic process//cellular nitrogen compound biosynthetic process//cellular amide metabolic process//protein metabolic process//cellular nitrogen compound metabolic process//cellular metabolic process//primary m…	GO:0005575//GO:0005737//GO:0043232//GO:0044444//GO:0043229//GO:0005622//GO:0030529//GO:0043226//GO:0044424//GO:0032991//GO:0043228//GO:0005840//GO:0044464//GO:0005623	cellular_component//cytoplasm//intracellular non-membrane-bounded organelle//cytoplasmic part//intracellular organelle//intracellular//ribonucleoprotein complex//organelle//intracellular part//macromolecular complex//non-membrane-bounded organelle//ribosome//cell part//cell	GO:0003674//GO:0003735//GO:0005198	molecular_function//structural constituent of ribosome//structural molecule activity	--	--	--	-//-
ENSRNA049460340	5	+	150574429	150574539	111	--	--	--	--	--	--	--	--	--	-//-
ENSRNA049460361	5	+	150426221	150426331	111	--	--	--	--	--	--	--	--	--	-//-
ENSRNA049460407	5	+	150300435	150300630	196	--	--	--	--	--	--	--	--	--	-//-
ENSRNA049460422	5	-	157443752	157444682	931	--	--	--	--	--	--	--	--	--	-//-
ENSRNA049460512	2	+	57748342	57748418	77	--	--	--	--	--	--	--	--	--	-//-
ENSRNA049460546	2	-	50225844	50225942	99	--	--	--	--	--	--	--	--	--	-//-
ENSRNA049460564	2	-	50225651	50225785	135	--	--	--	--	--	--	--	--	--	-//-
ENSRNA049460670	5	+	171596998	171597120	123	--	--	--	--	--	--	--	--	--	-//-
ENSRNA049460686	5	+	179723697	179723814	118	--	--	--	--	--	--	--	--	--	-//-
ENSRNA049460705	5	+	177350615	177350713	99	--	--	--	--	--	--	--	--	--	-//-
ENSRNA049460723	5	-	179656389	179656462	74	--	--	--	--	--	--	--	--	--	-//-
ENSRNA049460733	5	+	177351389	177351507	119	--	--	--	--	--	--	--	--	--	-//-
ENSRNA049460753	5	+	177351065	177351184	120	--	--	--	--	--	--	--	--	--	-//-
ENSRNA049460770	5	-	172405991	172406148	158	--	--	--	--	--	--	--	--	--	-//-
ENSRNA049460809	4	+	95855284	95855366	83	--	--	--	--	--	--	--	--	--	-//-
ENSRNA049460846	4	+	95608803	95608877	75	--	--	--	--	--	--	--	--	--	-//-
ENSRNA049460861	4	-	90189949	90190088	140	--	--	--	--	--	--	--	--	--	-//-
ENSRNA049460987	4	-	15295180	15295307	128	--	--	--	--	--	--	--	--	--	-//-
ENSRNA049461002	4	+	11926306	11926412	107	--	--	--	--	--	--	--	--	--	-//-
ENSRNA049461178	1	+	165980859	165981050	192	--	--	--	--	--	--	--	--	--	-//-
ENSRNA049461227	4	-	73545222	73545317	96	--	--	--	--	--	--	--	--	--	-//-
ENSRNA049461250	4	-	73544673	73544753	81	--	--	--	--	--	--	--	--	--	-//-
ENSRNA049461441	5	+	49270417	49270506	90	--	--	--	--	--	--	--	--	--	-//-
ENSRNA049461457	5	+	49270569	49270652	84	--	--	--	--	--	--	--	--	--	-//-
ENSRNA049461468	5	-	43034234	43034352	119	--	--	--	--	--	--	--	--	--	-//-
ENSRNA049461479	5	+	49271451	49271536	86	--	--	--	--	--	--	--	--	--	-//-
ENSRNA049461505	5	+	49271111	49271193	83	--	--	--	--	--	--	--	--	--	-//-
ENSRNA049461520	5	-	43034050	43034154	105	--	--	--	--	--	--	--	--	--	-//-
ENSRNA049461533	5	-	49408627	49408701	75	--	--	--	--	--	--	--	--	--	-//-
ENSRNA049461556	5	+	49522240	49522341	102	--	--	--	--	--	--	--	--	--	-//-
ENSRNA049461578	5	+	49523156	49523247	92	--	--	--	--	--	--	--	--	--	-//-
ENSRNA049461590	5	+	49523307	49523446	140	--	--	--	--	--	--	--	--	--	-//-
ENSRNA049461612	5	+	49269930	49270032	103	--	--	--	--	--	--	--	--	--	-//-
ENSRNA049461634	5	+	49269749	49269843	95	--	--	--	--	--	--	--	--	--	-//-
ENSRNA049461681	5	-	43034440	43034533	94	--	--	--	--	--	--	--	--	--	-//-
ENSRNA049461704	5	-	43034618	43034703	86	--	--	--	--	--	--	--	--	--	-//-
ENSRNA049461717	5	+	49521692	49521777	86	--	--	--	--	--	--	--	--	--	-//-
ENSRNA049461732	5	+	49270752	49270860	109	--	--	--	--	--	--	--	--	--	-//-
ENSRNA049461747	5	+	49521841	49521934	94	--	--	--	--	--	--	--	--	--	-//-
ENSRNA049461765	5	+	49521493	49521633	141	--	--	--	--	--	--	--	--	--	-//-
ENSRNA049461783	5	-	43034764	43034910	147	--	--	--	--	--	--	--	--	--	-//-
ENSRNA049461861	5	-	93132768	93132865	98	--	--	--	--	--	--	--	--	--	-//-
ENSRNA049461913	5	+	94158719	94158909	191	--	--	--	--	--	--	--	--	--	-//-
ENSRNA049462071	9	-	118644589	118644784	196	--	--	--	--	--	--	--	--	--	-//-
ENSRNA049462239	9	-	9254485	9254579	95	--	--	--	--	--	--	--	--	--	-//-
ENSRNA049462250	9	-	3526652	3527117	466	--	--	--	--	--	--	--	--	--	-//-
ENSRNA049462284	9	-	6871796	6871877	82	--	--	--	--	--	--	--	--	--	-//-
ENSRNA049462303	9	-	9254261	9254355	95	--	--	--	--	--	--	--	--	--	-//-
ENSRNA049462318	9	-	3527218	3527382	165	--	--	--	--	--	--	--	--	--	-//-
ENSRNA049462331	9	-	9254647	9255088	442	--	--	--	--	--	--	--	--	--	-//-
ENSRNA049462348	9	-	3526278	3526649	372	--	--	--	--	--	--	--	--	--	gnl|BL_ORD_ID|541343 sp|Q3BAI2|YCX91_PHAAO Uncharacterized protein ORF91 OS=Phalaenopsis aphrodite subsp. formosana OX=308872 PE=4 SV=1//1.31815e-56
ENSRNA049462493	4	+	167338112	167338190	79	--	--	--	--	--	--	--	--	--	-//-
ENSRNA049462522	4	+	168527625	168527703	79	--	--	--	--	--	--	--	--	--	-//-
ENSRNA049462555	4	+	168183627	168183705	79	--	--	--	--	--	--	--	--	--	-//-
ENSRNA049462573	4	+	167902996	167903074	79	--	--	--	--	--	--	--	--	--	-//-
ENSRNA049462587	4	+	167857824	167857902	79	--	--	--	--	--	--	--	--	--	-//-
ENSRNA049462609	4	+	167818768	167818846	79	--	--	--	--	--	--	--	--	--	-//-
ENSRNA049462641	4	+	167236642	167236720	79	--	--	--	--	--	--	--	--	--	-//-
ENSRNA049462656	4	+	167757585	167757663	79	--	--	--	--	--	--	--	--	--	-//-
ENSRNA049462687	4	-	165117808	165117882	75	--	--	--	--	--	--	--	--	--	-//-
ENSRNA049462736	5	-	56792922	56792995	74	--	--	--	--	--	--	--	--	--	-//-
ENSRNA049462923	1	-	244993317	244993390	74	--	--	--	--	--	--	--	--	--	-//-
ENSRNA049463024	9	-	89615050	89615130	81	--	--	--	--	--	--	--	--	--	-//-
ENSRNA049463047	9	-	89614401	89614479	79	--	--	--	--	--	--	--	--	--	-//-
ENSRNA049463067	9	-	89614625	89614707	83	--	--	--	--	--	--	--	--	--	-//-
ENSRNA049463085	9	-	89614823	89614902	80	--	--	--	--	--	--	--	--	--	-//-
ENSRNA049463137	10	-	129705165	129705241	77	--	--	--	--	--	--	--	--	--	-//-
ENSRNA049463218	10	+	126198319	126198473	155	--	--	--	--	--	--	--	--	--	-//-
ENSRNA049463233	10	-	127128800	127128917	118	--	--	--	--	--	--	--	--	--	-//-
ENSRNA049463340	8	+	18365113	18365211	99	--	--	--	--	--	--	--	--	--	-//-
ENSRNA049463586	5	-	7141991	7142070	80	--	--	--	--	--	--	--	--	--	-//-
ENSRNA049463630	5	-	7141727	7141808	82	--	--	--	--	--	--	--	--	--	-//-
ENSRNA049463667	5	-	2379187	2379324	138	--	--	--	--	--	--	--	--	--	-//-
ENSRNA049463738	5	+	5324712	5324799	88	--	--	--	--	--	--	--	--	--	-//-
ENSRNA049463761	5	+	5324336	5324423	88	--	--	--	--	--	--	--	--	--	-//-
ENSRNA049463774	5	-	3204713	3204859	147	--	--	--	--	--	--	--	--	--	-//-
ENSRNA049463790	5	+	2840257	2840417	161	--	--	--	--	--	--	--	--	--	-//-
ENSRNA049463813	5	+	3433111	3433271	161	--	--	--	--	--	--	--	--	--	-//-
ENSRNA049463828	5	-	4534322	4534482	161	--	--	--	--	--	--	--	--	--	-//-
ENSRNA049463846	5	-	3203379	3203539	161	--	--	--	--	--	--	--	--	--	-//-
ENSRNA049463865	5	-	5460046	5460206	161	--	--	--	--	--	--	--	--	--	-//-
ENSRNA049464122	4	+	238338277	238338376	100	--	--	--	--	--	--	--	--	--	-//-
ENSRNA049464139	4	+	238338099	238338198	100	--	--	--	--	--	--	--	--	--	-//-
ENSRNA049464241	4	+	233024308	233024386	79	--	--	--	--	--	--	--	--	--	-//-
ENSRNA049464595	2	+	110931756	110931841	86	--	--	--	--	--	--	--	--	--	-//-
ENSRNA049464622	2	+	110931565	110931704	140	--	--	--	--	--	--	--	--	--	-//-
ENSRNA049464727	4	-	102963723	102963824	102	--	--	--	--	--	--	--	--	--	-//-
ENSRNA049464940	1	+	3557829	3557946	118	--	--	--	--	--	--	--	--	--	-//-
ENSRNA049464954	1	+	3556668	3556785	118	--	--	--	--	--	--	--	--	--	-//-
ENSRNA049464979	1	-	1842786	1842883	98	--	--	--	--	--	--	--	--	--	-//-
ENSRNA049464994	1	-	7044629	7044731	103	--	--	--	--	--	--	--	--	--	-//-
ENSRNA049465015	1	-	7036122	7036224	103	--	--	--	--	--	--	--	--	--	-//-
ENSRNA049465074	1	+	199417965	199418078	114	--	--	--	--	--	--	--	--	--	-//-
ENSRNA049465110	1	+	199418427	199419030	604	--	--	--	--	--	--	--	--	--	-//-
ENSRNA049465132	1	+	190050469	190050628	160	--	--	--	--	--	--	--	--	--	-//-
ENSRNA049465220	4	+	154379139	154379236	98	--	--	--	--	--	--	--	--	--	-//-
ENSRNA049465281	4	+	154379350	154379433	84	--	--	--	--	--	--	--	--	--	-//-
ENSRNA049465355	4	+	154379734	154379883	150	--	--	--	--	--	--	--	--	--	-//-
ENSRNA049465372	4	+	154378802	154378899	98	--	--	--	--	--	--	--	--	--	-//-
ENSRNA049465399	4	+	154379927	154380045	119	--	--	--	--	--	--	--	--	--	-//-
ENSRNA049465410	4	+	154380191	154380310	120	--	--	--	--	--	--	--	--	--	-//-
ENSRNA049465428	4	+	154378606	154378712	107	--	--	--	--	--	--	--	--	--	-//-
ENSRNA049465449	4	+	154379490	154379679	190	--	--	--	--	--	--	--	--	--	-//-
ENSRNA049465483	3	-	70158426	70158507	82	--	--	--	--	--	--	--	--	--	-//-
ENSRNA049465509	3	-	72228617	72228810	194	--	--	--	--	--	--	--	--	--	-//-
ENSRNA049465575	4	+	85233735	85233811	77	--	--	--	--	--	--	--	--	--	-//-
ENSRNA049465590	4	+	84475337	84475451	115	--	--	--	--	--	--	--	--	--	-//-
ENSRNA049465606	4	+	84475572	84475685	114	--	--	--	--	--	--	--	--	--	-//-
ENSRNA049465657	4	-	88738543	88738661	119	--	--	--	--	--	--	--	--	--	-//-
ENSRNA049465733	1	-	53174153	53174255	103	--	--	--	--	--	--	--	--	--	-//-
ENSRNA049465791	1	-	53174343	53174437	95	--	--	--	--	--	--	--	--	--	-//-
ENSRNA049465819	1	-	53173961	53174093	133	--	--	--	--	--	--	--	--	--	-//-
ENSRNA049465834	1	-	50881018	50881102	85	--	--	--	--	--	--	--	--	--	-//-
ENSRNA049465846	1	-	50881178	50881251	74	--	--	--	--	--	--	--	--	--	-//-
ENSRNA049465879	1	-	56683616	56683989	374	--	--	--	--	--	--	--	--	--	-//-
ENSRNA049466048	2	-	218042390	218042532	143	--	--	--	--	--	--	--	--	--	-//-
ENSRNA049466083	2	+	210202217	210202288	72	--	--	--	--	--	--	--	--	--	-//-
ENSRNA049466198	2	+	215392842	215392924	83	--	--	--	--	--	--	--	--	--	-//-
ENSRNA049466210	2	-	211879488	211879583	96	--	--	--	--	--	--	--	--	--	-//-
ENSRNA049466224	2	-	211879682	211879787	106	--	--	--	--	--	--	--	--	--	-//-
ENSRNA049466250	2	-	219457701	219457791	91	--	--	--	--	--	--	--	--	--	-//-
ENSRNA049466270	2	-	217673135	217673274	140	--	--	--	--	--	--	--	--	--	-//-
ENSRNA049466281	2	+	216374965	216375120	156	--	--	--	--	--	--	--	--	--	-//-
ENSRNA049466300	2	-	219457230	219457317	88	--	--	--	--	--	--	--	--	--	-//-
ENSRNA049466316	2	-	217672662	217672805	144	--	--	--	--	--	--	--	--	--	-//-
ENSRNA049466325	2	-	210284839	210285074	236	--	--	--	--	--	--	--	--	--	-//-
ENSRNA049466442	2	-	185596906	185596995	90	--	--	--	--	--	--	--	--	--	-//-
ENSRNA049466569	4	-	245795325	245795405	81	--	--	--	--	--	--	--	--	--	-//-
ENSRNA049466579	4	-	245795630	245795723	94	--	--	--	--	--	--	--	--	--	-//-
ENSRNA049466589	4	+	241398465	241398751	287	--	--	--	--	--	--	--	--	--	-//-
ENSRNA049466617	4	-	244808732	244808837	106	--	--	--	--	--	--	--	--	--	-//-
ENSRNA049466632	4	-	244808928	244809035	108	--	--	--	--	--	--	--	--	--	-//-
ENSRNA049466642	4	-	244809826	244809916	91	--	--	--	--	--	--	--	--	--	-//-
ENSRNA049466657	4	-	244809082	244809201	120	--	--	--	--	--	--	--	--	--	-//-
ENSRNA049466664	4	-	244809297	244809440	144	--	--	--	--	--	--	--	--	--	-//-
ENSRNA049466676	4	-	244809483	244809674	192	--	--	--	--	--	--	--	--	--	-//-
ENSRNA049466686	4	-	244699944	244700104	161	--	--	--	--	--	--	--	--	--	-//-
ENSRNA049466693	4	+	242206377	242206572	196	--	--	--	--	--	--	--	--	--	-//-
ENSRNA049466701	4	-	240719393	240719589	197	--	--	--	--	--	--	--	--	--	-//-
ENSRNA049466709	4	+	242205084	242205280	197	--	--	--	--	--	--	--	--	--	-//-
ENSRNA049466850	1	-	273088391	273088535	145	--	--	--	--	--	--	--	--	--	-//-
ENSRNA049466858	1	-	273185285	273185359	75	--	--	--	--	--	--	--	--	--	-//-
ENSRNA049466982	4	-	195879567	195879649	83	--	--	--	--	--	--	--	--	--	-//-
ENSRNA049466998	4	+	191154678	191154857	180	--	--	--	--	--	--	--	--	--	-//-
ENSRNA049467030	4	-	113427891	113428004	114	--	--	--	--	--	--	--	--	--	-//-
ENSRNA049467046	4	-	113430122	113430255	134	--	--	--	--	--	--	--	--	--	-//-
ENSRNA049467153	4	-	185272328	185272541	214	--	--	--	--	--	--	--	--	--	-//-
ENSRNA049467197	4	+	181111889	181112013	125	--	--	--	--	--	--	--	--	--	-//-
ENSRNA049467206	4	-	181563599	181563745	147	--	--	--	--	--	--	--	--	--	-//-
ENSRNA049467247	2	-	73185455	73185551	97	--	--	--	--	--	--	--	--	--	-//-
ENSRNA049467432	3	-	233525424	233525619	196	--	--	--	--	--	--	--	--	--	-//-
ENSRNA049467439	3	-	233502491	233502687	197	--	--	--	--	--	--	--	--	--	-//-
ENSRNA049467544	2	+	227653624	227653703	80	--	--	--	--	--	--	--	--	--	-//-
ENSRNA049467581	2	-	223880348	223880431	84	--	--	--	--	--	--	--	--	--	-//-
ENSRNA049467592	2	-	223880849	223880928	80	--	--	--	--	--	--	--	--	--	-//-
ENSRNA049467601	2	+	220014754	220014872	119	--	--	--	--	--	--	--	--	--	-//-
ENSRNA049467624	2	+	228058231	228058349	119	--	--	--	--	--	--	--	--	--	-//-
ENSRNA049467635	2	+	228062135	228062253	119	--	--	--	--	--	--	--	--	--	-//-
ENSRNA049467643	2	+	228057575	228057693	119	--	--	--	--	--	--	--	--	--	-//-
ENSRNA049467653	2	+	228060216	228060339	124	--	--	--	--	--	--	--	--	--	-//-
ENSRNA049467662	2	+	228056908	228057026	119	--	--	--	--	--	--	--	--	--	-//-
ENSRNA049467670	2	+	228073069	228073187	119	--	--	--	--	--	--	--	--	--	-//-
ENSRNA049467682	2	+	228057898	228058016	119	--	--	--	--	--	--	--	--	--	-//-
ENSRNA049467685	2	+	228072804	228072922	119	--	--	--	--	--	--	--	--	--	-//-
ENSRNA049467695	2	+	228055270	228055387	118	--	--	--	--	--	--	--	--	--	-//-
ENSRNA049467703	2	+	228073828	228073946	119	--	--	--	--	--	--	--	--	--	-//-
ENSRNA049467709	2	+	228060548	228060666	119	--	--	--	--	--	--	--	--	--	-//-
ENSRNA049467718	2	+	228059881	228059999	119	--	--	--	--	--	--	--	--	--	-//-
ENSRNA049467721	2	+	228062401	228062519	119	--	--	--	--	--	--	--	--	--	-//-
ENSRNA049467725	2	+	228073604	228073722	119	--	--	--	--	--	--	--	--	--	-//-
ENSRNA049467728	2	+	228055604	228055723	120	--	--	--	--	--	--	--	--	--	-//-
ENSRNA049467735	2	+	228072538	228072656	119	--	--	--	--	--	--	--	--	--	-//-
ENSRNA049467741	2	+	228058886	228059004	119	--	--	--	--	--	--	--	--	--	-//-
ENSRNA049467747	2	+	228061541	228061658	118	--	--	--	--	--	--	--	--	--	-//-
ENSRNA049467752	2	+	228054283	228054401	119	--	--	--	--	--	--	--	--	--	-//-
ENSRNA049467760	2	+	228056258	228056375	118	--	--	--	--	--	--	--	--	--	-//-
ENSRNA049467768	2	+	228061872	228061990	119	--	--	--	--	--	--	--	--	--	-//-
ENSRNA049467775	2	+	228061216	228061334	119	--	--	--	--	--	--	--	--	--	-//-
ENSRNA049467782	2	+	228056576	228056694	119	--	--	--	--	--	--	--	--	--	-//-
ENSRNA049467788	2	+	228072273	228072391	119	--	--	--	--	--	--	--	--	--	-//-
ENSRNA049467794	2	+	228059548	228059666	119	--	--	--	--	--	--	--	--	--	-//-
ENSRNA049467799	2	+	228060882	228061000	119	--	--	--	--	--	--	--	--	--	-//-
ENSRNA049467811	2	+	228059216	228059334	119	--	--	--	--	--	--	--	--	--	-//-
ENSRNA049467817	2	+	228054618	228054736	119	--	--	--	--	--	--	--	--	--	-//-
ENSRNA049467825	2	+	228053948	228054066	119	--	--	--	--	--	--	--	--	--	-//-
ENSRNA049467831	2	+	228057241	228057359	119	--	--	--	--	--	--	--	--	--	-//-
ENSRNA049467836	2	+	228072010	228072128	119	--	--	--	--	--	--	--	--	--	-//-
ENSRNA049467843	2	+	228055931	228056049	119	--	--	--	--	--	--	--	--	--	-//-
ENSRNA049467850	2	+	228058565	228058683	119	--	--	--	--	--	--	--	--	--	-//-
ENSRNA049467857	2	+	228073336	228073454	119	--	--	--	--	--	--	--	--	--	-//-
ENSRNA049467867	2	+	228054945	228055063	119	--	--	--	--	--	--	--	--	--	-//-
ENSRNA049467876	2	+	227643096	227643214	119	--	--	--	--	--	--	--	--	--	-//-
ENSRNA049467883	2	+	227638316	227638434	119	--	--	--	--	--	--	--	--	--	-//-
ENSRNA049467891	2	+	227653304	227653422	119	--	--	--	--	--	--	--	--	--	-//-
ENSRNA049467894	2	+	227652985	227653103	119	--	--	--	--	--	--	--	--	--	-//-
ENSRNA049467902	2	+	227652665	227652783	119	--	--	--	--	--	--	--	--	--	-//-
ENSRNA049467913	2	+	227652346	227652464	119	--	--	--	--	--	--	--	--	--	-//-
ENSRNA049467926	2	+	227652027	227652145	119	--	--	--	--	--	--	--	--	--	-//-
ENSRNA049467930	2	+	227651708	227651826	119	--	--	--	--	--	--	--	--	--	-//-
ENSRNA049467939	2	+	227651389	227651507	119	--	--	--	--	--	--	--	--	--	-//-
ENSRNA049467947	2	+	227651069	227651187	119	--	--	--	--	--	--	--	--	--	-//-
ENSRNA049467951	2	+	227650750	227650868	119	--	--	--	--	--	--	--	--	--	-//-
ENSRNA049467957	2	+	227650431	227650549	119	--	--	--	--	--	--	--	--	--	-//-
ENSRNA049467962	2	+	227650112	227650230	119	--	--	--	--	--	--	--	--	--	-//-
ENSRNA049467971	2	+	227649793	227649911	119	--	--	--	--	--	--	--	--	--	-//-
ENSRNA049467978	2	+	227649474	227649592	119	--	--	--	--	--	--	--	--	--	-//-
ENSRNA049467983	2	+	227649155	227649273	119	--	--	--	--	--	--	--	--	--	-//-
ENSRNA049467989	2	+	227648835	227648953	119	--	--	--	--	--	--	--	--	--	-//-
ENSRNA049467992	2	+	227648516	227648634	119	--	--	--	--	--	--	--	--	--	-//-
ENSRNA049468001	2	+	227648197	227648315	119	--	--	--	--	--	--	--	--	--	-//-
ENSRNA049468005	2	+	227647878	227647996	119	--	--	--	--	--	--	--	--	--	-//-
ENSRNA049468008	2	+	227647560	227647678	119	--	--	--	--	--	--	--	--	--	-//-
ENSRNA049468013	2	+	227647241	227647359	119	--	--	--	--	--	--	--	--	--	-//-
ENSRNA049468017	2	+	227646923	227647041	119	--	--	--	--	--	--	--	--	--	-//-
ENSRNA049468021	2	+	227646603	227646721	119	--	--	--	--	--	--	--	--	--	-//-
ENSRNA049468030	2	+	227646285	227646403	119	--	--	--	--	--	--	--	--	--	-//-
ENSRNA049468038	2	+	227645967	227646085	119	--	--	--	--	--	--	--	--	--	-//-
ENSRNA049468043	2	+	227645647	227645765	119	--	--	--	--	--	--	--	--	--	-//-
ENSRNA049468049	2	+	227645330	227645448	119	--	--	--	--	--	--	--	--	--	-//-
ENSRNA049468058	2	+	227645011	227645129	119	--	--	--	--	--	--	--	--	--	-//-
ENSRNA049468063	2	+	227644692	227644810	119	--	--	--	--	--	--	--	--	--	-//-
ENSRNA049468070	2	+	227644372	227644490	119	--	--	--	--	--	--	--	--	--	-//-
ENSRNA049468081	2	+	227644054	227644172	119	--	--	--	--	--	--	--	--	--	-//-
ENSRNA049468088	2	+	227643735	227643853	119	--	--	--	--	--	--	--	--	--	-//-
ENSRNA049468103	2	+	227643415	227643533	119	--	--	--	--	--	--	--	--	--	-//-
ENSRNA049468108	2	+	227642777	227642895	119	--	--	--	--	--	--	--	--	--	-//-
ENSRNA049468115	2	+	227642458	227642576	119	--	--	--	--	--	--	--	--	--	-//-
ENSRNA049468120	2	+	227642139	227642257	119	--	--	--	--	--	--	--	--	--	-//-
ENSRNA049468128	2	+	227641820	227641938	119	--	--	--	--	--	--	--	--	--	-//-
ENSRNA049468138	2	+	227641501	227641619	119	--	--	--	--	--	--	--	--	--	-//-
ENSRNA049468142	2	+	227641183	227641301	119	--	--	--	--	--	--	--	--	--	-//-
ENSRNA049468151	2	+	227640864	227640982	119	--	--	--	--	--	--	--	--	--	-//-
ENSRNA049468159	2	+	227640547	227640665	119	--	--	--	--	--	--	--	--	--	-//-
ENSRNA049468173	2	+	227640228	227640346	119	--	--	--	--	--	--	--	--	--	-//-
ENSRNA049468178	2	+	227639909	227640027	119	--	--	--	--	--	--	--	--	--	-//-
ENSRNA049468184	2	+	227639590	227639708	119	--	--	--	--	--	--	--	--	--	-//-
ENSRNA049468191	2	+	227639272	227639390	119	--	--	--	--	--	--	--	--	--	-//-
ENSRNA049468197	2	+	227638953	227639071	119	--	--	--	--	--	--	--	--	--	-//-
ENSRNA049468202	2	+	227638634	227638752	119	--	--	--	--	--	--	--	--	--	-//-
ENSRNA049468209	2	+	227637997	227638115	119	--	--	--	--	--	--	--	--	--	-//-
ENSRNA049468217	2	+	227637678	227637796	119	--	--	--	--	--	--	--	--	--	-//-
ENSRNA049468221	2	+	227637360	227637478	119	--	--	--	--	--	--	--	--	--	-//-
ENSRNA049468229	2	+	227637041	227637159	119	--	--	--	--	--	--	--	--	--	-//-
ENSRNA049468238	2	+	222328461	222329007	547	--	--	--	--	--	--	--	--	--	-//-
ENSRNA049468327	4	+	143640137	143640224	88	--	--	--	--	--	--	--	--	--	-//-
ENSRNA049468366	1	+	300555788	300555968	181	--	--	--	--	--	--	--	--	--	-//-
ENSRNA049468514	2	-	16303152	16303224	73	--	--	--	--	--	--	--	--	--	-//-
ENSRNA049468582	2	-	10152110	10152227	118	--	--	--	--	--	--	--	--	--	-//-
ENSRNA049468588	2	-	16302810	16302905	96	--	--	--	--	--	--	--	--	--	-//-
ENSRNA049468771	1	+	105341167	105341286	120	--	--	--	--	--	--	--	--	--	-//-
ENSRNA049468782	1	+	101753240	101753395	156	--	--	--	--	--	--	--	--	--	-//-
ENSRNA049468787	1	+	101591384	101591544	161	--	--	--	--	--	--	--	--	--	-//-
ENSRNA049468809	1	-	284099061	284099159	99	--	--	--	--	--	--	--	--	--	-//-
ENSRNA049468829	1	-	285067736	285067861	126	--	--	--	--	--	--	--	--	--	-//-
ENSRNA049468860	1	+	287466013	287466113	101	--	--	--	--	--	--	--	--	--	-//-
ENSRNA049468879	1	-	287157526	287157696	171	--	--	--	--	--	--	--	--	--	-//-
ENSRNA049468892	1	-	285703776	285703937	162	--	--	--	--	--	--	--	--	--	-//-
ENSRNA049468913	1	+	282748873	282748952	80	--	--	--	--	--	--	--	--	--	-//-
ENSRNA049468930	1	+	287137755	287137896	142	--	--	--	--	--	--	--	--	--	-//-
ENSRNA049468947	1	+	287266708	287266904	197	--	--	--	--	--	--	--	--	--	-//-
ENSRNA049468958	1	+	287254115	287254311	197	--	--	--	--	--	--	--	--	--	-//-
ENSRNA049468969	1	+	287095359	287095555	197	--	--	--	--	--	--	--	--	--	-//-
ENSRNA049468983	1	+	287289933	287290129	197	--	--	--	--	--	--	--	--	--	-//-
ENSRNA049468991	1	+	287268900	287269096	197	--	--	--	--	--	--	--	--	--	-//-
ENSRNA049468999	1	+	287256120	287256316	197	--	--	--	--	--	--	--	--	--	-//-
ENSRNA049469005	1	+	287258521	287258717	197	--	--	--	--	--	--	--	--	--	-//-
ENSRNA049469011	1	+	287189524	287189720	197	--	--	--	--	--	--	--	--	--	-//-
ENSRNA049469023	1	+	287155164	287155360	197	--	--	--	--	--	--	--	--	--	-//-
ENSRNA049469029	1	+	287146427	287146623	197	--	--	--	--	--	--	--	--	--	-//-
ENSRNA049469035	1	+	287333924	287334120	197	--	--	--	--	--	--	--	--	--	-//-
ENSRNA049469040	1	+	287246965	287247161	197	--	--	--	--	--	--	--	--	--	-//-
ENSRNA049469049	1	+	287530566	287530762	197	--	--	--	--	--	--	--	--	--	-//-
ENSRNA049469054	1	+	287462220	287462416	197	--	--	--	--	--	--	--	--	--	-//-
ENSRNA049469060	1	+	287441735	287441931	197	--	--	--	--	--	--	--	--	--	-//-
ENSRNA049469066	1	+	287355136	287355332	197	--	--	--	--	--	--	--	--	--	-//-
ENSRNA049469321	2	-	233977725	233977915	191	--	--	--	--	--	--	--	--	--	-//-
ENSRNA049469519	1	+	210051021	210051191	171	--	--	--	--	--	--	--	--	--	-//-
ENSRNA049469639	1	+	183243787	183244084	298	GO:0043038//GO:0044237//GO:0034641//GO:0006139//GO:0019752//GO:0034660//GO:0043043//GO:0090304//GO:0044238//GO:0043039//GO:0006418//GO:0019538//GO:0044763//GO:0043603//GO:0043436//GO:1901576//GO:0006725//GO:0034645//GO:0044267//GO:1901564//GO:0044271//GO:0044260//GO:0009058//GO:1901566//GO:0008152//GO:0006518//GO:0006807//GO:0006419//GO:0006412//GO:0006399//GO:0010467//GO:0043604//GO:0006520//GO:…	amino acid activation//cellular metabolic process//cellular nitrogen compound metabolic process//nucleobase-containing compound metabolic process//carboxylic acid metabolic process//ncRNA metabolic process//peptide biosynthetic process//nucleic acid metabolic process//primary metabolic process//tRNA aminoacylation//tRNA aminoacylation for protein translation//protein metabolic process//single-org…	--	--	GO:0016876//GO:0097159//GO:0004813//GO:0032553//GO:0000166//GO:0032549//GO:0016874//GO:0043168//GO:1901265//GO:0043167//GO:0097367//GO:0035639//GO:0005488//GO:0003824//GO:0030554//GO:0003674//GO:0032550//GO:0036094//GO:0032555//GO:0017076//GO:0001882//GO:0004812//GO:1901363//GO:0001883//GO:0032559//GO:0016875//GO:0005524	ligase activity, forming aminoacyl-tRNA and related compounds//organic cyclic compound binding//alanine-tRNA ligase activity//ribonucleotide binding//nucleotide binding//ribonucleoside binding//ligase activity//anion binding//nucleoside phosphate binding//ion binding//carbohydrate derivative binding//purine ribonucleoside triphosphate binding//binding//catalytic activity//adenyl nucleotide bindin…	--	--	--	-//-
ENSRNA049469650	1	+	181640909	181641005	97	--	--	--	--	--	--	--	--	--	-//-
ENSRNA049469667	1	-	184829124	184829348	225	--	--	--	--	--	--	--	--	--	-//-
ENSRNA049469775	2	-	31647279	31647471	193	--	--	--	--	--	--	--	--	--	-//-
ENSRNA049469783	2	-	38640555	38640715	161	--	--	--	--	--	--	--	--	--	-//-
ENSRNA049469795	2	-	38588527	38588687	161	--	--	--	--	--	--	--	--	--	-//-
ENSRNA049469802	2	-	38577195	38577355	161	--	--	--	--	--	--	--	--	--	-//-
ENSRNA049469892	2	-	172865851	172865953	103	--	--	--	--	--	--	--	--	--	-//-
ENSRNA049469899	2	-	172849380	172849482	103	--	--	--	--	--	--	--	--	--	-//-
ENSRNA049469919	2	-	170954793	170954888	96	--	--	--	--	--	--	--	--	--	-//-
ENSRNA049469940	2	+	175397948	175398073	126	--	--	--	--	--	--	--	--	--	-//-
ENSRNA049469950	2	+	179353521	179353623	103	--	--	--	--	--	--	--	--	--	-//-
ENSRNA049470085	2	-	141944146	141944590	445	--	--	--	--	--	--	--	--	--	-//-
ENSRNA049470144	10	-	63553336	63553416	81	--	--	--	--	--	--	--	--	--	-//-
ENSRNA049470236	1	+	291808478	291808559	82	--	--	--	--	--	--	--	--	--	-//-
ENSRNA049470248	1	-	290283560	290283646	87	--	--	--	--	--	--	--	--	--	-//-
ENSRNA049470257	1	-	290283363	290283451	89	--	--	--	--	--	--	--	--	--	-//-
ENSRNA049470263	1	-	298548276	298548386	111	--	--	--	--	--	--	--	--	--	-//-
ENSRNA049470306	1	-	292138148	292138250	103	--	--	--	--	--	--	--	--	--	-//-
ENSRNA049470312	1	+	297401201	297401359	159	--	--	--	--	--	--	--	--	--	-//-
ENSRNA049470320	1	+	292332929	292333088	160	--	--	--	--	--	--	--	--	--	-//-
ENSRNA049470333	1	+	292373858	292374018	161	--	--	--	--	--	--	--	--	--	-//-
ENSRNA049470348	1	+	121016689	121016802	114	--	--	--	--	--	--	--	--	--	-//-
ENSRNA049470519	3	-	5711530	5711636	107	--	--	--	--	--	--	--	--	--	-//-
ENSRNA049470528	3	-	5712303	5712409	107	--	--	--	--	--	--	--	--	--	-//-
ENSRNA049470554	3	-	6928583	6928683	101	--	--	--	--	--	--	--	--	--	-//-
ENSRNA049470569	3	-	5760466	5760592	127	--	--	--	--	--	--	--	--	--	-//-
ENSRNA049470615	8	-	135747153	135747250	98	--	--	--	--	--	--	--	--	--	-//-
ENSRNA049470636	8	-	130831891	130832007	117	--	--	--	--	--	--	--	--	--	-//-
ENSRNA049470662	8	+	130738015	130738192	178	--	--	--	--	--	--	--	--	--	-//-
ENSRNA049470674	8	-	135746671	135746770	100	--	--	--	--	--	--	--	--	--	-//-
ENSRNA049470683	8	-	133536880	133536961	82	--	--	--	--	--	--	--	--	--	-//-
ENSRNA049470723	8	+	137948419	137948579	161	--	--	--	--	--	--	--	--	--	-//-
ENSRNA049470774	1	-	262275695	262275895	201	--	--	--	--	--	--	--	--	--	-//-
ENSRNA049470793	1	+	261790427	261790518	92	--	--	--	--	--	--	--	--	--	-//-
ENSRNA049470799	1	+	261789822	261789919	98	--	--	--	--	--	--	--	--	--	-//-
ENSRNA049470807	1	+	261790250	261790344	95	--	--	--	--	--	--	--	--	--	-//-
ENSRNA049470850	1	+	267982154	267982270	117	--	--	--	--	--	--	--	--	--	-//-
ENSRNA049470888	3	+	46973828	46973961	134	--	--	--	--	--	--	--	--	--	-//-
ENSRNA049470912	3	-	43319603	43319699	97	--	--	--	--	--	--	--	--	--	-//-
ENSRNA049470918	3	-	43319452	43319537	86	--	--	--	--	--	--	--	--	--	-//-
ENSRNA049470931	3	+	46973376	46973814	439	--	--	--	--	--	--	--	--	--	-//-
ENSRNA049470937	3	-	40745800	40746105	306	--	--	--	--	--	--	--	--	--	-//-
ENSRNA049470983	3	-	126864492	126864571	80	--	--	--	--	--	--	--	--	--	-//-
ENSRNA049471008	3	-	126865149	126865250	102	--	--	--	--	--	--	--	--	--	-//-
ENSRNA049471037	3	-	126864296	126864435	140	--	--	--	--	--	--	--	--	--	-//-
ENSRNA049471122	2	-	64311002	64311159	158	--	--	--	--	--	--	--	--	--	-//-
ENSRNA049471190	1	-	99779224	99779312	89	--	--	--	--	--	--	--	--	--	-//-
ENSRNA049471198	1	-	99779457	99779543	87	--	--	--	--	--	--	--	--	--	-//-
ENSRNA049471337	1	-	207527493	207528408	916	--	--	--	--	--	--	--	--	--	-//-
ENSRNA049471509	1	+	233411588	233411767	180	--	--	--	--	--	--	--	--	--	-//-
ENSRNA049471617	10	-	78697497	78697593	97	--	--	--	--	--	--	--	--	--	-//-
ENSRNA049471642	10	+	73725409	73725499	91	--	--	--	--	--	--	--	--	--	-//-
ENSRNA049471654	10	+	74956675	74956844	170	--	--	--	--	--	--	--	--	--	-//-
ENSRNA049471660	10	+	74957020	74957188	169	--	--	--	--	--	--	--	--	--	-//-
ENSRNA049471800	1	+	177899434	177899633	200	--	--	--	--	--	--	--	--	--	-//-
ENSRNA049471804	1	-	177080007	177080640	634	--	--	--	--	--	--	--	--	--	-//-
ENSRNA049471872	1	+	15416326	15416402	77	--	--	--	--	--	--	--	--	--	-//-
ENSRNA049471974	1	+	12769158	12769338	181	--	--	--	--	--	--	--	--	--	-//-
ENSRNA049471983	1	+	12769430	12769548	119	--	--	--	--	--	--	--	--	--	-//-
ENSRNA049471996	1	-	18030164	18030363	200	--	--	--	--	--	--	--	--	--	-//-
ENSRNA049472005	1	+	14212726	14212920	195	--	--	--	--	--	--	--	--	--	-//-
ENSRNA049472011	1	+	19960622	19960931	310	--	--	--	--	--	--	--	--	--	-//-
ENSRNA049472105	1	+	255418707	255418849	143	--	--	--	--	--	--	--	--	--	-//-
ENSRNA049472175	3	+	218501779	218501860	82	--	--	--	--	--	--	--	--	--	-//-
ENSRNA049472180	3	+	212803412	212803498	87	--	--	--	--	--	--	--	--	--	-//-
ENSRNA049472213	3	+	212803221	212803360	140	--	--	--	--	--	--	--	--	--	-//-
ENSRNA049472224	3	-	219644974	219645047	74	--	--	--	--	--	--	--	--	--	-//-
ENSRNA049472261	3	+	213582579	213582658	80	--	--	--	--	--	--	--	--	--	gnl|BL_ORD_ID|50312 sp|Q9ZT82|CALSC_ARATH Callose synthase 12 OS=Arabidopsis thaliana OX=3702 GN=CALS12 PE=2 SV=1//1.41853e-06
ENSRNA049472265	3	+	214392524	214392672	149	--	--	--	--	--	--	--	--	--	-//-
ENSRNA049472360	2	-	6287561	6287644	84	--	--	--	--	--	--	--	--	--	-//-
ENSRNA049472408	2	+	6089806	6089903	98	--	--	--	--	--	--	--	--	--	-//-
ENSRNA049472415	2	+	6879799	6879913	115	--	--	--	--	--	--	--	--	--	-//-
ENSRNA049472421	2	+	6880037	6880150	114	--	--	--	--	--	--	--	--	--	-//-
ENSRNA049472502	2	+	6090286	6090385	100	--	--	--	--	--	--	--	--	--	-//-
ENSRNA049472522	2	-	6275944	6276049	106	--	--	--	--	--	--	--	--	--	-//-
ENSRNA049472528	2	+	7838948	7839088	141	--	--	--	--	--	--	--	--	--	-//-
ENSRNA049472536	2	-	4662757	4662875	119	--	--	--	--	--	--	--	--	--	-//-
ENSRNA049472548	2	+	1663054	1663136	83	--	--	--	--	--	--	--	--	--	-//-
ENSRNA049472552	2	-	2552663	2552779	117	--	--	--	--	--	--	--	--	--	-//-
ENSRNA049472564	2	+	2216233	2216306	74	--	--	--	--	--	--	--	--	--	-//-
ENSRNA049472588	2	-	6276762	6276865	104	--	--	--	--	--	--	--	--	--	-//-
ENSRNA049472598	2	+	4161280	4161370	91	--	--	--	--	--	--	--	--	--	-//-
ENSRNA049472604	2	+	8301625	8301857	233	--	--	--	--	--	--	--	--	--	-//-
ENSRNA049472608	2	+	1050490	1050564	75	--	--	--	--	--	--	--	--	--	-//-
ENSRNA049472612	2	-	4306888	4307012	125	--	--	--	--	--	--	--	--	--	-//-
ENSRNA049472620	2	+	8397916	8398148	233	--	--	--	--	--	--	--	--	--	-//-
ENSRNA049472623	2	+	8247794	8248026	233	--	--	--	--	--	--	--	--	--	-//-
ENSRNA049472626	2	+	8366281	8366513	233	--	--	--	--	--	--	--	--	--	-//-
ENSRNA049472630	2	+	7838655	7838923	269	--	--	--	--	--	--	--	--	--	-//-
ENSRNA049472638	2	+	9272655	9272875	221	--	--	--	--	--	--	--	--	--	-//-
ENSRNA049472641	2	+	8132091	8132309	219	--	--	--	--	--	--	--	--	--	-//-
ENSRNA049472781	8	+	105473465	105473661	197	--	--	--	--	--	--	--	--	--	-//-
ENSRNA049472786	1	+	143229412	143229511	100	--	--	--	--	--	--	--	--	--	-//-
ENSRNA049472795	1	+	142158658	142158797	140	--	--	--	--	--	--	--	--	--	-//-
ENSRNA049472860	3	+	166325671	166325748	78	--	--	--	--	--	--	--	--	--	-//-
ENSRNA049473008	10	-	2238232	2238337	106	--	--	--	--	--	--	--	--	--	-//-
ENSRNA049473059	10	+	451733	451923	191	--	--	--	--	--	--	--	--	--	-//-
ENSRNA049473070	10	+	4121889	4122069	181	--	--	--	--	--	--	--	--	--	-//-
ENSRNA049473076	10	+	4122257	4122375	119	--	--	--	--	--	--	--	--	--	-//-
ENSRNA049473080	10	-	3795364	3795665	302	--	--	--	--	--	--	--	--	--	-//-
ENSRNA049473089	10	-	3741195	3741498	304	--	--	--	--	--	--	--	--	--	-//-
ENSRNA049473105	10	-	3789406	3789709	304	--	--	--	--	--	--	--	--	--	-//-
ENSRNA049473114	10	-	3675251	3675554	304	--	--	--	--	--	--	--	--	--	-//-
ENSRNA049473122	10	-	3772988	3773290	303	--	--	--	--	--	--	--	--	--	-//-
ENSRNA049473127	10	-	3743097	3743400	304	--	--	--	--	--	--	--	--	--	-//-
ENSRNA049473133	10	-	3796441	3796744	304	--	--	--	--	--	--	--	--	--	-//-
ENSRNA049473142	10	-	3774856	3775158	303	--	--	--	--	--	--	--	--	--	-//-
ENSRNA049473148	10	-	3744969	3745272	304	--	--	--	--	--	--	--	--	--	-//-
ENSRNA049473154	10	-	3748706	3749009	304	--	--	--	--	--	--	--	--	--	-//-
ENSRNA049473160	10	-	3759908	3760211	304	--	--	--	--	--	--	--	--	--	-//-
ENSRNA049473166	10	-	3792382	3792685	304	--	--	--	--	--	--	--	--	--	-//-
ENSRNA049473170	10	-	3756177	3756480	304	--	--	--	--	--	--	--	--	--	-//-
ENSRNA049473178	10	-	3746838	3747141	304	--	--	--	--	--	--	--	--	--	-//-
ENSRNA049473182	10	-	3769250	3769553	304	--	--	--	--	--	--	--	--	--	-//-
ENSRNA049473188	10	-	3771118	3771421	304	--	--	--	--	--	--	--	--	--	-//-
ENSRNA049473192	10	-	3752441	3752744	304	--	--	--	--	--	--	--	--	--	-//-
ENSRNA049473198	10	-	3754308	3754611	304	--	--	--	--	--	--	--	--	--	-//-
ENSRNA049473204	10	-	3750574	3750877	304	--	--	--	--	GO:0043167//GO:0008270//GO:0005488//GO:0003674//GO:0043169//GO:0046872//GO:0046914	ion binding//zinc ion binding//binding//molecular_function//cation binding//metal ion binding//transition metal ion binding	--	--	--	-//-
ENSRNA049473210	10	-	3793493	3793796	304	--	--	--	--	--	--	--	--	--	-//-
ENSRNA049473220	10	-	3790516	3790819	304	--	--	--	--	--	--	--	--	--	-//-
ENSRNA049473225	10	-	3758046	3758349	304	--	--	--	--	--	--	--	--	--	-//-
ENSRNA049473228	10	-	3763648	3763951	304	--	--	--	--	--	--	--	--	--	-//-
ENSRNA049473236	10	-	3765511	3765814	304	--	--	--	--	--	--	--	--	--	-//-
ENSRNA049473241	10	-	3776724	3777027	304	--	--	--	--	--	--	--	--	--	-//-
ENSRNA049473246	10	-	3767381	3767684	304	--	--	--	--	--	--	--	--	--	-//-
ENSRNA049473251	10	-	3761780	3762083	304	--	--	--	--	--	--	--	--	--	-//-
ENSRNA049473254	10	-	3787535	3787838	304	--	--	--	--	--	--	--	--	--	-//-
ENSRNA049473271	10	-	107323083	107323358	276	--	--	--	--	--	--	--	--	--	-//-
ENSRNA049473286	10	-	105049611	105049704	94	--	--	--	--	--	--	--	--	--	-//-
ENSRNA049473290	10	-	105050528	105050622	95	--	--	--	--	--	--	--	--	--	-//-
ENSRNA049473297	10	-	105050719	105050814	96	--	--	--	--	--	--	--	--	--	-//-
ENSRNA049473303	10	-	105049800	105049895	96	--	--	--	--	--	--	--	--	--	-//-
ENSRNA049473307	10	-	107315735	107316038	304	--	--	--	--	GO:0046872//GO:0043169//GO:0003674//GO:0005488//GO:0008270//GO:0043167//GO:0046914	metal ion binding//cation binding//molecular_function//binding//zinc ion binding//ion binding//transition metal ion binding	--	--	--	-//-
ENSRNA049473315	10	-	107431785	107432088	304	--	--	--	--	--	--	--	--	--	-//-
ENSRNA049473322	10	-	107414504	107414807	304	--	--	--	--	--	--	--	--	--	-//-
ENSRNA049473328	10	-	107433639	107433942	304	--	--	--	--	--	--	--	--	--	-//-
ENSRNA049473334	10	-	107416359	107416662	304	--	--	--	--	--	--	--	--	--	-//-
ENSRNA049473338	10	-	107307366	107307668	303	--	--	--	--	--	--	--	--	--	-//-
ENSRNA049473346	10	-	107400300	107400602	303	--	--	--	--	--	--	--	--	--	-//-
ENSRNA049473351	10	-	107391525	107391828	304	--	--	--	--	--	--	--	--	--	-//-
ENSRNA049473354	10	-	107429921	107430224	304	--	--	--	--	--	--	--	--	--	-//-
ENSRNA049473363	10	-	107412640	107412943	304	--	--	--	--	--	--	--	--	--	-//-
ENSRNA049473372	10	-	107308883	107309185	303	--	--	--	--	--	--	--	--	--	-//-
ENSRNA049473380	10	-	107402167	107402470	304	--	--	--	--	--	--	--	--	--	-//-
ENSRNA049473385	10	-	107428179	107428482	304	--	--	--	--	--	--	--	--	--	-//-
ENSRNA049473389	10	-	107410899	107411202	304	--	--	--	--	--	--	--	--	--	-//-
ENSRNA049473440	3	+	133729440	133729510	71	--	--	--	--	--	--	--	--	--	-//-
ENSRNA049473449	3	+	136100400	136100482	83	--	--	--	--	--	--	--	--	--	-//-
ENSRNA049473467	3	-	130513663	130513746	84	--	--	--	--	--	--	--	--	--	-//-
ENSRNA049473524	3	-	55281893	55282074	182	--	--	--	--	--	--	--	--	--	-//-
ENSRNA049473557	1	+	65544652	65544770	119	--	--	--	--	--	--	--	--	--	-//-
ENSRNA049473576	1	-	67351838	67352015	178	--	--	--	--	--	--	--	--	--	-//-
ENSRNA049473589	1	-	69733235	69733315	81	--	--	--	--	--	--	--	--	--	-//-
ENSRNA049473603	1	-	69733783	69733878	96	--	--	--	--	--	--	--	--	--	-//-
ENSRNA049473609	1	-	65317414	65317534	121	--	--	--	--	--	--	--	--	--	-//-
ENSRNA049473622	1	+	66593801	66593888	88	--	--	--	--	--	--	--	--	--	-//-
ENSRNA049473638	1	+	66593987	66594074	88	--	--	--	--	--	--	--	--	--	-//-
ENSRNA049473644	1	+	62029155	62029637	483	GO:0015979//GO:0044237//GO:0008150//GO:0008152//GO:0009987	photosynthesis//cellular metabolic process//biological_process//metabolic process//cellular process	GO:0034357//GO:0005622//GO:0044436//GO:0016020//GO:0044425//GO:0031224//GO:0005575//GO:0009579//GO:0098796//GO:0005623//GO:0044464//GO:0043234//GO:0009521//GO:0016021//GO:0032991//GO:0044424//GO:0009522	photosynthetic membrane//intracellular//thylakoid part//membrane//membrane part//intrinsic component of membrane//cellular_component//thylakoid//membrane protein complex//cell//cell part//protein complex//photosystem//integral component of membrane//macromolecular complex//intracellular part//photosystem I	--	--	--	--	--	gnl|BL_ORD_ID|318537 sp|A4QJT2|PSAB_OLIPU Photosystem I P700 chlorophyll a apoprotein A2 OS=Olimarabidopsis pumila OX=74718 GN=psaB PE=3 SV=1//1.75334e-40
ENSRNA049473651	1	+	66512570	66512766	197	--	--	--	--	--	--	--	--	--	-//-
ENSRNA049473656	1	+	66394099	66394295	197	--	--	--	--	--	--	--	--	--	-//-
ENSRNA049473738	1	+	21556055	21556161	107	--	--	--	--	--	--	--	--	--	-//-
ENSRNA049473748	1	-	29233310	29233506	197	--	--	--	--	--	--	--	--	--	-//-
ENSRNA049473755	1	+	29755731	29755833	103	--	--	--	--	--	--	--	--	--	-//-
ENSRNA049473886	1	+	46332168	46332286	119	--	--	--	--	--	--	--	--	--	-//-
ENSRNA049473920	8	+	111049552	111049647	96	--	--	--	--	--	--	--	--	--	-//-
ENSRNA049473923	8	+	111048784	111048879	96	--	--	--	--	--	--	--	--	--	-//-
ENSRNA049473965	3	-	220124430	220124531	102	--	--	--	--	--	--	--	--	--	-//-
ENSRNA049473978	3	-	220124706	220124801	96	--	--	--	--	--	--	--	--	--	-//-
ENSRNA049474065	10	-	111555994	111556091	98	--	--	--	--	--	--	--	--	--	-//-
ENSRNA049474083	10	+	114216702	114216923	222	--	--	--	--	--	--	--	--	--	-//-
ENSRNA049474089	10	+	116909696	116909856	161	--	--	--	--	--	--	--	--	--	-//-
ENSRNA049474094	10	+	116717795	116717956	162	--	--	--	--	--	--	--	--	--	-//-
ENSRNA049474133	8	+	75145375	75145530	156	--	--	--	--	--	--	--	--	--	-//-
ENSRNA049474167	10	+	19060087	19060167	81	--	--	--	--	--	--	--	--	--	-//-
ENSRNA049474187	10	+	18417696	18417769	74	--	--	--	--	--	--	--	--	--	-//-
ENSRNA049474237	3	+	29168840	29168942	103	--	--	--	--	--	--	--	--	--	-//-
ENSRNA049474255	3	-	20136385	20136533	149	--	--	--	--	--	--	--	--	--	-//-
ENSRNA049474364	3	+	199528587	199528667	81	--	--	--	--	--	--	--	--	--	gnl|BL_ORD_ID|50312 sp|Q9ZT82|CALSC_ARATH Callose synthase 12 OS=Arabidopsis thaliana OX=3702 GN=CALS12 PE=2 SV=1//1.78867e-07
ENSRNA049474375	8	-	180682059	180682201	143	--	--	--	--	--	--	--	--	--	-//-
ENSRNA049474421	3	+	208960224	208960337	114	--	--	--	--	--	--	--	--	--	-//-
ENSRNA049474454	3	-	204429097	204429176	80	--	--	--	--	--	--	--	--	--	-//-
ENSRNA049474463	3	-	204429263	204429341	79	--	--	--	--	--	--	--	--	--	-//-
ENSRNA049474470	3	-	208949519	208949581	63	--	--	--	--	--	--	--	--	--	-//-
ENSRNA049474479	3	-	145863343	145863515	173	--	--	--	--	--	--	--	--	--	-//-
ENSRNA049474492	3	-	146709465	146709712	248	--	--	--	--	--	--	--	--	--	-//-
ENSRNA049474524	10	-	137273009	137273081	73	--	--	--	--	--	--	--	--	--	-//-
ENSRNA049474541	10	+	134813488	134813598	111	--	--	--	--	--	--	--	--	--	-//-
ENSRNA049474580	10	-	137272681	137272776	96	--	--	--	--	--	--	--	--	--	-//-
ENSRNA049474585	10	+	130719034	130719129	96	--	--	--	--	--	--	--	--	--	-//-
ENSRNA049474593	10	+	137264229	137264332	104	--	--	--	--	--	--	--	--	--	-//-
ENSRNA049474599	10	+	134962589	134962749	161	--	--	--	--	--	--	--	--	--	-//-
ENSRNA049474645	10	-	144992923	144993035	113	--	--	--	--	--	--	--	--	--	-//-
ENSRNA049474652	10	+	145465753	145465840	88	--	--	--	--	--	--	--	--	--	-//-
ENSRNA049474661	10	-	141537870	141537946	77	--	--	--	--	--	--	--	--	--	-//-
ENSRNA049474668	10	+	140830119	140830238	120	--	--	--	--	--	--	--	--	--	-//-
ENSRNA049474675	10	-	141537098	141537171	74	--	--	--	--	--	--	--	--	--	-//-
ENSRNA049474679	10	+	140818784	140818952	169	--	--	--	--	--	--	--	--	--	-//-
ENSRNA049474685	10	+	140865564	140865717	154	--	--	--	--	--	--	--	--	--	-//-
ENSRNA049474764	10	+	146711993	146712108	116	--	--	--	--	--	--	--	--	--	-//-
ENSRNA049474772	10	+	143213841	143213958	118	--	--	--	--	--	--	--	--	--	-//-
ENSRNA049474778	10	-	143189248	143189338	91	--	--	--	--	--	--	--	--	--	-//-
ENSRNA049474799	10	+	140792688	140792840	153	--	--	--	--	--	--	--	--	--	-//-
ENSRNA049474807	10	+	140816375	140816527	153	--	--	--	--	--	--	--	--	--	-//-
ENSRNA049474812	10	+	140820758	140820917	160	--	--	--	--	--	--	--	--	--	-//-
ENSRNA049474818	10	-	140991968	140992128	161	--	--	--	--	--	--	--	--	--	-//-
ENSRNA049474823	10	+	140763175	140763335	161	--	--	--	--	--	--	--	--	--	-//-
ENSRNA049474832	10	-	140953527	140953685	159	--	--	--	--	--	--	--	--	--	-//-
ENSRNA049474838	10	+	140791461	140791621	161	--	--	--	--	--	--	--	--	--	-//-
ENSRNA049474843	10	-	140994458	140994618	161	--	--	--	--	--	--	--	--	--	-//-
ENSRNA049474847	10	+	140822411	140822571	161	--	--	--	--	--	--	--	--	--	-//-
ENSRNA049474852	10	-	140955515	140955673	159	--	--	--	--	--	--	--	--	--	-//-
ENSRNA049474860	10	+	140836698	140836859	162	--	--	--	--	--	--	--	--	--	-//-
ENSRNA049474866	10	-	140957504	140957662	159	--	--	--	--	--	--	--	--	--	-//-
ENSRNA049474872	10	-	140951545	140951703	159	--	--	--	--	--	--	--	--	--	-//-
ENSRNA049474877	10	-	140976636	140976797	162	--	--	--	--	--	--	--	--	--	-//-
ENSRNA049474882	10	-	140959501	140959659	159	--	--	--	--	--	--	--	--	--	-//-
ENSRNA049474888	10	+	144720112	144720358	247	--	--	--	--	--	--	--	--	--	-//-
ENSRNA049474894	10	+	140824051	140824211	161	--	--	--	--	--	--	--	--	--	-//-
ENSRNA049474898	10	-	143630392	143630528	137	--	--	--	--	--	--	--	--	--	-//-
ENSRNA049474903	10	-	142262616	142262877	262	--	--	--	--	--	--	--	--	--	-//-
ENSRNA049474907	10	+	144728318	144728543	226	--	--	--	--	--	--	--	--	--	-//-
ENSRNA049474911	10	+	144721354	144721573	220	--	--	--	--	--	--	--	--	--	-//-
ENSRNA049474917	10	+	143162797	143163018	222	--	--	--	--	--	--	--	--	--	-//-
ENSRNA049474924	10	-	143628764	143628985	222	--	--	--	--	--	--	--	--	--	-//-
ENSRNA049474946	3	+	108514483	108514582	100	--	--	--	--	--	--	--	--	--	-//-
ENSRNA049474953	3	+	108514310	108514409	100	--	--	--	--	--	--	--	--	--	-//-
ENSRNA049474986	8	-	22520709	22520810	102	--	--	--	--	--	--	--	--	--	-//-
ENSRNA049474992	8	-	21224946	21225072	127	--	--	--	--	--	--	--	--	--	-//-
ENSRNA049475000	8	+	21743900	21743970	71	--	--	--	--	--	--	--	--	--	-//-
ENSRNA049475115	8	+	2491319	2491411	93	--	--	--	--	--	--	--	--	--	-//-
ENSRNA049475128	8	+	2554810	2554908	99	--	--	--	--	--	--	--	--	--	-//-
ENSRNA049475135	8	+	2555038	2555123	86	--	--	--	--	--	--	--	--	--	-//-
ENSRNA049475138	8	+	2491899	2491994	96	--	--	--	--	--	--	--	--	--	-//-
ENSRNA049475171	8	-	124698631	124698704	74	--	--	--	--	--	--	--	--	--	-//-
ENSRNA049475181	8	-	121857009	121857103	95	--	--	--	--	--	--	--	--	--	-//-
ENSRNA049475200	8	-	124698817	124698898	82	--	--	--	--	--	--	--	--	--	-//-
ENSRNA049475223	8	-	128420226	128420321	96	--	--	--	--	--	--	--	--	--	-//-
ENSRNA049475232	8	-	121856525	121856624	100	--	--	--	--	--	--	--	--	--	-//-
ENSRNA049475237	8	-	128420399	128420484	86	--	--	--	--	--	--	--	--	--	-//-
ENSRNA049475307	8	-	128420695	128420793	99	--	--	--	--	--	--	--	--	--	-//-
ENSRNA049475322	10	+	48845211	48845522	312	--	--	--	--	--	--	--	--	--	gnl|BL_ORD_ID|400009 sp|P31843|RRPO_OENBE RNA-directed DNA polymerase homolog OS=Oenothera berteroana OX=3950 PE=4 SV=1//3.24856e-07
ENSRNA049475327	10	+	48834698	48834771	74	--	--	--	--	--	--	--	--	--	-//-
ENSRNA049475331	10	+	48840160	48840256	97	--	--	--	--	--	--	--	--	--	-//-
ENSRNA049475336	10	+	48842592	48842705	114	--	--	--	--	--	--	--	--	--	-//-
ENSRNA049475340	10	+	48840320	48840453	134	--	--	--	--	--	--	--	--	--	-//-
ENSRNA049475344	10	+	42443887	42444020	134	--	--	--	--	--	--	--	--	--	-//-
ENSRNA049475348	10	+	48844911	48845007	97	--	--	--	--	--	--	--	--	--	-//-
ENSRNA049475356	10	+	46408844	46408924	81	--	--	--	--	--	--	--	--	--	-//-
ENSRNA049475359	10	+	48845021	48845140	120	--	--	--	--	--	--	--	--	--	-//-
ENSRNA049475429	8	+	157565242	157565304	63	--	--	--	--	--	--	--	--	--	-//-
ENSRNA049475437	8	-	153624475	153624624	150	--	--	--	--	--	--	--	--	--	-//-
ENSRNA049475455	8	+	53026361	53026499	139	--	--	--	--	--	--	--	--	--	-//-
ENSRNA049475459	8	+	52399578	52399660	83	--	--	--	--	--	--	--	--	--	-//-
ENSRNA049475486	8	-	164834447	164834546	100	--	--	--	--	--	--	--	--	--	-//-
ENSRNA049475492	8	-	167534097	167534293	197	--	--	--	--	--	--	--	--	--	-//-
ENSRNA049475506	8	+	166139263	166139362	100	--	--	--	--	--	--	--	--	--	-//-
ENSRNA049475518	8	+	164529888	164529962	75	--	--	--	--	--	--	--	--	--	-//-
ENSRNA049475525	8	+	164529700	164529780	81	--	--	--	--	--	--	--	--	--	-//-
ENSRNA049475532	8	+	166139090	166139189	100	--	--	--	--	--	--	--	--	--	-//-
ENSRNA049475551	8	+	164530276	164530415	140	--	--	--	--	--	--	--	--	--	-//-
ENSRNA049475560	8	+	164530102	164530209	108	--	--	--	--	--	--	--	--	--	-//-
ENSRNA049475565	8	+	164688387	164688487	101	--	--	--	--	--	--	--	--	--	-//-
ENSRNA049475572	8	-	167756874	167757017	144	--	--	--	--	--	--	--	--	--	-//-
ENSRNA049475579	8	-	168380340	168380540	201	--	--	--	--	--	--	--	--	--	-//-
ENSRNA049475586	8	-	166735156	166735352	197	--	--	--	--	--	--	--	--	--	-//-
ENSRNA049475591	8	-	167716252	167716448	197	--	--	--	--	--	--	--	--	--	-//-
ENSRNA049475596	8	-	167726575	167726771	197	--	--	--	--	--	--	--	--	--	-//-
ENSRNA049475603	8	+	167453461	167453657	197	--	--	--	--	--	--	--	--	--	-//-
ENSRNA049475606	8	+	167427106	167427302	197	--	--	--	--	--	--	--	--	--	-//-
ENSRNA049475610	8	+	167421837	167422033	197	--	--	--	--	--	--	--	--	--	-//-
ENSRNA049475617	8	+	167342860	167343056	197	--	--	--	--	--	--	--	--	--	-//-
ENSRNA049475622	8	+	168620464	168620688	225	--	--	--	--	--	--	--	--	--	-//-
ENSRNA049475645	10	+	51055710	51056249	540	--	--	--	--	--	--	--	--	--	-//-
ENSRNA049475668	8	-	66081633	66081752	120	--	--	--	--	--	--	--	--	--	-//-
ENSRNA049475672	8	-	65970189	65970308	120	--	--	--	--	--	--	--	--	--	-//-
ENSRNA049475683	8	-	63480424	63480516	93	--	--	--	--	--	--	--	--	--	-//-
ENSRNA049475693	8	-	63480679	63480771	93	--	--	--	--	--	--	--	--	--	-//-
ENSRNA049475702	8	-	63480170	63480262	93	--	--	--	--	--	--	--	--	--	-//-
ENSRNA049475707	8	+	67650623	67650744	122	--	--	--	--	--	--	--	--	--	-//-
ENSRNA049475716	8	+	67649934	67650031	98	--	--	--	--	--	--	--	--	--	-//-
ENSRNA049475740	8	+	91144332	91144450	119	--	--	--	--	--	--	--	--	--	-//-
ENSRNA049475761	8	+	84949279	84949354	76	--	--	--	--	--	--	--	--	--	-//-
ENSRNA049475771	8	-	80108617	80108733	117	--	--	--	--	--	--	--	--	--	-//-
ENSRNA049475794	6	+	131346556	131346631	76	--	--	--	--	--	--	--	--	--	-//-
ENSRNA049475800	6	-	139315976	139316173	198	--	--	--	--	--	--	--	--	--	-//-
ENSRNA049475878	6	-	119563345	119563541	197	--	--	--	--	--	--	--	--	--	-//-
ENSRNA049475883	6	+	113560897	113561015	119	--	--	--	--	--	--	--	--	--	-//-
ENSRNA049475958	9	+	143391419	143391516	98	--	--	--	--	--	--	--	--	--	-//-
ENSRNA049475967	9	-	147664110	147664180	71	--	--	--	--	--	--	--	--	--	-//-
ENSRNA049475976	9	+	147202967	147203049	83	--	--	--	--	--	--	--	--	--	-//-
ENSRNA049475996	2	-	169840781	169840869	89	--	--	--	--	--	--	--	--	--	-//-
ENSRNA049476001	2	-	169840995	169841083	89	--	--	--	--	--	--	--	--	--	-//-
ENSRNA049476004	2	-	169841209	169841297	89	--	--	--	--	--	--	--	--	--	-//-
ENSRNA049476008	2	-	169841637	169841725	89	--	--	--	--	--	--	--	--	--	-//-
ENSRNA049476010	2	-	169841423	169841511	89	--	--	--	--	--	--	--	--	--	-//-
ENSRNA049476041	5	-	167822587	167822806	220	--	--	--	--	--	--	--	--	--	-//-
ENSRNA049476045	5	-	167820308	167820523	216	--	--	--	--	--	--	--	--	--	-//-
ENSRNA049476075	5	+	163559971	163560150	180	--	--	--	--	--	--	--	--	--	-//-
ENSRNA049476092	9	-	151684335	151684527	193	--	--	--	--	--	--	--	--	--	-//-
ENSRNA049476098	9	-	151582678	151582870	193	--	--	--	--	--	--	--	--	--	-//-
ENSRNA049476101	9	-	151576098	151576290	193	--	--	--	--	--	--	--	--	--	-//-
ENSRNA049476107	9	-	151585541	151585733	193	--	--	--	--	--	--	--	--	--	-//-
ENSRNA049476110	9	-	151674603	151674795	193	--	--	--	--	--	--	--	--	--	-//-
ENSRNA049476112	9	+	158277567	158277684	118	--	--	--	--	--	--	--	--	--	-//-
ENSRNA049476121	9	+	156596437	156596541	105	--	--	--	--	--	--	--	--	--	-//-
ENSRNA049476127	9	+	156596239	156596346	108	--	--	--	--	--	--	--	--	--	-//-
ENSRNA049476131	9	+	158276985	158277166	182	--	--	--	--	--	--	--	--	--	-//-
ENSRNA049476138	9	+	156806343	156806433	91	--	--	--	--	--	--	--	--	--	-//-
ENSRNA049476145	9	+	158277223	158277363	141	--	--	--	--	--	--	--	--	--	-//-
ENSRNA049476156	9	+	151510936	151511022	87	--	--	--	--	--	--	--	--	--	-//-
ENSRNA049476166	9	+	151510761	151510851	91	--	--	--	--	--	--	--	--	--	-//-
ENSRNA049476173	9	+	156596606	156596762	157	--	--	--	--	--	--	--	--	--	-//-
ENSRNA049476180	9	+	153446171	153446251	81	--	--	--	--	--	--	--	--	--	-//-
ENSRNA049476213	9	+	158668191	158668286	96	--	--	--	--	--	--	--	--	--	-//-
ENSRNA049476216	9	+	158277392	158277499	108	--	--	--	--	--	--	--	--	--	-//-
ENSRNA049476247	7	-	4983921	4984008	88	--	--	--	--	--	--	--	--	--	-//-
ENSRNA049476252	7	-	4985062	4985147	86	--	--	--	--	--	--	--	--	--	-//-
ENSRNA049476258	7	+	8517986	8518068	83	--	--	--	--	--	--	--	--	--	-//-
ENSRNA049476271	7	-	7918233	7918311	79	--	--	--	--	--	--	--	--	--	-//-
ENSRNA049476276	7	-	5206371	5206455	85	--	--	--	--	--	--	--	--	--	-//-
ENSRNA049476283	7	-	4984602	4984695	94	--	--	--	--	--	--	--	--	--	-//-
ENSRNA049476298	7	-	7918109	7918189	81	--	--	--	--	--	--	--	--	--	-//-
ENSRNA049476303	7	-	7918631	7918714	84	--	--	--	--	--	--	--	--	--	-//-
ENSRNA049476306	7	+	3197780	3197865	86	--	--	--	--	--	--	--	--	--	-//-
ENSRNA049476313	7	+	3204583	3204668	86	--	--	--	--	--	--	--	--	--	-//-
ENSRNA049476322	7	+	8518187	8518274	88	--	--	--	--	--	--	--	--	--	-//-
ENSRNA049476328	7	-	9191862	9191968	107	--	--	--	--	--	--	--	--	--	-//-
ENSRNA049476380	2	+	192057616	192057761	146	--	--	--	--	--	--	--	--	--	-//-
ENSRNA049476438	6	-	63516744	63517460	717	GO:0006812//GO:0044699//GO:0006810//GO:0006811//GO:0051234//GO:0000041//GO:1902578//GO:0051179//GO:0008150//GO:0044765//GO:0030001	cation transport//single-organism process//transport//ion transport//establishment of localization//transition metal ion transport//single-organism localization//localization//biological_process//single-organism transport//metal ion transport	GO:0044425//GO:0016021//GO:0031224//GO:0005575//GO:0016020	membrane part//integral component of membrane//intrinsic component of membrane//cellular_component//membrane	--	--	--	--	--	-//-
ENSRNA049476460	9	-	44366481	44366671	191	--	--	--	--	--	--	--	--	--	-//-
ENSRNA049476471	6	-	127662056	127662251	196	--	--	--	--	--	--	--	--	--	-//-
ENSRNA049476473	6	+	120831766	120831948	183	--	--	--	--	--	--	--	--	--	-//-
ENSRNA049476480	6	-	124189088	124189161	74	--	--	--	--	--	--	--	--	--	-//-
ENSRNA049476520	5	+	35490207	35490357	151	--	--	--	--	--	--	--	--	--	-//-
ENSRNA049476538	2	+	45211579	45211669	91	--	--	--	--	--	--	--	--	--	-//-
ENSRNA049476545	2	+	40221837	40221910	74	--	--	--	--	--	--	--	--	--	-//-
ENSRNA049476580	5	+	184291311	184291507	197	--	--	--	--	--	--	--	--	--	-//-
ENSRNA049476585	5	+	184457653	184457771	119	--	--	--	--	--	--	--	--	--	-//-
ENSRNA049476589	5	+	184457381	184457561	181	--	--	--	--	--	--	--	--	--	-//-
ENSRNA049476610	5	-	185086294	185086497	204	--	--	--	--	--	--	--	--	--	-//-
ENSRNA049476616	5	+	186165720	186165804	85	--	--	--	--	--	--	--	--	--	-//-
ENSRNA049476666	6	+	108928439	108928534	96	--	--	--	--	--	--	--	--	--	-//-
ENSRNA049476670	6	+	105371159	105371279	121	GO:0006259//GO:0016043//GO:0006950//GO:0008150//GO:1901360//GO:0051716//GO:0051276//GO:0044238//GO:0090304//GO:0006807//GO:0071840//GO:0071103//GO:0006139//GO:0008152//GO:0033554//GO:0034641//GO:0044237//GO:0006996//GO:0043170//GO:0006265//GO:0044260//GO:0006974//GO:0050896//GO:0044710//GO:0009987//GO:0044699//GO:0006725//GO:0006281//GO:0071704//GO:0006298//GO:0044763//GO:0046483	DNA metabolic process//cellular component organization//response to stress//biological_process//organic cyclic compound metabolic process//cellular response to stimulus//chromosome organization//primary metabolic process//nucleic acid metabolic process//nitrogen compound metabolic process//cellular component organization or biogenesis//DNA conformation change//nucleobase-containing compound metab…	GO:0043232//GO:0005622//GO:0005623//GO:0044464//GO:0043229//GO:0005694//GO:0043226//GO:0005575//GO:0043228//GO:0044424	intracellular non-membrane-bounded organelle//intracellular//cell//cell part//intracellular organelle//chromosome//organelle//cellular_component//non-membrane-bounded organelle//intracellular part	GO:0032549//GO:0000166//GO:0032553//GO:0043566//GO:1901363//GO:0016853//GO:0003690//GO:0097159//GO:0001882//GO:0017076//GO:0003676//GO:0032555//GO:0003916//GO:0036094//GO:0032550//GO:0005524//GO:0003674//GO:0030554//GO:0003824//GO:0005488//GO:0035639//GO:0003677//GO:0030983//GO:0097367//GO:0032559//GO:0043167//GO:1901265//GO:0043168//GO:0001883	ribonucleoside binding//nucleotide binding//ribonucleotide binding//structure-specific DNA binding//heterocyclic compound binding//isomerase activity//double-stranded DNA binding//organic cyclic compound binding//nucleoside binding//purine nucleotide binding//nucleic acid binding//purine ribonucleotide binding//DNA topoisomerase activity//small molecule binding//purine ribonucleoside binding//ATP…	--	--	--	-//-
ENSRNA049476674	6	+	108929358	108929453	96	--	--	--	--	--	--	--	--	--	-//-
ENSRNA049476678	6	+	108928631	108928725	95	--	--	--	--	--	--	--	--	--	-//-
ENSRNA049476681	6	+	108929549	108929642	94	--	--	--	--	--	--	--	--	--	-//-
ENSRNA049476688	6	+	105370898	105371077	180	--	--	--	--	--	--	--	--	--	-//-
ENSRNA049476704	6	+	107333994	107334075	82	--	--	--	--	--	--	--	--	--	-//-
ENSRNA049476711	6	+	105644993	105645189	197	--	--	--	--	--	--	--	--	--	-//-
ENSRNA049476719	6	+	102916436	102916600	165	--	--	--	--	--	--	--	--	--	-//-
ENSRNA049476737	7	-	170990323	170990519	197	--	--	--	--	--	--	--	--	--	-//-
ENSRNA049476743	7	-	170580387	170580526	140	--	--	--	--	--	--	--	--	--	-//-
ENSRNA049476748	7	-	170580036	170580179	144	--	--	--	--	--	--	--	--	--	-//-
ENSRNA049476754	7	-	172981373	172981461	89	--	--	--	--	--	--	--	--	--	-//-
ENSRNA049476758	7	-	173081036	173081124	89	--	--	--	--	--	--	--	--	--	-//-
ENSRNA049476774	7	-	173543055	173543174	120	--	--	--	--	--	--	--	--	--	-//-
ENSRNA049476781	7	-	174748976	174749058	83	--	--	--	--	--	--	--	--	--	-//-
ENSRNA049476796	7	+	177643131	177643214	84	--	--	--	--	--	--	--	--	--	-//-
ENSRNA049476801	7	+	177642353	177642430	78	--	--	--	--	--	--	--	--	--	-//-
ENSRNA049476824	7	+	177643362	177643445	84	--	--	--	--	--	--	--	--	--	-//-
ENSRNA049476832	7	-	170579759	170579904	146	--	--	--	--	--	--	--	--	--	-//-
ENSRNA049476856	7	+	177642627	177642707	81	--	--	--	--	--	--	--	--	--	-//-
ENSRNA049476863	7	-	178839740	178839920	181	--	--	--	--	--	--	--	--	--	-//-
ENSRNA049476878	3	+	176206058	176206147	90	--	--	--	--	--	--	--	--	--	-//-
ENSRNA049476890	3	+	179906504	179906591	88	--	--	--	--	--	--	--	--	--	-//-
ENSRNA049476908	9	+	132913275	132913355	81	--	--	--	--	--	--	--	--	--	-//-
ENSRNA049476916	9	+	132759380	132759620	241	--	--	--	--	--	--	--	--	--	-//-
ENSRNA049476922	9	-	132762686	132762792	107	--	--	--	--	--	--	--	--	--	-//-
ENSRNA049476935	6	+	30346837	30347023	187	--	--	--	--	--	--	--	--	--	-//-
ENSRNA049476941	6	+	35067489	35067585	97	--	--	--	--	--	--	--	--	--	-//-
ENSRNA049476973	1	+	229766139	229766442	304	--	--	--	--	--	--	--	--	--	-//-
ENSRNA049476978	1	-	229816856	229817035	180	--	--	--	--	--	--	--	--	--	-//-
ENSRNA049476983	1	-	226854057	226854180	124	--	--	--	--	--	--	--	--	--	-//-
ENSRNA049476994	1	-	223353031	223353118	88	--	--	--	--	--	--	--	--	--	-//-
ENSRNA049477002	6	-	81821442	81821591	150	--	--	--	--	--	--	--	--	--	-//-
ENSRNA049477007	6	+	81288191	81288270	80	--	--	--	--	--	--	--	--	--	-//-
ENSRNA049477011	6	+	81473522	81473601	80	--	--	--	--	--	--	--	--	--	-//-
ENSRNA049477025	4	+	49030219	49030359	141	--	--	--	--	GO:0046914//GO:0046872//GO:0043169//GO:0008270//GO:0043167//GO:0003674//GO:0005488	transition metal ion binding//metal ion binding//cation binding//zinc ion binding//ion binding//molecular_function//binding	--	--	--	-//-
ENSRNA049477036	4	+	47128923	47129013	91	--	--	--	--	--	--	--	--	--	-//-
ENSRNA049477038	4	+	44057746	44057831	86	--	--	--	--	--	--	--	--	--	-//-
ENSRNA049477060	4	+	44057991	44058076	86	--	--	--	--	--	--	--	--	--	-//-
ENSRNA049477077	9	-	20383583	20383890	308	--	--	--	--	--	--	--	--	--	-//-
ENSRNA049477080	9	+	20238190	20238493	304	--	--	--	--	--	--	--	--	--	-//-
ENSRNA049477082	9	+	20239477	20239781	305	--	--	--	--	--	--	--	--	--	-//-
ENSRNA049477087	9	+	20240100	20240395	296	--	--	--	--	--	--	--	--	--	-//-
ENSRNA049477092	9	-	20386228	20386550	323	--	--	--	--	--	--	--	--	--	-//-
ENSRNA049477097	9	+	22802459	22802537	79	--	--	--	--	--	--	--	--	--	-//-
ENSRNA049477101	9	+	22802624	22802703	80	--	--	--	--	--	--	--	--	--	-//-
ENSRNA049477115	7	+	88376206	88376307	102	--	--	--	--	--	--	--	--	--	-//-
ENSRNA049477133	5	-	215846479	215846663	185	GO:0044237//GO:0015979//GO:0044763//GO:0022900//GO:0008152//GO:0055114//GO:0008150//GO:0009767//GO:0006091//GO:0019684//GO:0044699//GO:0009987//GO:0044710	cellular metabolic process//photosynthesis//single-organism cellular process//electron transport chain//metabolic process//oxidation-reduction process//biological_process//photosynthetic electron transport chain//generation of precursor metabolites and energy//photosynthesis, light reaction//single-organism process//cellular process//single-organism metabolic process	GO:0016020//GO:0044436//GO:0005622//GO:0034357//GO:0009579//GO:0005575//GO:0044425//GO:0009521//GO:0043234//GO:0044464//GO:0005623//GO:0098796//GO:0044424//GO:0032991	membrane//thylakoid part//intracellular//photosynthetic membrane//thylakoid//cellular_component//membrane part//photosystem//protein complex//cell part//cell//membrane protein complex//intracellular part//macromolecular complex	GO:0016168//GO:0097159//GO:0046906//GO:0005488//GO:0003674//GO:1901363	chlorophyll binding//organic cyclic compound binding//tetrapyrrole binding//binding//molecular_function//heterocyclic compound binding	--	--	--	gnl|BL_ORD_ID|320110 sp|Q32RS9|PSBC_STAPU Photosystem II CP43 reaction center protein OS=Staurastrum punctulatum OX=102822 GN=psbC PE=3 SV=2//1.22745e-09
ENSRNA049477136	5	+	213693607	213693767	161	--	--	--	--	--	--	--	--	--	-//-
ENSRNA049477141	5	+	219928081	219928241	161	--	--	--	--	--	--	--	--	--	-//-
ENSRNA049477174	5	+	215780255	215780331	77	--	--	--	--	--	--	--	--	--	-//-
ENSRNA049477188	6	-	141379197	141379303	107	--	--	--	--	--	--	--	--	--	-//-
ENSRNA049477203	6	-	141379644	141379738	95	--	--	--	--	--	--	--	--	--	-//-
ENSRNA049477299	2	+	131721287	131721395	109	--	--	--	--	--	--	--	--	--	-//-
ENSRNA049477302	2	+	131683427	131683534	108	--	--	--	--	--	--	--	--	--	-//-
ENSRNA049477344	2	+	241692858	241693054	197	--	--	--	--	--	--	--	--	--	-//-
ENSRNA049477351	2	+	241906734	241906816	83	--	--	--	--	--	--	--	--	--	-//-
ENSRNA049477360	2	+	242051312	242051392	81	--	--	--	--	--	--	--	--	--	-//-
ENSRNA049477366	2	+	242051474	242051560	87	--	--	--	--	--	--	--	--	--	-//-
ENSRNA049477376	2	+	241906894	241906980	87	--	--	--	--	--	--	--	--	--	-//-
ENSRNA049477387	2	+	242050903	242050986	84	--	--	--	--	--	--	--	--	--	-//-
ENSRNA049477401	6	-	25428881	25430691	1811	GO:0009199//GO:0051234//GO:0046483//GO:0009259//GO:0018130//GO:0044249//GO:0009201//GO:0072522//GO:0009260//GO:1902589//GO:0071704//GO:0019693//GO:0098655//GO:0007049//GO:0009987//GO:0044699//GO:0044281//GO:0044710//GO:0009206//GO:0009165//GO:0009119//GO:0055085//GO:0042455//GO:0015672//GO:0009126//GO:0009142//GO:0009058//GO:1901566//GO:0015986//GO:0009168//GO:0008152//GO:0046129//GO:1901362//GO:…	ribonucleoside triphosphate metabolic process//establishment of localization//heterocycle metabolic process//ribonucleotide metabolic process//heterocycle biosynthetic process//cellular biosynthetic process//ribonucleoside triphosphate biosynthetic process//purine-containing compound biosynthetic process//ribonucleotide biosynthetic process//single-organism organelle organization//organic substan…	GO:0044424//GO:0032991//GO:0043228//GO:0044446//GO:0043226//GO:0005694//GO:0043234//GO:0043231//GO:0044427//GO:0044464//GO:0005634//GO:0005623//GO:0033177//GO:0098796//GO:0000775//GO:0005575//GO:0044425//GO:0016469//GO:0043227//GO:0045259//GO:0045263//GO:0016020//GO:0043229//GO:0005622//GO:0098687//GO:0044422//GO:0043232	intracellular part//macromolecular complex//non-membrane-bounded organelle//intracellular organelle part//organelle//chromosome//protein complex//intracellular membrane-bounded organelle//chromosomal part//cell part//nucleus//cell//proton-transporting two-sector ATPase complex, proton-transporting domain//membrane protein complex//chromosome, centromeric region//cellular_component//membrane part/…	GO:0022891//GO:0015075//GO:0005215//GO:0022857//GO:0022892//GO:0008324//GO:0003674//GO:0015078//GO:0022890//GO:0015077	substrate-specific transmembrane transporter activity//ion transmembrane transporter activity//transporter activity//transmembrane transporter activity//substrate-specific transporter activity//cation transmembrane transporter activity//molecular_function//hydrogen ion transmembrane transporter activity//inorganic cation transmembrane transporter activity//monovalent inorganic cation transmembran…	--	--	--	-//-
ENSRNA049477405	6	-	25442311	25444120	1810	GO:0044281//GO:0044699//GO:0007049//GO:0009987//GO:0098655//GO:0042455//GO:0055085//GO:0009165//GO:0009119//GO:0009206//GO:0044710//GO:0009260//GO:0072522//GO:0009201//GO:0018130//GO:0044249//GO:0009199//GO:0051234//GO:0009259//GO:0046483//GO:0019693//GO:0071704//GO:1902589//GO:0008150//GO:1901360//GO:0046128//GO:0051179//GO:0019637//GO:0006753//GO:0016043//GO:0009156//GO:0048285//GO:0009141//GO:…	small molecule metabolic process//single-organism process//cell cycle//cellular process//cation transmembrane transport//ribonucleoside biosynthetic process//transmembrane transport//nucleotide biosynthetic process//ribonucleoside metabolic process//purine ribonucleoside triphosphate biosynthetic process//single-organism metabolic process//ribonucleotide biosynthetic process//purine-containing co…	GO:0043226//GO:0005694//GO:0044424//GO:0044446//GO:0043228//GO:0032991//GO:0098796//GO:0000775//GO:0043231//GO:0044427//GO:0043234//GO:0033177//GO:0005623//GO:0005634//GO:0044464//GO:0045263//GO:0045259//GO:0043227//GO:0016469//GO:0044425//GO:0005575//GO:0043232//GO:0044422//GO:0016020//GO:0098687//GO:0005622//GO:0043229	organelle//chromosome//intracellular part//intracellular organelle part//non-membrane-bounded organelle//macromolecular complex//membrane protein complex//chromosome, centromeric region//intracellular membrane-bounded organelle//chromosomal part//protein complex//proton-transporting two-sector ATPase complex, proton-transporting domain//cell//nucleus//cell part//proton-transporting ATP synthase c…	GO:0005215//GO:0015075//GO:0022891//GO:0022857//GO:0008324//GO:0022892//GO:0015078//GO:0003674//GO:0015077//GO:0022890	transporter activity//ion transmembrane transporter activity//substrate-specific transmembrane transporter activity//transmembrane transporter activity//cation transmembrane transporter activity//substrate-specific transporter activity//hydrogen ion transmembrane transporter activity//molecular_function//monovalent inorganic cation transmembrane transporter activity//inorganic cation transmembran…	no KO assigned | (RefSeq) uncharacterized LOC100501556	http://www.genome.jp/dbget-bin/www_bget?zma:100501556	--	-//-
ENSRNA049477408	6	-	25408608	25409716	1109	--	--	--	--	--	--	--	--	--	-//-
ENSRNA049477412	6	-	25428508	25428663	156	--	--	--	--	--	--	--	--	--	gnl|BL_ORD_ID|28446 sp|Q8TGM5|ART3_YEAST Putative uncharacterized protein ART3 OS=Saccharomyces cerevisiae (strain ATCC 204508 / S288c) OX=559292 GN=ART3 PE=5 SV=1//2.01951e-11
ENSRNA049477415	6	-	25441938	25442093	156	--	--	--	--	--	--	--	--	--	gnl|BL_ORD_ID|28446 sp|Q8TGM5|ART3_YEAST Putative uncharacterized protein ART3 OS=Saccharomyces cerevisiae (strain ATCC 204508 / S288c) OX=559292 GN=ART3 PE=5 SV=1//2.01951e-11
ENSRNA049477418	6	-	25451359	25451514	156	--	--	--	--	--	--	--	--	--	gnl|BL_ORD_ID|28446 sp|Q8TGM5|ART3_YEAST Putative uncharacterized protein ART3 OS=Saccharomyces cerevisiae (strain ATCC 204508 / S288c) OX=559292 GN=ART3 PE=5 SV=1//8.23285e-09
ENSRNA049477424	6	+	21731008	21731114	107	--	--	--	--	--	--	--	--	--	-//-
ENSRNA049477429	6	-	25466383	25466485	103	--	--	--	--	--	--	--	--	--	-//-
ENSRNA049477435	6	-	20205218	20205317	100	--	--	--	--	--	--	--	--	--	-//-
ENSRNA049477439	6	-	25408419	25408495	77	--	--	--	--	--	--	--	--	--	-//-
ENSRNA049477447	6	-	20205699	20205796	98	--	--	--	--	--	--	--	--	--	-//-
ENSRNA049477471	7	-	98191049	98191122	74	--	--	--	--	--	--	--	--	--	-//-
ENSRNA049477485	6	+	163943780	163943882	103	--	--	--	--	--	--	--	--	--	-//-
ENSRNA049477491	6	+	167607943	167608064	122	--	--	--	--	--	--	--	--	--	-//-
ENSRNA049477494	6	+	167607571	167607668	98	--	--	--	--	--	--	--	--	--	-//-
ENSRNA049477503	6	-	166841052	166841166	115	--	--	--	--	--	--	--	--	--	-//-
ENSRNA049477506	6	-	163865484	163865596	113	--	--	--	--	--	--	--	--	--	-//-
ENSRNA049477509	6	-	166813795	166813915	121	--	--	--	--	--	--	--	--	--	-//-
ENSRNA049477514	6	+	163944263	163944363	101	--	--	--	--	--	--	--	--	--	-//-
ENSRNA049477519	6	-	166840009	166840130	122	--	--	--	--	--	--	--	--	--	-//-
ENSRNA049477554	6	-	162454311	162454403	93	--	--	--	--	--	--	--	--	--	-//-
ENSRNA049477560	6	+	163944105	163944185	81	--	--	--	--	--	--	--	--	--	-//-
ENSRNA049477611	7	+	107935717	107936211	495	--	--	--	--	--	--	--	--	--	-//-
ENSRNA049477619	7	+	102314382	102314500	119	--	--	--	--	--	--	--	--	--	-//-
ENSRNA049477621	7	+	108776494	108776576	83	--	--	--	--	--	--	--	--	--	-//-
ENSRNA049477631	9	-	36303210	36303308	99	--	--	--	--	--	--	--	--	--	-//-
ENSRNA049477656	9	-	32601570	32601643	74	--	--	--	--	--	--	--	--	--	-//-
ENSRNA049477719	7	+	46266060	46266173	114	--	--	--	--	--	--	--	--	--	-//-
ENSRNA049477722	7	-	46259614	46259687	74	--	--	--	--	--	--	--	--	--	-//-
ENSRNA049477727	7	-	46260386	46260462	77	--	--	--	--	--	--	--	--	--	-//-
ENSRNA049477729	7	-	46244974	46245047	74	--	--	--	--	--	--	--	--	--	-//-
ENSRNA049477741	7	-	158600944	158601252	309	--	--	--	--	--	--	--	--	--	-//-
ENSRNA049477744	7	-	156772086	156772321	236	--	--	--	--	--	--	--	--	--	-//-
ENSRNA049477769	7	+	159151853	159151921	69	--	--	--	--	--	--	--	--	--	-//-
ENSRNA049477898	9	+	19066419	19066568	150	--	--	--	--	--	--	--	--	--	-//-
ENSRNA049477899	9	+	16444848	16444997	150	--	--	--	--	--	--	--	--	--	-//-
ENSRNA049477934	3	+	186340300	186340402	103	--	--	--	--	--	--	--	--	--	-//-
ENSRNA049477941	3	-	182680380	182680606	227	--	--	--	--	--	--	--	--	--	-//-
ENSRNA049477944	3	-	182680617	182681029	413	--	--	--	--	--	--	--	--	--	-//-
ENSRNA049478017	5	+	221336860	221337002	143	--	--	--	--	--	--	--	--	--	-//-
ENSRNA049478030	7	-	15010389	15010563	175	--	--	--	--	--	--	--	--	--	-//-
ENSRNA049478041	7	+	10843064	10843157	94	--	--	--	--	--	--	--	--	--	-//-
ENSRNA049478044	7	+	10843255	10843347	93	--	--	--	--	--	--	--	--	--	-//-
ENSRNA049478060	7	-	15010163	15010313	151	--	--	--	--	--	--	--	--	--	-//-
ENSRNA049478106	6	-	13586548	13588358	1811	GO:0045132//GO:0006811//GO:0044711//GO:1902589//GO:0019693//GO:0006810//GO:0007126//GO:0071704//GO:0009144//GO:1903046//GO:0072522//GO:0009201//GO:1901657//GO:0009260//GO:0018130//GO:0044249//GO:0051321//GO:0009199//GO:0000280//GO:0046483//GO:0009259//GO:0051234//GO:0009167//GO:0044763//GO:0046390//GO:0055085//GO:1902600//GO:0006163//GO:0044271//GO:0042455//GO:1901564//GO:0009206//GO:0098813//GO:…	meiotic chromosome segregation//ion transport//single-organism biosynthetic process//single-organism organelle organization//ribose phosphate metabolic process//transport//meiotic nuclear division//organic substance metabolic process//purine nucleoside triphosphate metabolic process//meiotic cell cycle process//purine-containing compound biosynthetic process//ribonucleoside triphosphate biosynthe…	GO:0043228//GO:0005575//GO:0044446//GO:0032991//GO:0044424//GO:0005694//GO:0045259//GO:0043227//GO:0045263//GO:0044425//GO:0016469//GO:0043226//GO:0005623//GO:0033177//GO:0098687//GO:0005622//GO:0005634//GO:0043229//GO:0044464//GO:0043234//GO:0043231//GO:0044427//GO:0016020//GO:0000775//GO:0043232//GO:0044422//GO:0098796	non-membrane-bounded organelle//cellular_component//intracellular organelle part//macromolecular complex//intracellular part//chromosome//proton-transporting ATP synthase complex//membrane-bounded organelle//proton-transporting ATP synthase complex, coupling factor F(o)//membrane part//proton-transporting two-sector ATPase complex//organelle//cell//proton-transporting two-sector ATPase complex, p…	GO:0022857//GO:0005215//GO:0022891//GO:0015075//GO:0015078//GO:0003674//GO:0008324//GO:0022892//GO:0022890//GO:0015077	transmembrane transporter activity//transporter activity//substrate-specific transmembrane transporter activity//ion transmembrane transporter activity//hydrogen ion transmembrane transporter activity//molecular_function//cation transmembrane transporter activity//substrate-specific transporter activity//inorganic cation transmembrane transporter activity//monovalent inorganic cation transmembran…	--	--	--	-//-
ENSRNA049478109	6	-	13518004	13519813	1810	GO:0009150//GO:0006164//GO:0009124//GO:1902578//GO:0006796//GO:0009161//GO:0009117//GO:0046034//GO:0019438//GO:0006818//GO:0009152//GO:0015992//GO:0042451//GO:0044765//GO:0044238//GO:0090407//GO:0044237//GO:0034641//GO:0034220//GO:1901137//GO:0006139//GO:0009163//GO:0006812//GO:1901564//GO:0044271//GO:0006163//GO:1902600//GO:0009123//GO:1901576//GO:0072521//GO:1901659//GO:0006725//GO:0034654//GO:…	purine ribonucleotide metabolic process//purine nucleotide biosynthetic process//nucleoside monophosphate biosynthetic process//single-organism localization//phosphate-containing compound metabolic process//ribonucleoside monophosphate metabolic process//nucleotide metabolic process//ATP metabolic process//aromatic compound biosynthetic process//hydrogen transport//purine ribonucleotide biosynthe…	GO:0005622//GO:0016020//GO:0044425//GO:0016469//GO:0045259//GO:0045263//GO:0005575//GO:0098796//GO:0044464//GO:0005623//GO:0033177//GO:0043234//GO:0032991//GO:0044424	intracellular//membrane//membrane part//proton-transporting two-sector ATPase complex//proton-transporting ATP synthase complex//proton-transporting ATP synthase complex, coupling factor F(o)//cellular_component//membrane protein complex//cell part//cell//proton-transporting two-sector ATPase complex, proton-transporting domain//protein complex//macromolecular complex//intracellular part	GO:0015077//GO:0022890//GO:0003674//GO:0015078//GO:0008324//GO:0022892//GO:0022857//GO:0022891//GO:0015075//GO:0005215	monovalent inorganic cation transmembrane transporter activity//inorganic cation transmembrane transporter activity//molecular_function//hydrogen ion transmembrane transporter activity//cation transmembrane transporter activity//substrate-specific transporter activity//transmembrane transporter activity//substrate-specific transmembrane transporter activity//ion transmembrane transporter activity…	no KO assigned | (RefSeq) uncharacterized LOC100501556	http://www.genome.jp/dbget-bin/www_bget?zma:100501556	--	-//-
ENSRNA049478113	6	-	13475571	13477381	1811	GO:0009168//GO:0015986//GO:0034641//GO:1901566//GO:0009058//GO:0044237//GO:0015672//GO:0009142//GO:0006996//GO:0009126//GO:0000003//GO:1901362//GO:0046129//GO:0006139//GO:0009163//GO:0006793//GO:1901137//GO:0034220//GO:0008152//GO:0071840//GO:0009205//GO:0009152//GO:0006818//GO:0019438//GO:0009127//GO:0006754//GO:1901293//GO:0009116//GO:0090407//GO:0098662//GO:0044238//GO:0022402//GO:0044765//GO:…	purine ribonucleoside monophosphate biosynthetic process//ATP synthesis coupled proton transport//cellular nitrogen compound metabolic process//organonitrogen compound biosynthetic process//biosynthetic process//cellular metabolic process//monovalent inorganic cation transport//nucleoside triphosphate biosynthetic process//organelle organization//purine nucleoside monophosphate metabolic process/…	GO:0016020//GO:0044427//GO:0043231//GO:0043234//GO:0044464//GO:0043229//GO:0005634//GO:0005622//GO:0098687//GO:0033177//GO:0005623//GO:0098796//GO:0044422//GO:0043232//GO:0000775//GO:0044424//GO:0032991//GO:0044446//GO:0005575//GO:0043228//GO:0043226//GO:0016469//GO:0044425//GO:0045263//GO:0005694//GO:0045259//GO:0043227	membrane//chromosomal part//intracellular membrane-bounded organelle//protein complex//cell part//intracellular organelle//nucleus//intracellular//chromosomal region//proton-transporting two-sector ATPase complex, proton-transporting domain//cell//membrane protein complex//organelle part//intracellular non-membrane-bounded organelle//chromosome, centromeric region//intracellular part//macromolecu…	GO:0022890//GO:0022892//GO:0008324//GO:0015077//GO:0015075//GO:0022891//GO:0005215//GO:0022857//GO:0003674//GO:0015078	inorganic cation transmembrane transporter activity//substrate-specific transporter activity//cation transmembrane transporter activity//monovalent inorganic cation transmembrane transporter activity//ion transmembrane transporter activity//substrate-specific transmembrane transporter activity//transporter activity//transmembrane transporter activity//molecular_function//hydrogen ion transmembran…	--	--	--	-//-
ENSRNA049478119	6	-	13566012	13567822	1811	GO:0022402//GO:0098662//GO:0044238//GO:0009116//GO:0090407//GO:1901293//GO:0006807//GO:0015992//GO:0055086//GO:0042451//GO:0044765//GO:0009127//GO:0009152//GO:0009205//GO:0019438//GO:0006818//GO:0071840//GO:0006754//GO:0009163//GO:0006793//GO:0006139//GO:0046129//GO:1901362//GO:0008152//GO:0034220//GO:1901137//GO:0015986//GO:0034641//GO:0009058//GO:1901566//GO:0009168//GO:0009142//GO:0009126//GO:…	cell cycle process//inorganic cation transmembrane transport//primary metabolic process//nucleoside metabolic process//organophosphate biosynthetic process//nucleoside phosphate biosynthetic process//nitrogen compound metabolic process//proton transport//nucleobase-containing small molecule metabolic process//purine nucleoside biosynthetic process//single-organism transport//purine nucleoside mon…	GO:0033177//GO:0098687//GO:0005622//GO:0005623//GO:0005634//GO:0043229//GO:0044464//GO:0043231//GO:0044427//GO:0043234//GO:0016020//GO:0043232//GO:0044422//GO:0000775//GO:0098796//GO:0005575//GO:0044446//GO:0043228//GO:0032991//GO:0044424//GO:0045263//GO:0005694//GO:0045259//GO:0043227//GO:0016469//GO:0044425//GO:0043226	proton-transporting two-sector ATPase complex, proton-transporting domain//chromosomal region//intracellular//cell//nucleus//intracellular organelle//cell part//intracellular membrane-bounded organelle//chromosomal part//protein complex//membrane//intracellular non-membrane-bounded organelle//organelle part//chromosome, centromeric region//membrane protein complex//cellular_component//intracellul…	GO:0022890//GO:0008324//GO:0022892//GO:0015077//GO:0022857//GO:0005215//GO:0015075//GO:0022891//GO:0015078//GO:0003674	inorganic cation transmembrane transporter activity//cation transmembrane transporter activity//substrate-specific transporter activity//monovalent inorganic cation transmembrane transporter activity//transmembrane transporter activity//transporter activity//ion transmembrane transporter activity//substrate-specific transmembrane transporter activity//hydrogen ion transmembrane transporter activi…	no KO assigned | (RefSeq) uncharacterized LOC100501556	http://www.genome.jp/dbget-bin/www_bget?zma:100501556	--	-//-
ENSRNA049478122	6	-	13509024	13510834	1811	GO:0009119//GO:0009165//GO:0044710//GO:0009206//GO:0042455//GO:0055085//GO:0044699//GO:0009987//GO:0007049//GO:0098655//GO:0044281//GO:0019693//GO:0071704//GO:1902589//GO:0018130//GO:0044249//GO:0046483//GO:0009259//GO:0051234//GO:0009199//GO:0009260//GO:0072522//GO:0009201//GO:0042278//GO:0009141//GO:0048285//GO:0009156//GO:0015985//GO:0098660//GO:0016043//GO:0019637//GO:0006753//GO:1901360//GO:…	ribonucleoside metabolic process//nucleotide biosynthetic process//single-organism metabolic process//purine ribonucleoside triphosphate biosynthetic process//ribonucleoside biosynthetic process//transmembrane transport//single-organism process//cellular process//cell cycle//cation transmembrane transport//small molecule metabolic process//ribose phosphate metabolic process//organic substance met…	GO:0005694//GO:0043226//GO:0032991//GO:0044446//GO:0043228//GO:0044424//GO:0000775//GO:0098796//GO:0005634//GO:0044464//GO:0033177//GO:0005623//GO:0044427//GO:0043231//GO:0043234//GO:0016469//GO:0044425//GO:0045263//GO:0043227//GO:0045259//GO:0005575//GO:0043232//GO:0044422//GO:0043229//GO:0098687//GO:0005622//GO:0016020	chromosome//organelle//macromolecular complex//intracellular organelle part//non-membrane-bounded organelle//intracellular part//chromosome, centromeric region//membrane protein complex//nucleus//cell part//proton-transporting two-sector ATPase complex, proton-transporting domain//cell//chromosomal part//intracellular membrane-bounded organelle//protein complex//proton-transporting two-sector ATP…	GO:0022857//GO:0015075//GO:0022891//GO:0005215//GO:0008324//GO:0022892//GO:0003674//GO:0015078//GO:0015077//GO:0022890	transmembrane transporter activity//ion transmembrane transporter activity//substrate-specific transmembrane transporter activity//transporter activity//cation transmembrane transporter activity//substrate-specific transporter activity//molecular_function//hydrogen ion transmembrane transporter activity//monovalent inorganic cation transmembrane transporter activity//inorganic cation transmembran…	--	--	--	-//-
ENSRNA049478126	6	-	12748431	12750238	1808	GO:0009199//GO:0000280//GO:0009259//GO:0046483//GO:0051234//GO:0044249//GO:0018130//GO:0051321//GO:0046390//GO:0009167//GO:0044763//GO:0009201//GO:1903046//GO:0072522//GO:0009260//GO:1901657//GO:0044711//GO:1902589//GO:0071704//GO:0009144//GO:0019693//GO:0006810//GO:0007126//GO:0045132//GO:0006811//GO:0072521//GO:1901576//GO:0098655//GO:0009123//GO:0007049//GO:0009987//GO:0006725//GO:0034654//GO:…	ribonucleoside triphosphate metabolic process//nuclear division//ribonucleotide metabolic process//heterocycle metabolic process//establishment of localization//cellular biosynthetic process//heterocycle biosynthetic process//meiotic cell cycle//ribose phosphate biosynthetic process//purine ribonucleoside monophosphate metabolic process//single-organism cellular process//ribonucleoside triphospha…	GO:0044424//GO:0032991//GO:0043228//GO:0044446//GO:0005575//GO:0043226//GO:0044425//GO:0016469//GO:0005694//GO:0043227//GO:0045259//GO:0045263//GO:0016020//GO:0043234//GO:0043231//GO:0044427//GO:0044464//GO:0043229//GO:0005634//GO:0005623//GO:0005622//GO:0033177//GO:0098687//GO:0098796//GO:0000775//GO:0044422//GO:0043232	intracellular part//macromolecular complex//non-membrane-bounded organelle//intracellular organelle part//cellular_component//organelle//membrane part//proton-transporting two-sector ATPase complex//chromosome//membrane-bounded organelle//proton-transporting ATP synthase complex//proton-transporting ATP synthase complex, coupling factor F(o)//membrane//protein complex//intracellular membrane-boun…	GO:0022891//GO:0015075//GO:0005215//GO:0022857//GO:0003674//GO:0015078//GO:0022892//GO:0008324//GO:0022890//GO:0015077	substrate-specific transmembrane transporter activity//ion transmembrane transporter activity//transporter activity//transmembrane transporter activity//molecular_function//hydrogen ion transmembrane transporter activity//substrate-specific transporter activity//cation transmembrane transporter activity//inorganic cation transmembrane transporter activity//monovalent inorganic cation transmembran…	no KO assigned | (RefSeq) uncharacterized LOC100501556	http://www.genome.jp/dbget-bin/www_bget?zma:100501556	--	-//-
ENSRNA049478131	6	-	14265828	14267638	1811	GO:0006754//GO:0009205//GO:0009127//GO:0006807//GO:0055086//GO:0098662//GO:0022402//GO:1901293//GO:0009116//GO:0009142//GO:0009126//GO:0015672//GO:0009168//GO:0015986//GO:0009058//GO:1901566//GO:0008152//GO:0006793//GO:1901362//GO:0046129//GO:0015985//GO:0098660//GO:0042278//GO:0048285//GO:0009141//GO:0009156//GO:0016043//GO:0006753//GO:0019637//GO:0046128//GO:0051179//GO:1901360//GO:0008150//GO:…	ATP biosynthetic process//purine ribonucleoside triphosphate metabolic process//purine nucleoside monophosphate biosynthetic process//nitrogen compound metabolic process//nucleobase-containing small molecule metabolic process//inorganic cation transmembrane transport//cell cycle process//nucleoside phosphate biosynthetic process//nucleoside metabolic process//nucleoside triphosphate biosynthetic …	GO:0005634//GO:0044464//GO:0005623//GO:0033177//GO:0043234//GO:0044427//GO:0043231//GO:0000775//GO:0098796//GO:0032991//GO:0043228//GO:0044446//GO:0044424//GO:0005694//GO:0043226//GO:0043229//GO:0098687//GO:0005622//GO:0016020//GO:0043232//GO:0044422//GO:0005575//GO:0044425//GO:0016469//GO:0043227//GO:0045259//GO:0045263	nucleus//cell part//cell//proton-transporting two-sector ATPase complex, proton-transporting domain//protein complex//chromosomal part//intracellular membrane-bounded organelle//chromosome, centromeric region//membrane protein complex//macromolecular complex//non-membrane-bounded organelle//intracellular organelle part//intracellular part//chromosome//organelle//intracellular organelle//chromosom…	GO:0008324//GO:0022892//GO:0022857//GO:0022891//GO:0015075//GO:0005215//GO:0022890//GO:0015077//GO:0003674//GO:0015078	cation transmembrane transporter activity//substrate-specific transporter activity//transmembrane transporter activity//substrate-specific transmembrane transporter activity//ion transmembrane transporter activity//transporter activity//inorganic cation transmembrane transporter activity//monovalent inorganic cation transmembrane transporter activity//molecular_function//hydrogen ion transmembran…	--	--	--	-//-
ENSRNA049478136	6	-	14389679	14391490	1812	GO:0072521//GO:1901576//GO:0009123//GO:0034654//GO:0006725//GO:1901659//GO:0009145//GO:1901135//GO:0098813//GO:1901564//GO:0006812//GO:0006163//GO:1902600//GO:0044271//GO:0000280//GO:0051321//GO:0046390//GO:0009167//GO:0044763//GO:1903046//GO:1901657//GO:0044711//GO:0009144//GO:0006810//GO:0007126//GO:0045132//GO:0006811//GO:0009161//GO:0006796//GO:0009117//GO:0046034//GO:0006164//GO:0007059//GO:…	purine-containing compound metabolic process//organic substance biosynthetic process//nucleoside monophosphate metabolic process//nucleobase-containing compound biosynthetic process//cellular aromatic compound metabolic process//glycosyl compound biosynthetic process//purine nucleoside triphosphate biosynthetic process//carbohydrate derivative metabolic process//nuclear chromosome segregation//or…	GO:0044425//GO:0016469//GO:0043227//GO:0045259//GO:0045263//GO:0005575//GO:0044422//GO:0043232//GO:0016020//GO:0043229//GO:0005622//GO:0098687//GO:0043226//GO:0005694//GO:0044424//GO:0032991//GO:0043228//GO:0044446//GO:0098796//GO:0000775//GO:0043234//GO:0043231//GO:0044427//GO:0044464//GO:0005634//GO:0005623//GO:0033177	membrane part//proton-transporting two-sector ATPase complex//membrane-bounded organelle//proton-transporting ATP synthase complex//proton-transporting ATP synthase complex, coupling factor F(o)//cellular_component//organelle part//intracellular non-membrane-bounded organelle//membrane//intracellular organelle//intracellular//chromosomal region//organelle//chromosome//intracellular part//macromol…	GO:0003674//GO:0015078//GO:0015077//GO:0022890//GO:0022891//GO:0015075//GO:0005215//GO:0022857//GO:0022892//GO:0008324	molecular_function//hydrogen ion transmembrane transporter activity//monovalent inorganic cation transmembrane transporter activity//inorganic cation transmembrane transporter activity//substrate-specific transmembrane transporter activity//ion transmembrane transporter activity//transporter activity//transmembrane transporter activity//substrate-specific transporter activity//cation transmembran…	--	--	--	-//-
ENSRNA049478138	6	-	13550565	13552374	1810	GO:0006811//GO:0045132//GO:0009144//GO:0071704//GO:0007126//GO:0006810//GO:0019693//GO:1902589//GO:0044711//GO:0009260//GO:1901657//GO:0009201//GO:0072522//GO:1903046//GO:0046390//GO:0044763//GO:0009167//GO:0051234//GO:0009259//GO:0046483//GO:0000280//GO:0009199//GO:0051321//GO:0018130//GO:0044249//GO:0042455//GO:0044271//GO:0006163//GO:1902600//GO:0055085//GO:0009165//GO:0009119//GO:0006812//GO:…	ion transport//meiotic chromosome segregation//purine nucleoside triphosphate metabolic process//organic substance metabolic process//meiotic nuclear division//transport//ribose phosphate metabolic process//single-organism organelle organization//single-organism biosynthetic process//ribonucleotide biosynthetic process//glycosyl compound metabolic process//ribonucleoside triphosphate biosynthetic…	GO:0044446//GO:0005575//GO:0043228//GO:0032991//GO:0044424//GO:0045263//GO:0045259//GO:0043227//GO:0005694//GO:0016469//GO:0044425//GO:0043226//GO:0005622//GO:0098687//GO:0033177//GO:0005623//GO:0043229//GO:0044464//GO:0005634//GO:0044427//GO:0043231//GO:0043234//GO:0016020//GO:0044422//GO:0043232//GO:0000775//GO:0098796	intracellular organelle part//cellular_component//non-membrane-bounded organelle//macromolecular complex//intracellular part//proton-transporting ATP synthase complex, coupling factor F(o)//proton-transporting ATP synthase complex//membrane-bounded organelle//chromosome//proton-transporting two-sector ATPase complex//membrane part//organelle//intracellular//chromosomal region//proton-transporting…	GO:0022857//GO:0005215//GO:0015075//GO:0022891//GO:0015078//GO:0003674//GO:0022890//GO:0022892//GO:0008324//GO:0015077	transmembrane transporter activity//transporter activity//ion transmembrane transporter activity//substrate-specific transmembrane transporter activity//hydrogen ion transmembrane transporter activity//molecular_function//inorganic cation transmembrane transporter activity//substrate-specific transporter activity//cation transmembrane transporter activity//monovalent inorganic cation transmembran…	no KO assigned | (RefSeq) uncharacterized LOC100501556	http://www.genome.jp/dbget-bin/www_bget?zma:100501556	--	-//-
ENSRNA049478140	6	-	14252588	14254398	1811	--	--	--	--	--	--	no KO assigned | (RefSeq) uncharacterized LOC100501556	http://www.genome.jp/dbget-bin/www_bget?zma:100501556	--	-//-
ENSRNA049478144	6	-	12818491	12820302	1812	GO:0044699//GO:0009987//GO:0007049//GO:1902589//GO:0008150//GO:0016043//GO:0048285//GO:0022402//GO:0098813//GO:1903046//GO:0044763//GO:0051321//GO:0000280//GO:0045132//GO:0007126//GO:0007059//GO:0000003//GO:0006996//GO:0071840	single-organism process//cellular process//cell cycle//single-organism organelle organization//biological_process//cellular component organization//organelle fission//cell cycle process//nuclear chromosome segregation//meiotic cell cycle process//single-organism cellular process//meiotic cell cycle//nuclear division//meiotic chromosome segregation//meiotic nuclear division//chromosome segregation…	GO:0043226//GO:0005694//GO:0044424//GO:0044446//GO:0043228//GO:0000775//GO:0044427//GO:0043231//GO:0005623//GO:0005634//GO:0044464//GO:0043227//GO:0005575//GO:0043232//GO:0044422//GO:0098687//GO:0005622//GO:0043229	organelle//chromosome//intracellular part//intracellular organelle part//non-membrane-bounded organelle//chromosome, centromeric region//chromosomal part//intracellular membrane-bounded organelle//cell//nucleus//cell part//membrane-bounded organelle//cellular_component//intracellular non-membrane-bounded organelle//organelle part//chromosomal region//intracellular//intracellular organelle	--	--	no KO assigned | (RefSeq) uncharacterized LOC100501556	http://www.genome.jp/dbget-bin/www_bget?zma:100501556	--	-//-
ENSRNA049478147	6	-	14459874	14461684	1811	--	--	--	--	--	--	no KO assigned | (RefSeq) uncharacterized LOC100501556	http://www.genome.jp/dbget-bin/www_bget?zma:100501556	--	-//-
ENSRNA049478153	6	-	13670846	13672623	1778	GO:1903046//GO:1901657//GO:0000280//GO:0051321//GO:0046390//GO:0044763//GO:0009167//GO:0045132//GO:0006811//GO:0044711//GO:0009144//GO:0007126//GO:0006810//GO:0009145//GO:1901135//GO:1901576//GO:0072521//GO:0009123//GO:1901659//GO:0006725//GO:0034654//GO:0044271//GO:0006163//GO:1902600//GO:0006812//GO:0098813//GO:1901564//GO:1901137//GO:0034220//GO:0006139//GO:0009163//GO:0044237//GO:0000003//GO:…	meiotic cell cycle process//glycosyl compound metabolic process//nuclear division//meiotic cell cycle//ribose phosphate biosynthetic process//single-organism cellular process//purine ribonucleoside monophosphate metabolic process//meiotic chromosome segregation//ion transport//single-organism biosynthetic process//purine nucleoside triphosphate metabolic process//meiotic nuclear division//transpo…	GO:0005575//GO:0043227//GO:0045259//GO:0045263//GO:0044425//GO:0016469//GO:0016020//GO:0005622//GO:0098687//GO:0043229//GO:0044422//GO:0043232//GO:0044424//GO:0043228//GO:0044446//GO:0032991//GO:0043226//GO:0005694//GO:0043234//GO:0044427//GO:0043231//GO:0005623//GO:0033177//GO:0044464//GO:0005634//GO:0098796//GO:0000775	cellular_component//membrane-bounded organelle//proton-transporting ATP synthase complex//proton-transporting ATP synthase complex, coupling factor F(o)//membrane part//proton-transporting two-sector ATPase complex//membrane//intracellular//chromosomal region//intracellular organelle//organelle part//intracellular non-membrane-bounded organelle//intracellular part//non-membrane-bounded organelle/…	GO:0015078//GO:0003674//GO:0022890//GO:0015077//GO:0005215//GO:0022891//GO:0015075//GO:0022857//GO:0022892//GO:0008324	hydrogen ion transmembrane transporter activity//molecular_function//inorganic cation transmembrane transporter activity//monovalent inorganic cation transmembrane transporter activity//transporter activity//substrate-specific transmembrane transporter activity//ion transmembrane transporter activity//transmembrane transporter activity//substrate-specific transporter activity//cation transmembran…	--	--	--	-//-
ENSRNA049478156	6	-	14464912	14466400	1489	--	--	--	--	--	--	--	--	--	gnl|BL_ORD_ID|28445 sp|Q8TGM7|ART2_YEAST Putative uncharacterized protein ART2 OS=Saccharomyces cerevisiae (strain ATCC 204508 / S288c) OX=559292 GN=ART2 PE=5 SV=1//9.93434e-15
ENSRNA049478162	6	-	14399110	14400439	1330	GO:1902589//GO:0007049//GO:0009987//GO:0044699//GO:0022402//GO:0048285//GO:0016043//GO:0008150//GO:0007126//GO:0045132//GO:0000280//GO:0051321//GO:0044763//GO:1903046//GO:0098813//GO:0071840//GO:0000003//GO:0006996//GO:0007059	single-organism organelle organization//cell cycle//cellular process//single-organism process//cell cycle process//organelle fission//cellular component organization//biological_process//meiotic nuclear division//meiotic chromosome segregation//nuclear division//meiotic cell cycle//single-organism cellular process//meiotic cell cycle process//nuclear chromosome segregation//cellular component org…	GO:0043228//GO:0044446//GO:0044424//GO:0005694//GO:0043226//GO:0044464//GO:0005634//GO:0005623//GO:0043231//GO:0044427//GO:0000775//GO:0005575//GO:0043227//GO:0043229//GO:0005622//GO:0098687//GO:0044422//GO:0043232	non-membrane-bounded organelle//intracellular organelle part//intracellular part//chromosome//organelle//cell part//nucleus//cell//intracellular membrane-bounded organelle//chromosomal part//chromosome, centromeric region//cellular_component//membrane-bounded organelle//intracellular organelle//intracellular//chromosomal region//organelle part//intracellular non-membrane-bounded organelle	--	--	no KO assigned | (RefSeq) uncharacterized LOC100501556	http://www.genome.jp/dbget-bin/www_bget?zma:100501556	--	-//-
ENSRNA049478167	6	-	13621312	13622420	1109	--	--	--	--	--	--	--	--	--	-//-
ENSRNA049478177	6	-	14318674	14319897	1224	--	--	--	--	--	--	--	--	--	-//-
ENSRNA049478180	6	-	12823641	12824642	1002	--	--	--	--	--	--	--	--	--	gnl|BL_ORD_ID|28445 sp|Q8TGM7|ART2_YEAST Putative uncharacterized protein ART2 OS=Saccharomyces cerevisiae (strain ATCC 204508 / S288c) OX=559292 GN=ART2 PE=5 SV=1//4.4173e-18
ENSRNA049478183	6	-	14270867	14271868	1002	--	--	--	--	--	--	--	--	--	gnl|BL_ORD_ID|28445 sp|Q8TGM7|ART2_YEAST Putative uncharacterized protein ART2 OS=Saccharomyces cerevisiae (strain ATCC 204508 / S288c) OX=559292 GN=ART2 PE=5 SV=1//4.32791e-18
ENSRNA049478188	6	-	14283113	14283803	691	GO:0042455//GO:0055085//GO:0009119//GO:0009165//GO:0044710//GO:0009206//GO:0044281//GO:0044699//GO:0009987//GO:0007049//GO:0098655//GO:0019693//GO:0071704//GO:1902589//GO:0009260//GO:0072522//GO:0009201//GO:0018130//GO:0044249//GO:0009259//GO:0046483//GO:0051234//GO:0009199//GO:0016043//GO:0042278//GO:0009141//GO:0048285//GO:0009156//GO:0015985//GO:0098660//GO:1901360//GO:0008150//GO:0046128//GO:…	ribonucleoside biosynthetic process//transmembrane transport//ribonucleoside metabolic process//nucleotide biosynthetic process//single-organism metabolic process//purine ribonucleoside triphosphate biosynthetic process//small molecule metabolic process//single-organism process//cellular process//cell cycle//cation transmembrane transport//ribose phosphate metabolic process//organic substance met…	GO:0005694//GO:0043226//GO:0044446//GO:0043228//GO:0032991//GO:0044424//GO:0000775//GO:0098796//GO:0033177//GO:0005623//GO:0005634//GO:0044464//GO:0044427//GO:0043231//GO:0043234//GO:0045263//GO:0043227//GO:0045259//GO:0016469//GO:0044425//GO:0005575//GO:0043232//GO:0044422//GO:0098687//GO:0005622//GO:0043229//GO:0016020	chromosome//organelle//intracellular organelle part//non-membrane-bounded organelle//macromolecular complex//intracellular part//chromosome, centromeric region//membrane protein complex//proton-transporting two-sector ATPase complex, proton-transporting domain//cell//nucleus//cell part//chromosomal part//intracellular membrane-bounded organelle//protein complex//proton-transporting ATP synthase c…	GO:0022857//GO:0005215//GO:0015075//GO:0022891//GO:0008324//GO:0022892//GO:0015078//GO:0003674//GO:0015077//GO:0022890	transmembrane transporter activity//transporter activity//ion transmembrane transporter activity//substrate-specific transmembrane transporter activity//cation transmembrane transporter activity//substrate-specific transporter activity//hydrogen ion transmembrane transporter activity//molecular_function//monovalent inorganic cation transmembrane transporter activity//inorganic cation transmembran…	--	--	--	-//-
ENSRNA049478193	6	-	14327311	14328001	691	GO:0046128//GO:0051179//GO:1901360//GO:0008150//GO:0006753//GO:0019637//GO:0016043//GO:0015985//GO:0098660//GO:0042278//GO:0048285//GO:0009141//GO:0009156//GO:0008152//GO:0006793//GO:1901362//GO:0046129//GO:0009142//GO:0009126//GO:0015672//GO:0009168//GO:0015986//GO:0009058//GO:1901566//GO:0006807//GO:0055086//GO:0098662//GO:0022402//GO:1901293//GO:0009116//GO:0006754//GO:0009205//GO:0009127//GO:…	purine ribonucleoside metabolic process//localization//organic cyclic compound metabolic process//biological_process//nucleoside phosphate metabolic process//organophosphate metabolic process//cellular component organization//energy coupled proton transport, down electrochemical gradient//inorganic ion transmembrane transport//purine nucleoside metabolic process//organelle fission//nucleoside tri…	GO:0098796//GO:0000775//GO:0043234//GO:0044427//GO:0043231//GO:0005623//GO:0033177//GO:0005634//GO:0044464//GO:0043226//GO:0005694//GO:0044424//GO:0043228//GO:0044446//GO:0032991//GO:0043232//GO:0044422//GO:0016020//GO:0098687//GO:0005622//GO:0043229//GO:0043227//GO:0045259//GO:0045263//GO:0044425//GO:0016469//GO:0005575	membrane protein complex//chromosome, centromeric region//protein complex//chromosomal part//intracellular membrane-bounded organelle//cell//proton-transporting two-sector ATPase complex, proton-transporting domain//nucleus//cell part//organelle//chromosome//intracellular part//non-membrane-bounded organelle//intracellular organelle part//macromolecular complex//intracellular non-membrane-bounded…	GO:0008324//GO:0022892//GO:0005215//GO:0022891//GO:0015075//GO:0022857//GO:0015077//GO:0022890//GO:0015078//GO:0003674	cation transmembrane transporter activity//substrate-specific transporter activity//transporter activity//substrate-specific transmembrane transporter activity//ion transmembrane transporter activity//transmembrane transporter activity//monovalent inorganic cation transmembrane transporter activity//inorganic cation transmembrane transporter activity//hydrogen ion transmembrane transporter activi…	--	--	--	-//-
ENSRNA049478201	6	-	14289084	14290039	956	--	--	--	--	--	--	--	--	--	-//-
ENSRNA049478203	6	-	12810200	12811109	910	--	--	--	--	--	--	--	--	--	-//-
ENSRNA049478205	6	-	14328002	14328498	497	--	--	--	--	--	--	--	--	--	-//-
ENSRNA049478207	6	-	13473592	13474021	430	--	--	--	--	--	--	--	--	--	-//-
ENSRNA049478212	6	-	12777300	12777807	508	--	--	--	--	--	--	--	--	--	-//-
ENSRNA049478218	6	-	14295240	14295633	394	--	--	--	--	--	--	--	--	--	-//-
ENSRNA049478221	6	-	12824696	12824911	216	--	--	--	--	--	--	--	--	--	-//-
ENSRNA049478226	6	-	13507487	13507764	278	--	--	--	--	--	--	--	--	--	-//-
ENSRNA049478227	6	-	13474026	13474303	278	--	--	--	--	--	--	--	--	--	-//-
ENSRNA049478230	6	-	13620935	13621245	311	GO:0009165//GO:0009119//GO:0009206//GO:0098813//GO:0044710//GO:1901564//GO:0006812//GO:0042455//GO:0006163//GO:0055085//GO:1902600//GO:0044271//GO:0007049//GO:0009987//GO:0006725//GO:0034654//GO:1901659//GO:0044699//GO:0072521//GO:0098655//GO:1901576//GO:0009123//GO:1901135//GO:0044281//GO:0009145//GO:0009144//GO:0071704//GO:0006810//GO:0019693//GO:0007126//GO:0044711//GO:1902589//GO:0006811//GO:…	nucleotide biosynthetic process//ribonucleoside metabolic process//purine ribonucleoside triphosphate biosynthetic process//nuclear chromosome segregation//single-organism metabolic process//organonitrogen compound metabolic process//cation transport//ribonucleoside biosynthetic process//purine nucleotide metabolic process//transmembrane transport//hydrogen ion transmembrane transport//cellular n…	GO:0016469//GO:0044425//GO:0045263//GO:0043227//GO:0045259//GO:0005694//GO:0043226//GO:0032991//GO:0044446//GO:0005575//GO:0043228//GO:0044424//GO:0044422//GO:0043232//GO:0000775//GO:0098796//GO:0044464//GO:0043229//GO:0005634//GO:0005622//GO:0033177//GO:0098687//GO:0005623//GO:0016020//GO:0043231//GO:0044427//GO:0043234	proton-transporting two-sector ATPase complex//membrane part//proton-transporting ATP synthase complex, coupling factor F(o)//membrane-bounded organelle//proton-transporting ATP synthase complex//chromosome//organelle//macromolecular complex//intracellular organelle part//cellular_component//non-membrane-bounded organelle//intracellular part//organelle part//intracellular non-membrane-bounded org…	GO:0003674//GO:0015078//GO:0022857//GO:0015075//GO:0022891//GO:0005215//GO:0015077//GO:0022890//GO:0022892//GO:0008324	molecular_function//hydrogen ion transmembrane transporter activity//transmembrane transporter activity//ion transmembrane transporter activity//substrate-specific transmembrane transporter activity//transporter activity//monovalent inorganic cation transmembrane transporter activity//inorganic cation transmembrane transporter activity//substrate-specific transporter activity//cation transmembran…	--	--	--	-//-
ENSRNA049478234	6	-	12776937	12777222	286	GO:0006811//GO:0045132//GO:0009144//GO:0007126//GO:0006810//GO:0044711//GO:1901657//GO:1903046//GO:0046390//GO:0044763//GO:0009167//GO:0000280//GO:0051321//GO:0044271//GO:1902600//GO:0006163//GO:0006812//GO:1901564//GO:0098813//GO:1901135//GO:0009145//GO:1901659//GO:0006725//GO:0034654//GO:1901576//GO:0072521//GO:0009123//GO:0090407//GO:0044238//GO:0044765//GO:0042451//GO:0015992//GO:0071840//GO:…	ion transport//meiotic chromosome segregation//purine nucleoside triphosphate metabolic process//meiotic nuclear division//transport//single-organism biosynthetic process//glycosyl compound metabolic process//meiotic cell cycle process//ribose phosphate biosynthetic process//single-organism cellular process//purine ribonucleoside monophosphate metabolic process//nuclear division//meiotic cell cyc…	GO:0005575//GO:0045263//GO:0043227//GO:0045259//GO:0016469//GO:0044425//GO:0005622//GO:0098687//GO:0043229//GO:0016020//GO:0044422//GO:0043232//GO:0044446//GO:0043228//GO:0032991//GO:0044424//GO:0005694//GO:0043226//GO:0033177//GO:0005623//GO:0044464//GO:0005634//GO:0044427//GO:0043231//GO:0043234//GO:0000775//GO:0098796	cellular_component//proton-transporting ATP synthase complex, coupling factor F(o)//membrane-bounded organelle//proton-transporting ATP synthase complex//proton-transporting two-sector ATPase complex//membrane part//intracellular//chromosomal region//intracellular organelle//membrane//organelle part//intracellular non-membrane-bounded organelle//intracellular organelle part//non-membrane-bounded …	GO:0015078//GO:0003674//GO:0022890//GO:0015077//GO:0022857//GO:0005215//GO:0015075//GO:0022891//GO:0022892//GO:0008324	hydrogen ion transmembrane transporter activity//molecular_function//inorganic cation transmembrane transporter activity//monovalent inorganic cation transmembrane transporter activity//transmembrane transporter activity//transporter activity//ion transmembrane transporter activity//substrate-specific transmembrane transporter activity//substrate-specific transporter activity//cation transmembran…	--	--	--	-//-
ENSRNA049478239	6	-	14271927	14272115	189	--	--	--	--	--	--	--	--	--	-//-
ENSRNA049478241	6	-	12757262	12757422	161	--	--	--	--	--	--	--	--	--	-//-
ENSRNA049478247	6	-	13609016	13609176	161	--	--	--	--	--	--	--	--	--	-//-
ENSRNA049478252	6	-	14282732	14282887	156	--	--	--	--	--	--	--	--	--	gnl|BL_ORD_ID|28446 sp|Q8TGM5|ART3_YEAST Putative uncharacterized protein ART3 OS=Saccharomyces cerevisiae (strain ATCC 204508 / S288c) OX=559292 GN=ART3 PE=5 SV=1//2.01951e-11
ENSRNA049478260	6	-	14302900	14303055	156	--	--	--	--	--	--	--	--	--	gnl|BL_ORD_ID|28446 sp|Q8TGM5|ART3_YEAST Putative uncharacterized protein ART3 OS=Saccharomyces cerevisiae (strain ATCC 204508 / S288c) OX=559292 GN=ART3 PE=5 SV=1//3.79737e-11
ENSRNA049478262	6	-	14389305	14389460	156	--	--	--	--	--	--	--	--	--	gnl|BL_ORD_ID|28446 sp|Q8TGM5|ART3_YEAST Putative uncharacterized protein ART3 OS=Saccharomyces cerevisiae (strain ATCC 204508 / S288c) OX=559292 GN=ART3 PE=5 SV=1//1.23077e-11
ENSRNA049478267	6	-	13508651	13508805	155	--	--	--	--	--	--	--	--	--	gnl|BL_ORD_ID|28446 sp|Q8TGM5|ART3_YEAST Putative uncharacterized protein ART3 OS=Saccharomyces cerevisiae (strain ATCC 204508 / S288c) OX=559292 GN=ART3 PE=5 SV=1//1.17443e-11
ENSRNA049478272	6	-	13670463	13670618	156	--	--	--	--	--	--	--	--	--	gnl|BL_ORD_ID|28446 sp|Q8TGM5|ART3_YEAST Putative uncharacterized protein ART3 OS=Saccharomyces cerevisiae (strain ATCC 204508 / S288c) OX=559292 GN=ART3 PE=5 SV=1//2.01951e-11
ENSRNA049478275	6	-	12818119	12818274	156	--	--	--	--	--	--	--	--	--	gnl|BL_ORD_ID|28446 sp|Q8TGM5|ART3_YEAST Putative uncharacterized protein ART3 OS=Saccharomyces cerevisiae (strain ATCC 204508 / S288c) OX=559292 GN=ART3 PE=5 SV=1//2.01951e-11
ENSRNA049478282	6	-	13550189	13550344	156	--	--	--	--	--	--	--	--	--	gnl|BL_ORD_ID|28446 sp|Q8TGM5|ART3_YEAST Putative uncharacterized protein ART3 OS=Saccharomyces cerevisiae (strain ATCC 204508 / S288c) OX=559292 GN=ART3 PE=5 SV=1//2.01951e-11
ENSRNA049478287	6	-	13565634	13565789	156	--	--	--	--	--	--	--	--	--	gnl|BL_ORD_ID|28446 sp|Q8TGM5|ART3_YEAST Putative uncharacterized protein ART3 OS=Saccharomyces cerevisiae (strain ATCC 204508 / S288c) OX=559292 GN=ART3 PE=5 SV=1//2.01951e-11
ENSRNA049478292	6	-	13586174	13586329	156	--	--	--	--	--	--	--	--	--	gnl|BL_ORD_ID|28446 sp|Q8TGM5|ART3_YEAST Putative uncharacterized protein ART3 OS=Saccharomyces cerevisiae (strain ATCC 204508 / S288c) OX=559292 GN=ART3 PE=5 SV=1//2.01951e-11
ENSRNA049478301	6	-	13595145	13595300	156	--	--	--	--	--	--	--	--	--	gnl|BL_ORD_ID|28446 sp|Q8TGM5|ART3_YEAST Putative uncharacterized protein ART3 OS=Saccharomyces cerevisiae (strain ATCC 204508 / S288c) OX=559292 GN=ART3 PE=5 SV=1//2.01951e-11
ENSRNA049478307	6	-	14265452	14265607	156	--	--	--	--	--	--	--	--	--	gnl|BL_ORD_ID|28446 sp|Q8TGM5|ART3_YEAST Putative uncharacterized protein ART3 OS=Saccharomyces cerevisiae (strain ATCC 204508 / S288c) OX=559292 GN=ART3 PE=5 SV=1//2.01951e-11
ENSRNA049478313	6	-	13475196	13475351	156	--	--	--	--	--	--	--	--	--	gnl|BL_ORD_ID|28446 sp|Q8TGM5|ART3_YEAST Putative uncharacterized protein ART3 OS=Saccharomyces cerevisiae (strain ATCC 204508 / S288c) OX=559292 GN=ART3 PE=5 SV=1//6.62849e-11
ENSRNA049478320	6	-	14326931	14327086	156	--	--	--	--	--	--	--	--	--	gnl|BL_ORD_ID|28446 sp|Q8TGM5|ART3_YEAST Putative uncharacterized protein ART3 OS=Saccharomyces cerevisiae (strain ATCC 204508 / S288c) OX=559292 GN=ART3 PE=5 SV=1//1.55082e-10
ENSRNA049478328	6	-	14398724	14398879	156	--	--	--	--	--	--	--	--	--	gnl|BL_ORD_ID|28446 sp|Q8TGM5|ART3_YEAST Putative uncharacterized protein ART3 OS=Saccharomyces cerevisiae (strain ATCC 204508 / S288c) OX=559292 GN=ART3 PE=5 SV=1//1.58499e-11
ENSRNA049478333	6	-	13517632	13517787	156	--	--	--	--	--	--	--	--	--	gnl|BL_ORD_ID|28446 sp|Q8TGM5|ART3_YEAST Putative uncharacterized protein ART3 OS=Saccharomyces cerevisiae (strain ATCC 204508 / S288c) OX=559292 GN=ART3 PE=5 SV=1//7.76637e-10
ENSRNA049478336	6	-	14459501	14459656	156	--	--	--	--	--	--	--	--	--	gnl|BL_ORD_ID|28446 sp|Q8TGM5|ART3_YEAST Putative uncharacterized protein ART3 OS=Saccharomyces cerevisiae (strain ATCC 204508 / S288c) OX=559292 GN=ART3 PE=5 SV=1//6.76921e-11
ENSRNA049478343	6	-	12748054	12748209	156	--	--	--	--	--	--	--	--	--	gnl|BL_ORD_ID|28446 sp|Q8TGM5|ART3_YEAST Putative uncharacterized protein ART3 OS=Saccharomyces cerevisiae (strain ATCC 204508 / S288c) OX=559292 GN=ART3 PE=5 SV=1//2.01951e-11
ENSRNA049478350	6	-	14252208	14252357	150	--	--	--	--	--	--	--	--	--	gnl|BL_ORD_ID|28446 sp|Q8TGM5|ART3_YEAST Putative uncharacterized protein ART3 OS=Saccharomyces cerevisiae (strain ATCC 204508 / S288c) OX=559292 GN=ART3 PE=5 SV=1//1.97973e-11
ENSRNA049478355	6	-	14283808	14283935	128	--	--	--	--	--	--	--	--	--	-//-
ENSRNA049478362	6	-	14328511	14328628	118	--	--	--	--	--	--	--	--	--	-//-
ENSRNA049478368	6	-	14283946	14284047	102	--	--	--	--	--	--	--	--	--	-//-
ENSRNA049478375	6	-	14328720	14328794	75	--	--	--	--	--	--	--	--	--	-//-
ENSRNA049478381	6	-	13609239	13609341	103	--	--	--	--	--	--	--	--	--	-//-
ENSRNA049478387	6	-	12757485	12757587	103	--	--	--	--	--	--	--	--	--	-//-
ENSRNA049478392	6	-	14508553	14508688	136	--	--	--	--	--	--	--	--	--	-//-
ENSRNA049478400	1	-	134046829	134047199	371	--	--	--	--	--	--	--	--	--	gnl|BL_ORD_ID|541343 sp|Q3BAI2|YCX91_PHAAO Uncharacterized protein ORF91 OS=Phalaenopsis aphrodite subsp. formosana OX=308872 PE=4 SV=1//1.05474e-53
ENSRNA049478409	1	-	134046464	134046797	334	--	--	--	--	--	--	--	--	--	-//-
ENSRNA049478420	9	+	128629074	128629234	161	--	--	--	--	--	--	--	--	--	-//-
ENSRNA049478426	9	+	128658845	128659007	163	--	--	--	--	--	--	--	--	--	-//-
ENSRNA049478428	9	+	121316136	121316223	88	--	--	--	--	--	--	--	--	--	-//-
ENSRNA049478438	9	+	121315954	121316043	90	--	--	--	--	--	--	--	--	--	-//-
ENSRNA049478445	9	+	129384277	129384394	118	--	--	--	--	--	--	--	--	--	-//-
ENSRNA049478461	9	-	126604508	126604581	74	--	--	--	--	--	--	--	--	--	-//-
ENSRNA049478482	B73V4_ctg136	+	33642	35452	1811	GO:0006753//GO:0019637//GO:0046128//GO:0051179//GO:1901360//GO:0008150//GO:0015985//GO:0098660//GO:0042278//GO:0009141//GO:0048285//GO:0009156//GO:0016043//GO:0009142//GO:0009126//GO:0015672//GO:0009168//GO:0015986//GO:1901566//GO:0009058//GO:0008152//GO:0006793//GO:1901362//GO:0046129//GO:0006754//GO:0009205//GO:0009127//GO:0006807//GO:0055086//GO:0098662//GO:0022402//GO:1901293//GO:0009116//GO:…	nucleoside phosphate metabolic process//organophosphate metabolic process//purine ribonucleoside metabolic process//localization//organic cyclic compound metabolic process//biological_process//energy coupled proton transport, down electrochemical gradient//inorganic ion transmembrane transport//purine nucleoside metabolic process//nucleoside triphosphate metabolic process//organelle fission//ribo…	GO:0098796//GO:0000775//GO:0043234//GO:0044427//GO:0043231//GO:0005634//GO:0044464//GO:0005623//GO:0033177//GO:0043226//GO:0005694//GO:0044424//GO:0032991//GO:0043228//GO:0044446//GO:0043232//GO:0044422//GO:0016020//GO:0043229//GO:0098687//GO:0005622//GO:0044425//GO:0016469//GO:0043227//GO:0045259//GO:0045263//GO:0005575	membrane protein complex//chromosome, centromeric region//protein complex//chromosomal part//intracellular membrane-bounded organelle//nucleus//cell part//cell//proton-transporting two-sector ATPase complex, proton-transporting domain//organelle//chromosome//intracellular part//macromolecular complex//non-membrane-bounded organelle//intracellular organelle part//intracellular non-membrane-bounded…	GO:0008324//GO:0022892//GO:0022891//GO:0015075//GO:0005215//GO:0022857//GO:0015077//GO:0022890//GO:0003674//GO:0015078	cation transmembrane transporter activity//substrate-specific transporter activity//substrate-specific transmembrane transporter activity//ion transmembrane transporter activity//transporter activity//transmembrane transporter activity//monovalent inorganic cation transmembrane transporter activity//inorganic cation transmembrane transporter activity//molecular_function//hydrogen ion transmembran…	no KO assigned | (RefSeq) uncharacterized LOC100501556	http://www.genome.jp/dbget-bin/www_bget?zma:100501556	--	-//-
ENSRNA049478487	B73V4_ctg136	+	56533	58224	1692	GO:0022402//GO:0048285//GO:0016043//GO:0008150//GO:1902589//GO:0009987//GO:0007049//GO:0044699//GO:0071840//GO:0006996//GO:0000003//GO:0007059//GO:0007126//GO:0045132//GO:0044763//GO:0000280//GO:0051321//GO:1903046//GO:0098813	cell cycle process//organelle fission//cellular component organization//biological_process//single-organism organelle organization//cellular process//cell cycle//single-organism process//cellular component organization or biogenesis//organelle organization//reproduction//chromosome segregation//meiotic nuclear division//meiotic chromosome segregation//single-organism cellular process//nuclear div…	GO:0044464//GO:0005634//GO:0005623//GO:0044427//GO:0043231//GO:0000775//GO:0044446//GO:0043228//GO:0044424//GO:0005694//GO:0043226//GO:0043229//GO:0005622//GO:0098687//GO:0044422//GO:0043232//GO:0005575//GO:0043227	cell part//nucleus//cell//chromosomal part//intracellular membrane-bounded organelle//chromosome, centromeric region//intracellular organelle part//non-membrane-bounded organelle//intracellular part//chromosome//organelle//intracellular organelle//intracellular//chromosomal region//organelle part//intracellular non-membrane-bounded organelle//cellular_component//membrane-bounded organelle	--	--	--	--	--	-//-
ENSRNA049478494	B73V4_ctg136	+	25039	26330	1292	GO:0044237//GO:0006996//GO:0000003//GO:0034641//GO:1901137//GO:0034220//GO:0009163//GO:0006139//GO:0071840//GO:0009152//GO:0019438//GO:0006818//GO:0044765//GO:0042451//GO:0015992//GO:0090407//GO:0044238//GO:0009161//GO:0006796//GO:0009117//GO:0046034//GO:0006164//GO:0007059//GO:0009150//GO:1902578//GO:0009124//GO:0000280//GO:0051321//GO:0046390//GO:0009167//GO:0044763//GO:1903046//GO:1901657//GO:…	cellular metabolic process//organelle organization//reproduction//cellular nitrogen compound metabolic process//carbohydrate derivative biosynthetic process//ion transmembrane transport//nucleoside biosynthetic process//nucleobase-containing compound metabolic process//cellular component organization or biogenesis//purine ribonucleotide biosynthetic process//aromatic compound biosynthetic process…	GO:0016020//GO:0043229//GO:0005622//GO:0098687//GO:0044422//GO:0043232//GO:0005575//GO:0044425//GO:0016469//GO:0045259//GO:0043227//GO:0045263//GO:0043234//GO:0043231//GO:0044427//GO:0044464//GO:0005634//GO:0005623//GO:0033177//GO:0098796//GO:0000775//GO:0044424//GO:0032991//GO:0043228//GO:0044446//GO:0043226//GO:0005694	membrane//intracellular organelle//intracellular//chromosomal region//organelle part//intracellular non-membrane-bounded organelle//cellular_component//membrane part//proton-transporting two-sector ATPase complex//proton-transporting ATP synthase complex//membrane-bounded organelle//proton-transporting ATP synthase complex, coupling factor F(o)//protein complex//intracellular membrane-bounded org…	GO:0022890//GO:0015077//GO:0003674//GO:0015078//GO:0022892//GO:0008324//GO:0022891//GO:0015075//GO:0005215//GO:0022857	inorganic cation transmembrane transporter activity//monovalent inorganic cation transmembrane transporter activity//molecular_function//hydrogen ion transmembrane transporter activity//substrate-specific transporter activity//cation transmembrane transporter activity//substrate-specific transmembrane transporter activity//ion transmembrane transporter activity//transporter activity//transmembran…	--	--	--	-//-
ENSRNA049478501	B73V4_ctg136	+	2216	3043	828	--	--	--	--	--	--	--	--	--	-//-
ENSRNA049478508	B73V4_ctg136	+	36716	36992	277	--	--	--	--	--	--	--	--	--	-//-
ENSRNA049478513	B73V4_ctg136	+	35674	35829	156	--	--	--	--	--	--	--	--	--	gnl|BL_ORD_ID|28446 sp|Q8TGM5|ART3_YEAST Putative uncharacterized protein ART3 OS=Saccharomyces cerevisiae (strain ATCC 204508 / S288c) OX=559292 GN=ART3 PE=5 SV=1//2.01951e-11
ENSRNA049478519	B73V4_ctg136	+	58444	58599	156	--	--	--	--	--	--	--	--	--	gnl|BL_ORD_ID|28446 sp|Q8TGM5|ART3_YEAST Putative uncharacterized protein ART3 OS=Saccharomyces cerevisiae (strain ATCC 204508 / S288c) OX=559292 GN=ART3 PE=5 SV=1//2.01951e-11
ENSRNA049478522	B73V4_ctg136	+	26555	26710	156	--	--	--	--	--	--	--	--	--	gnl|BL_ORD_ID|28446 sp|Q8TGM5|ART3_YEAST Putative uncharacterized protein ART3 OS=Saccharomyces cerevisiae (strain ATCC 204508 / S288c) OX=559292 GN=ART3 PE=5 SV=1//2.7882e-10
ENSRNA049478524	B73V4_ctg136	+	37005	37267	263	--	--	--	--	--	--	--	--	--	-//-
ENSRNA049478530	B73V4_ctg207	+	24980	26789	1810	GO:1901135//GO:0009145//GO:0044281//GO:0006725//GO:0034654//GO:1901659//GO:0044699//GO:0007049//GO:0009987//GO:0009123//GO:0072521//GO:0098655//GO:1901576//GO:0042455//GO:0006163//GO:1902600//GO:0055085//GO:0044271//GO:0009165//GO:0009119//GO:0044710//GO:0098813//GO:0009206//GO:1901564//GO:0006812//GO:1901657//GO:0009260//GO:0072522//GO:1903046//GO:0009201//GO:0009167//GO:0044763//GO:0046390//GO:…	carbohydrate derivative metabolic process//purine nucleoside triphosphate biosynthetic process//small molecule metabolic process//cellular aromatic compound metabolic process//nucleobase-containing compound biosynthetic process//glycosyl compound biosynthetic process//single-organism process//cell cycle//cellular process//nucleoside monophosphate metabolic process//purine-containing compound meta…	GO:0043226//GO:0045263//GO:0043227//GO:0045259//GO:0005694//GO:0016469//GO:0044425//GO:0044424//GO:0005575//GO:0044446//GO:0043228//GO:0032991//GO:0098796//GO:0043232//GO:0044422//GO:0000775//GO:0043231//GO:0044427//GO:0043234//GO:0016020//GO:0033177//GO:0098687//GO:0005622//GO:0005623//GO:0005634//GO:0044464//GO:0043229	organelle//proton-transporting ATP synthase complex, coupling factor F(o)//membrane-bounded organelle//proton-transporting ATP synthase complex//chromosome//proton-transporting two-sector ATPase complex//membrane part//intracellular part//cellular_component//intracellular organelle part//non-membrane-bounded organelle//macromolecular complex//membrane protein complex//intracellular non-membrane-b…	GO:0015078//GO:0003674//GO:0005215//GO:0015075//GO:0022891//GO:0022857//GO:0015077//GO:0022890//GO:0008324//GO:0022892	hydrogen ion transmembrane transporter activity//molecular_function//transporter activity//ion transmembrane transporter activity//substrate-specific transmembrane transporter activity//transmembrane transporter activity//monovalent inorganic cation transmembrane transporter activity//inorganic cation transmembrane transporter activity//cation transmembrane transporter activity//substrate-specifi…	--	--	--	-//-
ENSRNA049478534	B73V4_ctg207	+	1049	2850	1802	--	--	--	--	--	--	no KO assigned | (RefSeq) uncharacterized LOC100501556	http://www.genome.jp/dbget-bin/www_bget?zma:100501556	--	-//-
ENSRNA049478539	B73V4_ctg207	+	34197	35023	827	--	--	--	--	--	--	--	--	--	-//-
ENSRNA049478543	B73V4_ctg207	+	27011	27166	156	--	--	--	--	--	--	--	--	--	gnl|BL_ORD_ID|28446 sp|Q8TGM5|ART3_YEAST Putative uncharacterized protein ART3 OS=Saccharomyces cerevisiae (strain ATCC 204508 / S288c) OX=559292 GN=ART3 PE=5 SV=1//2.01951e-11
ENSRNA049478548	B73V4_ctg207	+	3068	3222	155	--	--	--	--	--	--	--	--	--	gnl|BL_ORD_ID|28446 sp|Q8TGM5|ART3_YEAST Putative uncharacterized protein ART3 OS=Saccharomyces cerevisiae (strain ATCC 204508 / S288c) OX=559292 GN=ART3 PE=5 SV=1//1.49669e-11
ENSRNA049478557	B73V4_ctg243	+	19016	19170	155	--	--	--	--	--	--	--	--	--	-//-
ENSRNA049478560	B73V4_ctg243	+	17719	17867	149	--	--	--	--	--	--	--	--	--	-//-
ENSRNA049478576	B73V4_ctg154	+	51858	53668	1811	GO:0044281//GO:0007049//GO:0009987//GO:0044699//GO:0098655//GO:0042455//GO:0055085//GO:0009119//GO:0009165//GO:0009206//GO:0044710//GO:0009260//GO:0009201//GO:0072522//GO:0009199//GO:0046483//GO:0009259//GO:0051234//GO:0044249//GO:0018130//GO:0071704//GO:0019693//GO:1902589//GO:1901360//GO:0008150//GO:0051179//GO:0046128//GO:0019637//GO:0006753//GO:0016043//GO:0009141//GO:0048285//GO:0009156//GO:…	small molecule metabolic process//cell cycle//cellular process//single-organism process//cation transmembrane transport//ribonucleoside biosynthetic process//transmembrane transport//ribonucleoside metabolic process//nucleotide biosynthetic process//purine ribonucleoside triphosphate biosynthetic process//single-organism metabolic process//ribonucleotide biosynthetic process//ribonucleoside triph…	GO:0043226//GO:0005694//GO:0044424//GO:0044446//GO:0043228//GO:0032991//GO:0098796//GO:0000775//GO:0043231//GO:0044427//GO:0043234//GO:0033177//GO:0005623//GO:0044464//GO:0005634//GO:0045263//GO:0045259//GO:0043227//GO:0016469//GO:0044425//GO:0005575//GO:0044422//GO:0043232//GO:0016020//GO:0005622//GO:0098687//GO:0043229	organelle//chromosome//intracellular part//intracellular organelle part//non-membrane-bounded organelle//macromolecular complex//membrane protein complex//chromosome, centromeric region//intracellular membrane-bounded organelle//chromosomal part//protein complex//proton-transporting two-sector ATPase complex, proton-transporting domain//cell//cell part//nucleus//proton-transporting ATP synthase c…	GO:0005215//GO:0015075//GO:0022891//GO:0022857//GO:0022892//GO:0008324//GO:0015078//GO:0003674//GO:0015077//GO:0022890	transporter activity//ion transmembrane transporter activity//substrate-specific transmembrane transporter activity//transmembrane transporter activity//substrate-specific transporter activity//cation transmembrane transporter activity//hydrogen ion transmembrane transporter activity//molecular_function//monovalent inorganic cation transmembrane transporter activity//inorganic cation transmembran…	--	--	--	-//-
ENSRNA049478584	B73V4_ctg154	+	22228	24038	1811	GO:0006163//GO:1902600//GO:0044271//GO:0098813//GO:1901564//GO:0006812//GO:0009145//GO:1901135//GO:0072521//GO:1901576//GO:0009123//GO:0034654//GO:0006725//GO:1901659//GO:0045132//GO:0006811//GO:0044711//GO:0009144//GO:0006810//GO:0007126//GO:1903046//GO:1901657//GO:0000280//GO:0051321//GO:0046390//GO:0009167//GO:0044763//GO:1902578//GO:0009124//GO:0006164//GO:0007059//GO:0009150//GO:0046034//GO:…	purine nucleotide metabolic process//hydrogen ion transmembrane transport//cellular nitrogen compound biosynthetic process//nuclear chromosome segregation//organonitrogen compound metabolic process//cation transport//purine nucleoside triphosphate biosynthetic process//carbohydrate derivative metabolic process//purine-containing compound metabolic process//organic substance biosynthetic process//…	GO:0043227//GO:0045259//GO:0045263//GO:0044425//GO:0016469//GO:0005575//GO:0044422//GO:0043232//GO:0005622//GO:0098687//GO:0043229//GO:0016020//GO:0005694//GO:0043226//GO:0043228//GO:0044446//GO:0032991//GO:0044424//GO:0000775//GO:0098796//GO:0005623//GO:0033177//GO:0044464//GO:0005634//GO:0043234//GO:0043231//GO:0044427	membrane-bounded organelle//proton-transporting ATP synthase complex//proton-transporting ATP synthase complex, coupling factor F(o)//membrane part//proton-transporting two-sector ATPase complex//cellular_component//organelle part//intracellular non-membrane-bounded organelle//intracellular//chromosomal region//intracellular organelle//membrane//chromosome//organelle//non-membrane-bounded organel…	GO:0015078//GO:0003674//GO:0015077//GO:0022890//GO:0022857//GO:0005215//GO:0022891//GO:0015075//GO:0022892//GO:0008324	hydrogen ion transmembrane transporter activity//molecular_function//monovalent inorganic cation transmembrane transporter activity//inorganic cation transmembrane transporter activity//transmembrane transporter activity//transporter activity//substrate-specific transmembrane transporter activity//ion transmembrane transporter activity//substrate-specific transporter activity//cation transmembran…	no KO assigned | (RefSeq) uncharacterized LOC100501556	http://www.genome.jp/dbget-bin/www_bget?zma:100501556	--	-//-
ENSRNA049478590	B73V4_ctg154	+	1360	3166	1807	GO:1901564//GO:0098813//GO:0006812//GO:1902600//GO:0006163//GO:0044271//GO:0006725//GO:0034654//GO:1901659//GO:0009123//GO:0072521//GO:1901576//GO:1901135//GO:0009145//GO:0006810//GO:0007126//GO:0009144//GO:0044711//GO:0006811//GO:0045132//GO:0009167//GO:0044763//GO:0046390//GO:0051321//GO:0000280//GO:1901657//GO:1903046//GO:0009150//GO:0006164//GO:0007059//GO:0009124//GO:1902578//GO:0009117//GO:…	organonitrogen compound metabolic process//nuclear chromosome segregation//cation transport//hydrogen ion transmembrane transport//purine nucleotide metabolic process//cellular nitrogen compound biosynthetic process//cellular aromatic compound metabolic process//nucleobase-containing compound biosynthetic process//glycosyl compound biosynthetic process//nucleoside monophosphate metabolic process/…	GO:0016469//GO:0044425//GO:0045263//GO:0045259//GO:0043227//GO:0005575//GO:0043232//GO:0044422//GO:0043229//GO:0098687//GO:0005622//GO:0016020//GO:0005694//GO:0043226//GO:0032991//GO:0044446//GO:0043228//GO:0044424//GO:0000775//GO:0098796//GO:0005634//GO:0044464//GO:0033177//GO:0005623//GO:0043231//GO:0044427//GO:0043234	proton-transporting two-sector ATPase complex//membrane part//proton-transporting ATP synthase complex, coupling factor F(o)//proton-transporting ATP synthase complex//membrane-bounded organelle//cellular_component//intracellular non-membrane-bounded organelle//organelle part//intracellular organelle//chromosomal region//intracellular//membrane//chromosome//organelle//macromolecular complex//intr…	GO:0003674//GO:0015078//GO:0015077//GO:0022890//GO:0022857//GO:0015075//GO:0022891//GO:0005215//GO:0008324//GO:0022892	molecular_function//hydrogen ion transmembrane transporter activity//monovalent inorganic cation transmembrane transporter activity//inorganic cation transmembrane transporter activity//transmembrane transporter activity//ion transmembrane transporter activity//substrate-specific transmembrane transporter activity//transporter activity//cation transmembrane transporter activity//substrate-specifi…	--	--	--	-//-
ENSRNA049478600	B73V4_ctg154	+	42044	43854	1811	GO:0055085//GO:0042455//GO:0044710//GO:0009206//GO:0009165//GO:0009119//GO:0044281//GO:0098655//GO:0044699//GO:0007049//GO:0009987//GO:1902589//GO:0019693//GO:0071704//GO:0072522//GO:0009201//GO:0009260//GO:0044249//GO:0018130//GO:0009199//GO:0051234//GO:0009259//GO:0046483//GO:0016043//GO:0098660//GO:0015985//GO:0009156//GO:0009141//GO:0048285//GO:0042278//GO:0046128//GO:0051179//GO:0008150//GO:…	transmembrane transport//ribonucleoside biosynthetic process//single-organism metabolic process//purine ribonucleoside triphosphate biosynthetic process//nucleotide biosynthetic process//ribonucleoside metabolic process//small molecule metabolic process//cation transmembrane transport//single-organism process//cell cycle//cellular process//single-organism organelle organization//ribose phosphate …	GO:0005694//GO:0043226//GO:0043228//GO:0044446//GO:0032991//GO:0044424//GO:0000775//GO:0098796//GO:0005623//GO:0033177//GO:0005634//GO:0044464//GO:0043234//GO:0043231//GO:0044427//GO:0045259//GO:0043227//GO:0045263//GO:0044425//GO:0016469//GO:0005575//GO:0043232//GO:0044422//GO:0098687//GO:0005622//GO:0043229//GO:0016020	chromosome//organelle//non-membrane-bounded organelle//intracellular organelle part//macromolecular complex//intracellular part//chromosome, centromeric region//membrane protein complex//cell//proton-transporting two-sector ATPase complex, proton-transporting domain//nucleus//cell part//protein complex//intracellular membrane-bounded organelle//chromosomal part//proton-transporting ATP synthase c…	GO:0022857//GO:0005215//GO:0022891//GO:0015075//GO:0008324//GO:0022892//GO:0015078//GO:0003674//GO:0015077//GO:0022890	transmembrane transporter activity//transporter activity//substrate-specific transmembrane transporter activity//ion transmembrane transporter activity//cation transmembrane transporter activity//substrate-specific transporter activity//hydrogen ion transmembrane transporter activity//molecular_function//monovalent inorganic cation transmembrane transporter activity//inorganic cation transmembran…	--	--	--	-//-
ENSRNA049478607	B73V4_ctg154	+	26510	27009	500	--	--	--	--	--	--	--	--	--	-//-
ENSRNA049478615	B73V4_ctg154	+	27042	27339	298	--	--	--	--	--	--	--	--	--	gnl|BL_ORD_ID|28445 sp|Q8TGM7|ART2_YEAST Putative uncharacterized protein ART2 OS=Saccharomyces cerevisiae (strain ATCC 204508 / S288c) OX=559292 GN=ART2 PE=5 SV=1//3.49805e-09
ENSRNA049478622	B73V4_ctg154	+	3380	3535	156	--	--	--	--	--	--	--	--	--	gnl|BL_ORD_ID|28446 sp|Q8TGM5|ART3_YEAST Putative uncharacterized protein ART3 OS=Saccharomyces cerevisiae (strain ATCC 204508 / S288c) OX=559292 GN=ART3 PE=5 SV=1//2.01951e-11
ENSRNA049478628	B73V4_ctg154	+	24256	24411	156	--	--	--	--	--	--	--	--	--	gnl|BL_ORD_ID|28446 sp|Q8TGM5|ART3_YEAST Putative uncharacterized protein ART3 OS=Saccharomyces cerevisiae (strain ATCC 204508 / S288c) OX=559292 GN=ART3 PE=5 SV=1//2.01951e-11
ENSRNA049478633	B73V4_ctg154	+	53887	54042	156	--	--	--	--	--	--	--	--	--	gnl|BL_ORD_ID|28446 sp|Q8TGM5|ART3_YEAST Putative uncharacterized protein ART3 OS=Saccharomyces cerevisiae (strain ATCC 204508 / S288c) OX=559292 GN=ART3 PE=5 SV=1//2.01951e-11
ENSRNA049478640	B73V4_ctg154	+	44076	44231	156	--	--	--	--	--	--	--	--	--	gnl|BL_ORD_ID|28446 sp|Q8TGM5|ART3_YEAST Putative uncharacterized protein ART3 OS=Saccharomyces cerevisiae (strain ATCC 204508 / S288c) OX=559292 GN=ART3 PE=5 SV=1//3.26212e-10
ENSRNA049478649	B73V4_ctg165	-	57783	59593	1811	GO:0008152//GO:0046129//GO:1901362//GO:0006793//GO:0015672//GO:0009142//GO:0009126//GO:0015986//GO:1901566//GO:0009058//GO:0009168//GO:0006807//GO:0055086//GO:0009116//GO:1901293//GO:0022402//GO:0098662//GO:0006754//GO:0009127//GO:0009205//GO:0051179//GO:0046128//GO:1901360//GO:0008150//GO:0006753//GO:0019637//GO:0016043//GO:0098660//GO:0015985//GO:0048285//GO:0009141//GO:0009156//GO:0042278//GO:…	metabolic process//purine ribonucleoside biosynthetic process//organic cyclic compound biosynthetic process//phosphorus metabolic process//monovalent inorganic cation transport//nucleoside triphosphate biosynthetic process//purine nucleoside monophosphate metabolic process//ATP synthesis coupled proton transport//organonitrogen compound biosynthetic process//biosynthetic process//purine ribonucle…	GO:0043234//GO:0043231//GO:0044427//GO:0005623//GO:0033177//GO:0044464//GO:0005634//GO:0098796//GO:0000775//GO:0044424//GO:0043228//GO:0044446//GO:0032991//GO:0043226//GO:0005694//GO:0016020//GO:0005622//GO:0098687//GO:0043229//GO:0044422//GO:0043232//GO:0005575//GO:0045259//GO:0043227//GO:0045263//GO:0044425//GO:0016469	protein complex//intracellular membrane-bounded organelle//chromosomal part//cell//proton-transporting two-sector ATPase complex, proton-transporting domain//cell part//nucleus//membrane protein complex//chromosome, centromeric region//intracellular part//non-membrane-bounded organelle//intracellular organelle part//macromolecular complex//organelle//chromosome//membrane//intracellular//chromosom…	GO:0022892//GO:0008324//GO:0005215//GO:0022891//GO:0015075//GO:0022857//GO:0022890//GO:0015077//GO:0015078//GO:0003674	substrate-specific transporter activity//cation transmembrane transporter activity//transporter activity//substrate-specific transmembrane transporter activity//ion transmembrane transporter activity//transmembrane transporter activity//inorganic cation transmembrane transporter activity//monovalent inorganic cation transmembrane transporter activity//hydrogen ion transmembrane transporter activi…	no KO assigned | (RefSeq) uncharacterized LOC100501556	http://www.genome.jp/dbget-bin/www_bget?zma:100501556	--	-//-
ENSRNA049478662	B73V4_ctg165	-	44250	46060	1811	GO:0046129//GO:1901362//GO:0009163//GO:0006793//GO:0006139//GO:1901137//GO:0008152//GO:0034220//GO:0015986//GO:0034641//GO:0009058//GO:1901566//GO:0009168//GO:0015672//GO:0044237//GO:0009142//GO:0009126//GO:0000003//GO:0006996//GO:0090407//GO:0009116//GO:1901293//GO:0022402//GO:0098662//GO:0044238//GO:0044765//GO:0042451//GO:0006807//GO:0055086//GO:0015992//GO:0071840//GO:0009127//GO:0009152//GO:…	purine ribonucleoside biosynthetic process//organic cyclic compound biosynthetic process//nucleoside biosynthetic process//phosphorus metabolic process//nucleobase-containing compound metabolic process//carbohydrate derivative biosynthetic process//metabolic process//ion transmembrane transport//ATP synthesis coupled proton transport//cellular nitrogen compound metabolic process//biosynthetic pro…	GO:0043231//GO:0044427//GO:0043234//GO:0016020//GO:0005622//GO:0033177//GO:0098687//GO:0005623//GO:0043229//GO:0044464//GO:0005634//GO:0098796//GO:0044422//GO:0043232//GO:0000775//GO:0044424//GO:0044446//GO:0005575//GO:0043228//GO:0032991//GO:0043226//GO:0045263//GO:0005694//GO:0043227//GO:0045259//GO:0016469//GO:0044425	intracellular membrane-bounded organelle//chromosomal part//protein complex//membrane//intracellular//proton-transporting two-sector ATPase complex, proton-transporting domain//chromosomal region//cell//intracellular organelle//cell part//nucleus//membrane protein complex//organelle part//intracellular non-membrane-bounded organelle//chromosome, centromeric region//intracellular part//intracellul…	GO:0022890//GO:0022892//GO:0008324//GO:0015077//GO:0005215//GO:0015075//GO:0022891//GO:0022857//GO:0015078//GO:0003674	inorganic cation transmembrane transporter activity//substrate-specific transporter activity//cation transmembrane transporter activity//monovalent inorganic cation transmembrane transporter activity//transporter activity//ion transmembrane transporter activity//substrate-specific transmembrane transporter activity//transmembrane transporter activity//hydrogen ion transmembrane transporter activi…	no KO assigned | (RefSeq) uncharacterized LOC100501556	http://www.genome.jp/dbget-bin/www_bget?zma:100501556	--	-//-
ENSRNA049478674	B73V4_ctg165	-	43875	44030	156	--	--	--	--	--	--	--	--	--	gnl|BL_ORD_ID|28446 sp|Q8TGM5|ART3_YEAST Putative uncharacterized protein ART3 OS=Saccharomyces cerevisiae (strain ATCC 204508 / S288c) OX=559292 GN=ART3 PE=5 SV=1//2.01951e-11
ENSRNA049478681	B73V4_ctg165	-	57410	57565	156	--	--	--	--	--	--	--	--	--	gnl|BL_ORD_ID|28446 sp|Q8TGM5|ART3_YEAST Putative uncharacterized protein ART3 OS=Saccharomyces cerevisiae (strain ATCC 204508 / S288c) OX=559292 GN=ART3 PE=5 SV=1//2.01951e-11
ENSRNA049478689	B73V4_ctg165	-	66584	66739	156	--	--	--	--	--	--	--	--	--	gnl|BL_ORD_ID|28446 sp|Q8TGM5|ART3_YEAST Putative uncharacterized protein ART3 OS=Saccharomyces cerevisiae (strain ATCC 204508 / S288c) OX=559292 GN=ART3 PE=5 SV=1//2.01951e-11
ENSRNA049478700	B73V4_ctg156	-	48922	50732	1811	GO:0071840//GO:0006818//GO:0019438//GO:0009152//GO:0090407//GO:0044238//GO:0042451//GO:0044765//GO:0015992//GO:0034641//GO:0044237//GO:0006996//GO:0000003//GO:0009163//GO:0006139//GO:1901137//GO:0034220//GO:0006164//GO:0007059//GO:0009150//GO:1902578//GO:0009124//GO:0009117//GO:0009161//GO:0006796//GO:0046034//GO:0009144//GO:0006810//GO:0007126//GO:0044711//GO:0006811//GO:0045132//GO:0046390//GO:…	cellular component organization or biogenesis//hydrogen transport//aromatic compound biosynthetic process//purine ribonucleotide biosynthetic process//organophosphate biosynthetic process//primary metabolic process//purine nucleoside biosynthetic process//single-organism transport//proton transport//cellular nitrogen compound metabolic process//cellular metabolic process//organelle organization//…	GO:0043229//GO:0005622//GO:0098687//GO:0016020//GO:0044422//GO:0043232//GO:0005575//GO:0016469//GO:0044425//GO:0045263//GO:0043227//GO:0045259//GO:0044464//GO:0005634//GO:0033177//GO:0005623//GO:0043231//GO:0044427//GO:0043234//GO:0000775//GO:0098796//GO:0032991//GO:0044446//GO:0043228//GO:0044424//GO:0005694//GO:0043226	intracellular organelle//intracellular//chromosomal region//membrane//organelle part//intracellular non-membrane-bounded organelle//cellular_component//proton-transporting two-sector ATPase complex//membrane part//proton-transporting ATP synthase complex, coupling factor F(o)//membrane-bounded organelle//proton-transporting ATP synthase complex//cell part//nucleus//proton-transporting two-sector …	GO:0022890//GO:0015077//GO:0003674//GO:0015078//GO:0022892//GO:0008324//GO:0022857//GO:0015075//GO:0022891//GO:0005215	inorganic cation transmembrane transporter activity//monovalent inorganic cation transmembrane transporter activity//molecular_function//hydrogen ion transmembrane transporter activity//substrate-specific transporter activity//cation transmembrane transporter activity//transmembrane transporter activity//ion transmembrane transporter activity//substrate-specific transmembrane transporter activity…	no KO assigned | (RefSeq) uncharacterized LOC100501556	http://www.genome.jp/dbget-bin/www_bget?zma:100501556	--	-//-
ENSRNA049478703	B73V4_ctg156	-	39544	41354	1811	GO:0009163//GO:0006139//GO:1901137//GO:0034220//GO:0034641//GO:0044237//GO:0006996//GO:0000003//GO:0090407//GO:0044238//GO:0044765//GO:0042451//GO:0015992//GO:0071840//GO:0009152//GO:0019438//GO:0006818//GO:0046034//GO:0009117//GO:0009161//GO:0006796//GO:1902578//GO:0009124//GO:0006164//GO:0007059//GO:0009150//GO:1901657//GO:1903046//GO:0046390//GO:0009167//GO:0044763//GO:0000280//GO:0051321//GO:…	nucleoside biosynthetic process//nucleobase-containing compound metabolic process//carbohydrate derivative biosynthetic process//ion transmembrane transport//cellular nitrogen compound metabolic process//cellular metabolic process//organelle organization//reproduction//organophosphate biosynthetic process//primary metabolic process//single-organism transport//purine nucleoside biosynthetic proces…	GO:0016020//GO:0005622//GO:0098687//GO:0043229//GO:0044422//GO:0043232//GO:0005575//GO:0045263//GO:0045259//GO:0043227//GO:0016469//GO:0044425//GO:0043231//GO:0044427//GO:0043234//GO:0033177//GO:0005623//GO:0044464//GO:0005634//GO:0098796//GO:0000775//GO:0044424//GO:0044446//GO:0043228//GO:0032991//GO:0043226//GO:0005694	membrane//intracellular//chromosomal region//intracellular organelle//organelle part//intracellular non-membrane-bounded organelle//cellular_component//proton-transporting ATP synthase complex, coupling factor F(o)//proton-transporting ATP synthase complex//membrane-bounded organelle//proton-transporting two-sector ATPase complex//membrane part//intracellular membrane-bounded organelle//chromosom…	GO:0022890//GO:0015077//GO:0015078//GO:0003674//GO:0022892//GO:0008324//GO:0005215//GO:0015075//GO:0022891//GO:0022857	inorganic cation transmembrane transporter activity//monovalent inorganic cation transmembrane transporter activity//hydrogen ion transmembrane transporter activity//molecular_function//substrate-specific transporter activity//cation transmembrane transporter activity//transporter activity//ion transmembrane transporter activity//substrate-specific transmembrane transporter activity//transmembran…	--	--	--	-//-
ENSRNA049478712	B73V4_ctg156	-	39172	39327	156	--	--	--	--	--	--	--	--	--	gnl|BL_ORD_ID|28446 sp|Q8TGM5|ART3_YEAST Putative uncharacterized protein ART3 OS=Saccharomyces cerevisiae (strain ATCC 204508 / S288c) OX=559292 GN=ART3 PE=5 SV=1//2.01951e-11
ENSRNA049478717	B73V4_ctg156	-	48549	48704	156	--	--	--	--	--	--	--	--	--	gnl|BL_ORD_ID|28446 sp|Q8TGM5|ART3_YEAST Putative uncharacterized protein ART3 OS=Saccharomyces cerevisiae (strain ATCC 204508 / S288c) OX=559292 GN=ART3 PE=5 SV=1//2.01951e-11
ENSRNA049478726	B73V4_ctg156	-	56079	56187	109	--	--	--	--	--	--	--	--	--	-//-
ENSRNA049478739	B73V4_ctg171	-	57305	59115	1811	GO:1902589//GO:0019693//GO:0071704//GO:0018130//GO:0044249//GO:0051234//GO:0046483//GO:0009259//GO:0009199//GO:0072522//GO:0009201//GO:0009260//GO:0009206//GO:0044710//GO:0009165//GO:0009119//GO:0055085//GO:0042455//GO:0098655//GO:0044699//GO:0009987//GO:0007049//GO:0044281//GO:0006754//GO:0009205//GO:0009127//GO:0055086//GO:0006807//GO:0098662//GO:0022402//GO:1901293//GO:0009116//GO:0009126//GO:…	single-organism organelle organization//ribose phosphate metabolic process//organic substance metabolic process//heterocycle biosynthetic process//cellular biosynthetic process//establishment of localization//heterocycle metabolic process//ribonucleotide metabolic process//ribonucleoside triphosphate metabolic process//purine-containing compound biosynthetic process//ribonucleoside triphosphate b…	GO:0032991//GO:0043228//GO:0044446//GO:0044424//GO:0005694//GO:0043226//GO:0005634//GO:0044464//GO:0005623//GO:0033177//GO:0043234//GO:0044427//GO:0043231//GO:0000775//GO:0098796//GO:0005575//GO:0044425//GO:0016469//GO:0043227//GO:0045259//GO:0045263//GO:0043229//GO:0098687//GO:0005622//GO:0016020//GO:0043232//GO:0044422	macromolecular complex//non-membrane-bounded organelle//intracellular organelle part//intracellular part//chromosome//organelle//nucleus//cell part//cell//proton-transporting two-sector ATPase complex, proton-transporting domain//protein complex//chromosomal part//intracellular membrane-bounded organelle//chromosome, centromeric region//membrane protein complex//cellular_component//membrane part/…	GO:0022857//GO:0022891//GO:0015075//GO:0005215//GO:0008324//GO:0022892//GO:0003674//GO:0015078//GO:0022890//GO:0015077	transmembrane transporter activity//substrate-specific transmembrane transporter activity//ion transmembrane transporter activity//transporter activity//cation transmembrane transporter activity//substrate-specific transporter activity//molecular_function//hydrogen ion transmembrane transporter activity//inorganic cation transmembrane transporter activity//monovalent inorganic cation transmembran…	--	--	--	-//-
ENSRNA049478748	B73V4_ctg171	-	67589	69398	1810	GO:0071704//GO:0019693//GO:1902589//GO:0009260//GO:0009201//GO:0072522//GO:0009199//GO:0009259//GO:0046483//GO:0051234//GO:0044249//GO:0018130//GO:0042455//GO:0055085//GO:0009119//GO:0009165//GO:0044710//GO:0009206//GO:0044281//GO:0007049//GO:0009987//GO:0044699//GO:0098655//GO:0009116//GO:1901293//GO:0022402//GO:0098662//GO:0006807//GO:0055086//GO:0009127//GO:0009205//GO:0006754//GO:0046129//GO:…	organic substance metabolic process//ribose phosphate metabolic process//single-organism organelle organization//ribonucleotide biosynthetic process//ribonucleoside triphosphate biosynthetic process//purine-containing compound biosynthetic process//ribonucleoside triphosphate metabolic process//ribonucleotide metabolic process//heterocycle metabolic process//establishment of localization//cellula…	GO:0044446//GO:0043228//GO:0032991//GO:0044424//GO:0005694//GO:0043226//GO:0033177//GO:0005623//GO:0044464//GO:0005634//GO:0043231//GO:0044427//GO:0043234//GO:0000775//GO:0098796//GO:0005575//GO:0045263//GO:0045259//GO:0043227//GO:0016469//GO:0044425//GO:0005622//GO:0098687//GO:0043229//GO:0016020//GO:0044422//GO:0043232	intracellular organelle part//non-membrane-bounded organelle//macromolecular complex//intracellular part//chromosome//organelle//proton-transporting two-sector ATPase complex, proton-transporting domain//cell//cell part//nucleus//intracellular membrane-bounded organelle//chromosomal part//protein complex//chromosome, centromeric region//membrane protein complex//cellular_component//proton-transpo…	GO:0022857//GO:0005215//GO:0015075//GO:0022891//GO:0022892//GO:0008324//GO:0015078//GO:0003674//GO:0022890//GO:0015077	transmembrane transporter activity//transporter activity//ion transmembrane transporter activity//substrate-specific transmembrane transporter activity//substrate-specific transporter activity//cation transmembrane transporter activity//hydrogen ion transmembrane transporter activity//molecular_function//inorganic cation transmembrane transporter activity//monovalent inorganic cation transmembran…	--	--	--	-//-
ENSRNA049478756	B73V4_ctg171	-	37019	38829	1811	GO:0046034//GO:1901360//GO:0008150//GO:0046128//GO:0051179//GO:0009117//GO:0019637//GO:0006753//GO:0006796//GO:0009161//GO:0009124//GO:0016043//GO:1902578//GO:0009150//GO:0009141//GO:0006164//GO:0048285//GO:0009156//GO:0007059//GO:0042278//GO:0098660//GO:0015985//GO:0009163//GO:0006793//GO:0006139//GO:0046129//GO:1901362//GO:0008152//GO:0034220//GO:1901137//GO:0034641//GO:0015986//GO:0009058//GO:…	ATP metabolic process//organic cyclic compound metabolic process//biological_process//purine ribonucleoside metabolic process//localization//nucleotide metabolic process//organophosphate metabolic process//nucleoside phosphate metabolic process//phosphate-containing compound metabolic process//ribonucleoside monophosphate metabolic process//nucleoside monophosphate biosynthetic process//cellular …	GO:0098796//GO:0043232//GO:0044422//GO:0000775//GO:0043231//GO:0044427//GO:0043234//GO:0016020//GO:0033177//GO:0098687//GO:0005622//GO:0005623//GO:0005634//GO:0043229//GO:0044464//GO:0043226//GO:0045263//GO:0005694//GO:0045259//GO:0043227//GO:0016469//GO:0044425//GO:0044424//GO:0005575//GO:0044446//GO:0043228//GO:0032991	membrane protein complex//intracellular non-membrane-bounded organelle//organelle part//chromosome, centromeric region//intracellular membrane-bounded organelle//chromosomal part//protein complex//membrane//proton-transporting two-sector ATPase complex, proton-transporting domain//chromosomal region//intracellular//cell//nucleus//intracellular organelle//cell part//organelle//proton-transporting …	GO:0015077//GO:0022890//GO:0008324//GO:0022892//GO:0015078//GO:0003674//GO:0005215//GO:0015075//GO:0022891//GO:0022857	monovalent inorganic cation transmembrane transporter activity//inorganic cation transmembrane transporter activity//cation transmembrane transporter activity//substrate-specific transporter activity//hydrogen ion transmembrane transporter activity//molecular_function//transporter activity//ion transmembrane transporter activity//substrate-specific transmembrane transporter activity//transmembran…	no KO assigned | (RefSeq) uncharacterized LOC100501556	http://www.genome.jp/dbget-bin/www_bget?zma:100501556	--	-//-
ENSRNA049478764	B73V4_ctg171	-	5412	5813	402	--	--	--	--	--	--	--	--	--	-//-
ENSRNA049478771	B73V4_ctg171	-	36637	36792	156	--	--	--	--	--	--	--	--	--	gnl|BL_ORD_ID|28446 sp|Q8TGM5|ART3_YEAST Putative uncharacterized protein ART3 OS=Saccharomyces cerevisiae (strain ATCC 204508 / S288c) OX=559292 GN=ART3 PE=5 SV=1//2.01951e-11
ENSRNA049478779	B73V4_ctg171	-	45954	46109	156	--	--	--	--	--	--	--	--	--	gnl|BL_ORD_ID|28446 sp|Q8TGM5|ART3_YEAST Putative uncharacterized protein ART3 OS=Saccharomyces cerevisiae (strain ATCC 204508 / S288c) OX=559292 GN=ART3 PE=5 SV=1//2.01951e-11
ENSRNA049478786	B73V4_ctg171	-	67215	67370	156	--	--	--	--	--	--	--	--	--	gnl|BL_ORD_ID|28446 sp|Q8TGM5|ART3_YEAST Putative uncharacterized protein ART3 OS=Saccharomyces cerevisiae (strain ATCC 204508 / S288c) OX=559292 GN=ART3 PE=5 SV=1//2.01951e-11
ENSRNA049478799	B73V4_ctg167	-	4086	5896	1811	GO:0046034//GO:0009117//GO:0006796//GO:0009161//GO:0009124//GO:1902578//GO:0009150//GO:0007059//GO:0006164//GO:0006139//GO:0009163//GO:0034220//GO:1901137//GO:0034641//GO:0000003//GO:0006996//GO:0044237//GO:0044238//GO:0090407//GO:0015992//GO:0044765//GO:0042451//GO:0009152//GO:0006818//GO:0019438//GO:0071840//GO:1901135//GO:0009145//GO:1901659//GO:0034654//GO:0006725//GO:0009123//GO:1901576//GO:…	ATP metabolic process//nucleotide metabolic process//phosphate-containing compound metabolic process//ribonucleoside monophosphate metabolic process//nucleoside monophosphate biosynthetic process//single-organism localization//purine ribonucleotide metabolic process//chromosome segregation//purine nucleotide biosynthetic process//nucleobase-containing compound metabolic process//nucleoside biosyn…	GO:0043232//GO:0044422//GO:0016020//GO:0098687//GO:0005622//GO:0043229//GO:0045263//GO:0043227//GO:0045259//GO:0016469//GO:0044425//GO:0005575//GO:0098796//GO:0000775//GO:0044427//GO:0043231//GO:0043234//GO:0033177//GO:0005623//GO:0005634//GO:0044464//GO:0043226//GO:0005694//GO:0044424//GO:0044446//GO:0043228//GO:0032991	intracellular non-membrane-bounded organelle//organelle part//membrane//chromosomal region//intracellular//intracellular organelle//proton-transporting ATP synthase complex, coupling factor F(o)//membrane-bounded organelle//proton-transporting ATP synthase complex//proton-transporting two-sector ATPase complex//membrane part//cellular_component//membrane protein complex//chromosome, centromeric r…	GO:0015077//GO:0022890//GO:0015078//GO:0003674//GO:0008324//GO:0022892//GO:0005215//GO:0015075//GO:0022891//GO:0022857	monovalent inorganic cation transmembrane transporter activity//inorganic cation transmembrane transporter activity//hydrogen ion transmembrane transporter activity//molecular_function//cation transmembrane transporter activity//substrate-specific transporter activity//transporter activity//ion transmembrane transporter activity//substrate-specific transmembrane transporter activity//transmembran…	--	--	--	-//-
ENSRNA049478806	B73V4_ctg167	-	44702	46512	1811	GO:0006164//GO:0007059//GO:0009150//GO:1902578//GO:0009124//GO:0009117//GO:0009161//GO:0006796//GO:0046034//GO:0071840//GO:0009152//GO:0019438//GO:0006818//GO:0090407//GO:0044238//GO:0044765//GO:0042451//GO:0015992//GO:0034641//GO:0044237//GO:0006996//GO:0000003//GO:0009163//GO:0006139//GO:1901137//GO:0034220//GO:1901564//GO:0098813//GO:0006812//GO:1902600//GO:0006163//GO:0044271//GO:0034654//GO:…	purine nucleotide biosynthetic process//chromosome segregation//purine ribonucleotide metabolic process//single-organism localization//nucleoside monophosphate biosynthetic process//nucleotide metabolic process//ribonucleoside monophosphate metabolic process//phosphate-containing compound metabolic process//ATP metabolic process//cellular component organization or biogenesis//purine ribonucleotid…	GO:0044422//GO:0043232//GO:0043229//GO:0005622//GO:0098687//GO:0016020//GO:0016469//GO:0044425//GO:0045263//GO:0045259//GO:0043227//GO:0005575//GO:0000775//GO:0098796//GO:0044464//GO:0005634//GO:0033177//GO:0005623//GO:0043231//GO:0044427//GO:0043234//GO:0005694//GO:0043226//GO:0032991//GO:0044446//GO:0043228//GO:0044424	organelle part//intracellular non-membrane-bounded organelle//intracellular organelle//intracellular//chromosomal region//membrane//proton-transporting two-sector ATPase complex//membrane part//proton-transporting ATP synthase complex, coupling factor F(o)//proton-transporting ATP synthase complex//membrane-bounded organelle//cellular_component//chromosome, centromeric region//membrane protein co…	GO:0015077//GO:0022890//GO:0003674//GO:0015078//GO:0022892//GO:0008324//GO:0022857//GO:0015075//GO:0022891//GO:0005215	monovalent inorganic cation transmembrane transporter activity//inorganic cation transmembrane transporter activity//molecular_function//hydrogen ion transmembrane transporter activity//substrate-specific transporter activity//cation transmembrane transporter activity//transmembrane transporter activity//ion transmembrane transporter activity//substrate-specific transmembrane transporter activity…	--	--	--	-//-
ENSRNA049478813	B73V4_ctg167	-	33464	35274	1811	GO:0042455//GO:0055085//GO:0009165//GO:0009119//GO:0009206//GO:0044710//GO:0044281//GO:0044699//GO:0007049//GO:0009987//GO:0098655//GO:0019693//GO:0071704//GO:1902589//GO:0009260//GO:0072522//GO:0009201//GO:0044249//GO:0018130//GO:0009199//GO:0051234//GO:0046483//GO:0009259//GO:0016043//GO:0009156//GO:0009141//GO:0048285//GO:0042278//GO:0098660//GO:0015985//GO:0008150//GO:1901360//GO:0046128//GO:…	ribonucleoside biosynthetic process//transmembrane transport//nucleotide biosynthetic process//ribonucleoside metabolic process//purine ribonucleoside triphosphate biosynthetic process//single-organism metabolic process//small molecule metabolic process//single-organism process//cell cycle//cellular process//cation transmembrane transport//ribose phosphate metabolic process//organic substance met…	GO:0005694//GO:0043226//GO:0044446//GO:0043228//GO:0032991//GO:0044424//GO:0000775//GO:0098796//GO:0033177//GO:0005623//GO:0005634//GO:0044464//GO:0043231//GO:0044427//GO:0043234//GO:0045263//GO:0045259//GO:0043227//GO:0016469//GO:0044425//GO:0005575//GO:0043232//GO:0044422//GO:0098687//GO:0005622//GO:0043229//GO:0016020	chromosome//organelle//intracellular organelle part//non-membrane-bounded organelle//macromolecular complex//intracellular part//chromosome, centromeric region//membrane protein complex//proton-transporting two-sector ATPase complex, proton-transporting domain//cell//nucleus//cell part//intracellular membrane-bounded organelle//chromosomal part//protein complex//proton-transporting ATP synthase c…	GO:0022857//GO:0005215//GO:0015075//GO:0022891//GO:0008324//GO:0022892//GO:0015078//GO:0003674//GO:0015077//GO:0022890	transmembrane transporter activity//transporter activity//ion transmembrane transporter activity//substrate-specific transmembrane transporter activity//cation transmembrane transporter activity//substrate-specific transporter activity//hydrogen ion transmembrane transporter activity//molecular_function//monovalent inorganic cation transmembrane transporter activity//inorganic cation transmembran…	--	--	--	-//-
ENSRNA049478822	B73V4_ctg167	-	24806	25913	1108	--	--	--	--	--	--	--	--	--	-//-
ENSRNA049478827	B73V4_ctg167	-	13204	13444	241	GO:0006811//GO:0045132//GO:0006810//GO:0019693//GO:0007126//GO:0009144//GO:0071704//GO:0044711//GO:1902589//GO:1901657//GO:0009260//GO:0072522//GO:1903046//GO:0009201//GO:0009167//GO:0044763//GO:0046390//GO:0051321//GO:0018130//GO:0044249//GO:0000280//GO:0009199//GO:0051234//GO:0009259//GO:0046483//GO:0042455//GO:0006163//GO:1902600//GO:0055085//GO:0044271//GO:0009165//GO:0009119//GO:0009206//GO:…	ion transport//meiotic chromosome segregation//transport//ribose phosphate metabolic process//meiotic nuclear division//purine nucleoside triphosphate metabolic process//organic substance metabolic process//single-organism biosynthetic process//single-organism organelle organization//glycosyl compound metabolic process//ribonucleotide biosynthetic process//purine-containing compound biosynthetic …	GO:0005575//GO:0044446//GO:0043228//GO:0032991//GO:0044424//GO:0045263//GO:0045259//GO:0043227//GO:0005694//GO:0016469//GO:0044425//GO:0043226//GO:0033177//GO:0098687//GO:0005622//GO:0005623//GO:0005634//GO:0043229//GO:0044464//GO:0043231//GO:0044427//GO:0043234//GO:0016020//GO:0043232//GO:0044422//GO:0000775//GO:0098796	cellular_component//intracellular organelle part//non-membrane-bounded organelle//macromolecular complex//intracellular part//proton-transporting ATP synthase complex, coupling factor F(o)//proton-transporting ATP synthase complex//membrane-bounded organelle//chromosome//proton-transporting two-sector ATPase complex//membrane part//organelle//proton-transporting two-sector ATPase complex, proton-…	GO:0022857//GO:0005215//GO:0015075//GO:0022891//GO:0015078//GO:0003674//GO:0022890//GO:0008324//GO:0022892//GO:0015077	transmembrane transporter activity//transporter activity//ion transmembrane transporter activity//substrate-specific transmembrane transporter activity//hydrogen ion transmembrane transporter activity//molecular_function//inorganic cation transmembrane transporter activity//cation transmembrane transporter activity//substrate-specific transporter activity//monovalent inorganic cation transmembran…	--	--	--	-//-
ENSRNA049478830	B73V4_ctg167	-	12862	13022	161	--	--	--	--	--	--	--	--	--	-//-
ENSRNA049478841	B73V4_ctg167	-	3711	3866	156	--	--	--	--	--	--	--	--	--	gnl|BL_ORD_ID|28446 sp|Q8TGM5|ART3_YEAST Putative uncharacterized protein ART3 OS=Saccharomyces cerevisiae (strain ATCC 204508 / S288c) OX=559292 GN=ART3 PE=5 SV=1//2.01951e-11
ENSRNA049478848	B73V4_ctg167	-	12479	12634	156	--	--	--	--	--	--	--	--	--	gnl|BL_ORD_ID|28446 sp|Q8TGM5|ART3_YEAST Putative uncharacterized protein ART3 OS=Saccharomyces cerevisiae (strain ATCC 204508 / S288c) OX=559292 GN=ART3 PE=5 SV=1//2.01951e-11
ENSRNA049478854	B73V4_ctg167	-	44327	44482	156	--	--	--	--	--	--	--	--	--	gnl|BL_ORD_ID|28446 sp|Q8TGM5|ART3_YEAST Putative uncharacterized protein ART3 OS=Saccharomyces cerevisiae (strain ATCC 204508 / S288c) OX=559292 GN=ART3 PE=5 SV=1//2.01951e-11
ENSRNA049478865	B73V4_ctg167	-	53108	53263	156	--	--	--	--	--	--	--	--	--	gnl|BL_ORD_ID|28446 sp|Q8TGM5|ART3_YEAST Putative uncharacterized protein ART3 OS=Saccharomyces cerevisiae (strain ATCC 204508 / S288c) OX=559292 GN=ART3 PE=5 SV=1//2.01951e-11
ENSRNA049478869	B73V4_ctg167	-	33090	33245	156	--	--	--	--	--	--	--	--	--	gnl|BL_ORD_ID|28446 sp|Q8TGM5|ART3_YEAST Putative uncharacterized protein ART3 OS=Saccharomyces cerevisiae (strain ATCC 204508 / S288c) OX=559292 GN=ART3 PE=5 SV=1//2.01951e-11
ENSRNA049478872	B73V4_ctg167	-	13085	13187	103	--	--	--	--	--	--	--	--	--	-//-
ENSRNA049478881	B73V4_ctg204	+	20582	22392	1811	GO:0015992//GO:0044765//GO:0042451//GO:0044238//GO:0090407//GO:0006818//GO:0019438//GO:0009152//GO:0071840//GO:0034220//GO:1901137//GO:0006139//GO:0009163//GO:0006996//GO:0000003//GO:0044237//GO:0034641//GO:0009124//GO:1902578//GO:0009150//GO:0007059//GO:0006164//GO:0046034//GO:0006796//GO:0009161//GO:0009117//GO:0045132//GO:0006811//GO:0044711//GO:0007126//GO:0006810//GO:0009144//GO:1903046//GO:…	proton transport//single-organism transport//purine nucleoside biosynthetic process//primary metabolic process//organophosphate biosynthetic process//hydrogen transport//aromatic compound biosynthetic process//purine ribonucleotide biosynthetic process//cellular component organization or biogenesis//ion transmembrane transport//carbohydrate derivative biosynthetic process//nucleobase-containing c…	GO:0098687//GO:0005622//GO:0043229//GO:0016020//GO:0043232//GO:0044422//GO:0005575//GO:0043227//GO:0045259//GO:0045263//GO:0044425//GO:0016469//GO:0005623//GO:0033177//GO:0005634//GO:0044464//GO:0043234//GO:0044427//GO:0043231//GO:0000775//GO:0098796//GO:0043228//GO:0044446//GO:0032991//GO:0044424//GO:0005694//GO:0043226	chromosomal region//intracellular//intracellular organelle//membrane//intracellular non-membrane-bounded organelle//organelle part//cellular_component//membrane-bounded organelle//proton-transporting ATP synthase complex//proton-transporting ATP synthase complex, coupling factor F(o)//membrane part//proton-transporting two-sector ATPase complex//cell//proton-transporting two-sector ATPase complex…	GO:0022890//GO:0015077//GO:0015078//GO:0003674//GO:0008324//GO:0022892//GO:0022857//GO:0005215//GO:0022891//GO:0015075	inorganic cation transmembrane transporter activity//monovalent inorganic cation transmembrane transporter activity//hydrogen ion transmembrane transporter activity//molecular_function//cation transmembrane transporter activity//substrate-specific transporter activity//transmembrane transporter activity//transporter activity//substrate-specific transmembrane transporter activity//ion transmembran…	--	--	--	-//-
ENSRNA049478891	B73V4_ctg204	+	22612	22767	156	--	--	--	--	--	--	--	--	--	gnl|BL_ORD_ID|28446 sp|Q8TGM5|ART3_YEAST Putative uncharacterized protein ART3 OS=Saccharomyces cerevisiae (strain ATCC 204508 / S288c) OX=559292 GN=ART3 PE=5 SV=1//2.01951e-11
ENSRNA049478900	B73V4_ctg204	+	13844	13990	147	--	--	--	--	--	--	--	--	--	-//-
ENSRNA049478910	B73V4_ctg18	+	21397	21477	81	--	--	--	--	--	--	--	--	--	-//-
ENSRNA049478923	B73V4_ctg121	-	22251	22333	83	--	--	--	--	--	--	--	--	--	-//-
ENSRNA049478930	B73V4_ctg121	+	19747	19823	77	--	--	--	--	--	--	--	--	--	gnl|BL_ORD_ID|540432 sp|Q37082|YCF72_MAIZE Uncharacterized protein ycf72 OS=Zea mays OX=4577 GN=ycf72-1 PE=3 SV=1//8.09391e-10
ENSRNA049478942	B73V4_ctg13	+	31850	32000	151	--	--	--	--	--	--	--	--	--	-//-
ENSRNA049478949	B73V4_ctg153	+	47614	49398	1785	GO:0006753//GO:0019637//GO:0051179//GO:0046128//GO:0008150//GO:1901360//GO:0015985//GO:0098660//GO:0042278//GO:0009156//GO:0009141//GO:0048285//GO:0016043//GO:0015672//GO:0009126//GO:0009142//GO:0009168//GO:0009058//GO:1901566//GO:0015986//GO:0008152//GO:1901362//GO:0046129//GO:0006793//GO:0006754//GO:0009205//GO:0009127//GO:0055086//GO:0006807//GO:1901293//GO:0009116//GO:0098662//GO:0022402//GO:…	nucleoside phosphate metabolic process//organophosphate metabolic process//localization//purine ribonucleoside metabolic process//biological_process//organic cyclic compound metabolic process//energy coupled proton transport, down electrochemical gradient//inorganic ion transmembrane transport//purine nucleoside metabolic process//ribonucleoside monophosphate biosynthetic process//nucleoside trip…	GO:0098796//GO:0000775//GO:0043234//GO:0044427//GO:0043231//GO:0044464//GO:0005634//GO:0005623//GO:0033177//GO:0043226//GO:0005694//GO:0044424//GO:0032991//GO:0043228//GO:0044446//GO:0044422//GO:0043232//GO:0016020//GO:0043229//GO:0005622//GO:0098687//GO:0044425//GO:0016469//GO:0045259//GO:0043227//GO:0045263//GO:0005575	membrane protein complex//chromosome, centromeric region//protein complex//chromosomal part//intracellular membrane-bounded organelle//cell part//nucleus//cell//proton-transporting two-sector ATPase complex, proton-transporting domain//organelle//chromosome//intracellular part//macromolecular complex//non-membrane-bounded organelle//intracellular organelle part//organelle part//intracellular non-…	GO:0022892//GO:0008324//GO:0022891//GO:0015075//GO:0005215//GO:0022857//GO:0015077//GO:0022890//GO:0003674//GO:0015078	substrate-specific transporter activity//cation transmembrane transporter activity//substrate-specific transmembrane transporter activity//ion transmembrane transporter activity//transporter activity//transmembrane transporter activity//monovalent inorganic cation transmembrane transporter activity//inorganic cation transmembrane transporter activity//molecular_function//hydrogen ion transmembran…	no KO assigned | (RefSeq) uncharacterized LOC100501556	http://www.genome.jp/dbget-bin/www_bget?zma:100501556	--	-//-
ENSRNA049478956	B73V4_ctg153	+	9050	10741	1692	GO:0098813//GO:0044763//GO:0000280//GO:0051321//GO:1903046//GO:0007126//GO:0045132//GO:0007059//GO:0000003//GO:0006996//GO:0071840//GO:0009987//GO:0007049//GO:0044699//GO:1902589//GO:0008150//GO:0048285//GO:0016043//GO:0022402	nuclear chromosome segregation//single-organism cellular process//nuclear division//meiotic cell cycle//meiotic cell cycle process//meiotic nuclear division//meiotic chromosome segregation//chromosome segregation//reproduction//organelle organization//cellular component organization or biogenesis//cellular process//cell cycle//single-organism process//single-organism organelle organization//biolo…	GO:0043227//GO:0005575//GO:0044422//GO:0043232//GO:0043229//GO:0005622//GO:0098687//GO:0043226//GO:0005694//GO:0044424//GO:0044446//GO:0043228//GO:0000775//GO:0044427//GO:0043231//GO:0044464//GO:0005634//GO:0005623	membrane-bounded organelle//cellular_component//organelle part//intracellular non-membrane-bounded organelle//intracellular organelle//intracellular//chromosomal region//organelle//chromosome//intracellular part//intracellular organelle part//non-membrane-bounded organelle//chromosome, centromeric region//chromosomal part//intracellular membrane-bounded organelle//cell part//nucleus//cell	--	--	--	--	--	-//-
ENSRNA049478963	B73V4_ctg153	+	17	1703	1687	GO:1902589//GO:0007049//GO:0009987//GO:0044699//GO:0022402//GO:0048285//GO:0016043//GO:0008150//GO:0007126//GO:0045132//GO:0044763//GO:0000280//GO:0051321//GO:1903046//GO:0098813//GO:0071840//GO:0006996//GO:0000003//GO:0007059	single-organism organelle organization//cell cycle//cellular process//single-organism process//cell cycle process//organelle fission//cellular component organization//biological_process//meiotic nuclear division//meiotic chromosome segregation//single-organism cellular process//nuclear division//meiotic cell cycle//meiotic cell cycle process//nuclear chromosome segregation//cellular component org…	GO:0044446//GO:0043228//GO:0044424//GO:0005694//GO:0043226//GO:0044464//GO:0005634//GO:0005623//GO:0043231//GO:0044427//GO:0000775//GO:0005575//GO:0043227//GO:0043229//GO:0005622//GO:0098687//GO:0044422//GO:0043232	intracellular organelle part//non-membrane-bounded organelle//intracellular part//chromosome//organelle//cell part//nucleus//cell//intracellular membrane-bounded organelle//chromosomal part//chromosome, centromeric region//cellular_component//membrane-bounded organelle//intracellular organelle//intracellular//chromosomal region//organelle part//intracellular non-membrane-bounded organelle	--	--	--	--	--	-//-
ENSRNA049478975	B73V4_ctg153	+	12004	12281	278	--	--	--	--	--	--	--	--	--	-//-
ENSRNA049478981	B73V4_ctg153	+	1917	2072	156	--	--	--	--	--	--	--	--	--	gnl|BL_ORD_ID|28446 sp|Q8TGM5|ART3_YEAST Putative uncharacterized protein ART3 OS=Saccharomyces cerevisiae (strain ATCC 204508 / S288c) OX=559292 GN=ART3 PE=5 SV=1//2.01951e-11
ENSRNA049478987	B73V4_ctg153	+	10962	11117	156	--	--	--	--	--	--	--	--	--	gnl|BL_ORD_ID|28446 sp|Q8TGM5|ART3_YEAST Putative uncharacterized protein ART3 OS=Saccharomyces cerevisiae (strain ATCC 204508 / S288c) OX=559292 GN=ART3 PE=5 SV=1//6.62849e-11
ENSRNA049478993	B73V4_ctg153	+	49598	49753	156	--	--	--	--	--	--	--	--	--	gnl|BL_ORD_ID|28446 sp|Q8TGM5|ART3_YEAST Putative uncharacterized protein ART3 OS=Saccharomyces cerevisiae (strain ATCC 204508 / S288c) OX=559292 GN=ART3 PE=5 SV=1//3.22817e-10
ENSRNA049478999	B73V4_ctg153	+	12294	12450	157	--	--	--	--	--	--	--	--	--	-//-
ENSRNA049479006	B73V4_ctg152	-	18558	19671	1114	--	--	--	--	--	--	--	--	--	-//-
ENSRNA049479014	B73V4_ctg152	-	7761	8240	480	GO:0071840//GO:0009127//GO:0006818//GO:0019438//GO:0009152//GO:0009205//GO:0006754//GO:0009116//GO:0090407//GO:1901293//GO:0022402//GO:0044238//GO:0098662//GO:0042451//GO:0044765//GO:0055086//GO:0015992//GO:0006807//GO:1901566//GO:0009058//GO:0034641//GO:0015986//GO:0009168//GO:0015672//GO:0044237//GO:0006996//GO:0000003//GO:0009126//GO:0009142//GO:0046129//GO:1901362//GO:0006793//GO:0009163//GO:…	cellular component organization or biogenesis//purine nucleoside monophosphate biosynthetic process//hydrogen transport//aromatic compound biosynthetic process//purine ribonucleotide biosynthetic process//purine ribonucleoside triphosphate metabolic process//ATP biosynthetic process//nucleoside metabolic process//organophosphate biosynthetic process//nucleoside phosphate biosynthetic process//cel…	GO:0044464//GO:0043229//GO:0005634//GO:0005622//GO:0033177//GO:0098687//GO:0005623//GO:0016020//GO:0043231//GO:0044427//GO:0043234//GO:0044422//GO:0043232//GO:0000775//GO:0098796//GO:0032991//GO:0044446//GO:0005575//GO:0043228//GO:0044424//GO:0016469//GO:0044425//GO:0045263//GO:0043227//GO:0045259//GO:0005694//GO:0043226	cell part//intracellular organelle//nucleus//intracellular//proton-transporting two-sector ATPase complex, proton-transporting domain//chromosomal region//cell//membrane//intracellular membrane-bounded organelle//chromosomal part//protein complex//organelle part//intracellular non-membrane-bounded organelle//chromosome, centromeric region//membrane protein complex//macromolecular complex//intrace…	GO:0022890//GO:0022892//GO:0008324//GO:0015077//GO:0022857//GO:0015075//GO:0022891//GO:0005215//GO:0003674//GO:0015078	inorganic cation transmembrane transporter activity//substrate-specific transporter activity//cation transmembrane transporter activity//monovalent inorganic cation transmembrane transporter activity//transmembrane transporter activity//ion transmembrane transporter activity//substrate-specific transmembrane transporter activity//transporter activity//molecular_function//hydrogen ion transmembran…	--	--	--	-//-
ENSRNA049479027	B73V4_ctg166	-	8900	10710	1811	GO:0009260//GO:0072522//GO:0009201//GO:0018130//GO:0044249//GO:0009199//GO:0051234//GO:0046483//GO:0009259//GO:0019693//GO:0071704//GO:1902589//GO:0044281//GO:0044699//GO:0007049//GO:0009987//GO:0098655//GO:0042455//GO:0055085//GO:0009165//GO:0009119//GO:0044710//GO:0009206//GO:0006793//GO:0046129//GO:1901362//GO:0008152//GO:1901566//GO:0009058//GO:0015986//GO:0009168//GO:0009126//GO:0009142//GO:…	ribonucleotide biosynthetic process//purine-containing compound biosynthetic process//ribonucleoside triphosphate biosynthetic process//heterocycle biosynthetic process//cellular biosynthetic process//ribonucleoside triphosphate metabolic process//establishment of localization//heterocycle metabolic process//ribonucleotide metabolic process//ribose phosphate metabolic process//organic substance m…	GO:0044424//GO:0044446//GO:0043228//GO:0032991//GO:0043226//GO:0005694//GO:0043231//GO:0044427//GO:0043234//GO:0033177//GO:0005623//GO:0005634//GO:0044464//GO:0098796//GO:0000775//GO:0005575//GO:0045263//GO:0045259//GO:0043227//GO:0016469//GO:0044425//GO:0016020//GO:0098687//GO:0005622//GO:0043229//GO:0043232//GO:0044422	intracellular part//intracellular organelle part//non-membrane-bounded organelle//macromolecular complex//organelle//chromosome//intracellular membrane-bounded organelle//chromosomal part//protein complex//proton-transporting two-sector ATPase complex, proton-transporting domain//cell//nucleus//cell part//membrane protein complex//chromosome, centromeric region//cellular_component//proton-transpo…	GO:0005215//GO:0015075//GO:0022891//GO:0022857//GO:0008324//GO:0022892//GO:0015078//GO:0003674//GO:0022890//GO:0015077	transporter activity//ion transmembrane transporter activity//substrate-specific transmembrane transporter activity//transmembrane transporter activity//cation transmembrane transporter activity//substrate-specific transporter activity//hydrogen ion transmembrane transporter activity//molecular_function//inorganic cation transmembrane transporter activity//monovalent inorganic cation transmembran…	--	--	--	-//-
ENSRNA049479033	B73V4_ctg166	-	51510	53320	1811	GO:0055086//GO:0006807//GO:0009116//GO:1901293//GO:0022402//GO:0098662//GO:0006754//GO:0009127//GO:0009205//GO:0008152//GO:0046129//GO:1901362//GO:0006793//GO:0015672//GO:0009126//GO:0009142//GO:0009058//GO:1901566//GO:0015986//GO:0009168//GO:0016043//GO:0098660//GO:0015985//GO:0009156//GO:0048285//GO:0009141//GO:0042278//GO:0051179//GO:0046128//GO:0008150//GO:1901360//GO:0006753//GO:0019637//GO:…	nucleobase-containing small molecule metabolic process//nitrogen compound metabolic process//nucleoside metabolic process//nucleoside phosphate biosynthetic process//cell cycle process//inorganic cation transmembrane transport//ATP biosynthetic process//purine nucleoside monophosphate biosynthetic process//purine ribonucleoside triphosphate metabolic process//metabolic process//purine ribonucleos…	GO:0005623//GO:0033177//GO:0044464//GO:0005634//GO:0043234//GO:0043231//GO:0044427//GO:0000775//GO:0098796//GO:0043228//GO:0044446//GO:0032991//GO:0044424//GO:0005694//GO:0043226//GO:0005622//GO:0098687//GO:0043229//GO:0016020//GO:0044422//GO:0043232//GO:0005575//GO:0043227//GO:0045259//GO:0045263//GO:0044425//GO:0016469	cell//proton-transporting two-sector ATPase complex, proton-transporting domain//cell part//nucleus//protein complex//intracellular membrane-bounded organelle//chromosomal part//chromosome, centromeric region//membrane protein complex//non-membrane-bounded organelle//intracellular organelle part//macromolecular complex//intracellular part//chromosome//organelle//intracellular//chromosomal region/…	GO:0022892//GO:0008324//GO:0022857//GO:0005215//GO:0022891//GO:0015075//GO:0022890//GO:0015077//GO:0015078//GO:0003674	substrate-specific transporter activity//cation transmembrane transporter activity//transmembrane transporter activity//transporter activity//substrate-specific transmembrane transporter activity//ion transmembrane transporter activity//inorganic cation transmembrane transporter activity//monovalent inorganic cation transmembrane transporter activity//hydrogen ion transmembrane transporter activi…	no KO assigned | (RefSeq) uncharacterized LOC100501556	http://www.genome.jp/dbget-bin/www_bget?zma:100501556	--	-//-
ENSRNA049479040	B73V4_ctg166	-	14140	14910	771	--	--	--	--	--	--	--	--	--	gnl|BL_ORD_ID|28445 sp|Q8TGM7|ART2_YEAST Putative uncharacterized protein ART2 OS=Saccharomyces cerevisiae (strain ATCC 204508 / S288c) OX=559292 GN=ART2 PE=5 SV=1//1.41253e-16
ENSRNA049479045	B73V4_ctg166	-	8527	8682	156	--	--	--	--	--	--	--	--	--	gnl|BL_ORD_ID|28446 sp|Q8TGM5|ART3_YEAST Putative uncharacterized protein ART3 OS=Saccharomyces cerevisiae (strain ATCC 204508 / S288c) OX=559292 GN=ART3 PE=5 SV=1//2.01951e-11
ENSRNA049479053	B73V4_ctg166	-	51137	51292	156	--	--	--	--	--	--	--	--	--	gnl|BL_ORD_ID|28446 sp|Q8TGM5|ART3_YEAST Putative uncharacterized protein ART3 OS=Saccharomyces cerevisiae (strain ATCC 204508 / S288c) OX=559292 GN=ART3 PE=5 SV=1//2.01951e-11
ENSRNA049479057	B73V4_ctg166	-	48673	48727	55	--	--	--	--	--	--	--	--	--	-//-
ENSRNA049479065	B73V4_ctg166	-	48735	48787	53	--	--	--	--	--	--	--	--	--	-//-
ENSRNA049479077	B73V4_ctg205	-	5657	7467	1811	GO:0006811//GO:0045132//GO:0006810//GO:0019693//GO:0007126//GO:0009144//GO:0071704//GO:0044711//GO:1902589//GO:1901657//GO:0009260//GO:0072522//GO:1903046//GO:0009201//GO:0009167//GO:0044763//GO:0046390//GO:0051321//GO:0044249//GO:0018130//GO:0000280//GO:0009199//GO:0051234//GO:0046483//GO:0009259//GO:0042455//GO:0006163//GO:1902600//GO:0055085//GO:0044271//GO:0009165//GO:0009119//GO:0098813//GO:…	ion transport//meiotic chromosome segregation//transport//ribose phosphate metabolic process//meiotic nuclear division//purine nucleoside triphosphate metabolic process//organic substance metabolic process//single-organism biosynthetic process//single-organism organelle organization//glycosyl compound metabolic process//ribonucleotide biosynthetic process//purine-containing compound biosynthetic …	GO:0005575//GO:0044446//GO:0043228//GO:0032991//GO:0044424//GO:0045263//GO:0043227//GO:0045259//GO:0005694//GO:0016469//GO:0044425//GO:0043226//GO:0033177//GO:0098687//GO:0005622//GO:0005623//GO:0005634//GO:0044464//GO:0043229//GO:0043231//GO:0044427//GO:0043234//GO:0016020//GO:0043232//GO:0044422//GO:0000775//GO:0098796	cellular_component//intracellular organelle part//non-membrane-bounded organelle//macromolecular complex//intracellular part//proton-transporting ATP synthase complex, coupling factor F(o)//membrane-bounded organelle//proton-transporting ATP synthase complex//chromosome//proton-transporting two-sector ATPase complex//membrane part//organelle//proton-transporting two-sector ATPase complex, proton-…	GO:0022857//GO:0005215//GO:0015075//GO:0022891//GO:0015078//GO:0003674//GO:0022890//GO:0008324//GO:0022892//GO:0015077	transmembrane transporter activity//transporter activity//ion transmembrane transporter activity//substrate-specific transmembrane transporter activity//hydrogen ion transmembrane transporter activity//molecular_function//inorganic cation transmembrane transporter activity//cation transmembrane transporter activity//substrate-specific transporter activity//monovalent inorganic cation transmembran…	--	--	--	-//-
ENSRNA049479084	B73V4_ctg205	-	14442	16252	1811	GO:1902578//GO:0009124//GO:0007059//GO:0006164//GO:0009150//GO:0046034//GO:0009161//GO:0006796//GO:0009117//GO:0042451//GO:0044765//GO:0015992//GO:0090407//GO:0044238//GO:0071840//GO:0009152//GO:0019438//GO:0006818//GO:1901137//GO:0034220//GO:0006139//GO:0009163//GO:0044237//GO:0000003//GO:0006996//GO:0034641//GO:0044271//GO:1902600//GO:0006163//GO:0006812//GO:1901564//GO:0098813//GO:0009145//GO:…	single-organism localization//nucleoside monophosphate biosynthetic process//chromosome segregation//purine nucleotide biosynthetic process//purine ribonucleotide metabolic process//ATP metabolic process//ribonucleoside monophosphate metabolic process//phosphate-containing compound metabolic process//nucleotide metabolic process//purine nucleoside biosynthetic process//single-organism transport//…	GO:0044422//GO:0043232//GO:0005622//GO:0098687//GO:0043229//GO:0016020//GO:0045259//GO:0043227//GO:0045263//GO:0044425//GO:0016469//GO:0005575//GO:0000775//GO:0098796//GO:0005623//GO:0033177//GO:0044464//GO:0005634//GO:0043234//GO:0044427//GO:0043231//GO:0005694//GO:0043226//GO:0043228//GO:0044446//GO:0032991//GO:0044424	organelle part//intracellular non-membrane-bounded organelle//intracellular//chromosomal region//intracellular organelle//membrane//proton-transporting ATP synthase complex//membrane-bounded organelle//proton-transporting ATP synthase complex, coupling factor F(o)//membrane part//proton-transporting two-sector ATPase complex//cellular_component//chromosome, centromeric region//membrane protein co…	GO:0015077//GO:0022890//GO:0015078//GO:0003674//GO:0022892//GO:0008324//GO:0022857//GO:0005215//GO:0022891//GO:0015075	monovalent inorganic cation transmembrane transporter activity//inorganic cation transmembrane transporter activity//hydrogen ion transmembrane transporter activity//molecular_function//substrate-specific transporter activity//cation transmembrane transporter activity//transmembrane transporter activity//transporter activity//substrate-specific transmembrane transporter activity//ion transmembran…	--	--	--	-//-
ENSRNA049479090	B73V4_ctg205	-	49017	50824	1808	GO:0006811//GO:0045132//GO:0009144//GO:0006810//GO:0007126//GO:0044711//GO:1901657//GO:1903046//GO:0046390//GO:0009167//GO:0044763//GO:0000280//GO:0051321//GO:1902600//GO:0006163//GO:0044271//GO:1901564//GO:0098813//GO:0006812//GO:1901135//GO:0009145//GO:0006725//GO:0034654//GO:1901659//GO:0072521//GO:1901576//GO:0009123//GO:0090407//GO:0044238//GO:0042451//GO:0044765//GO:0015992//GO:0071840//GO:…	ion transport//meiotic chromosome segregation//purine nucleoside triphosphate metabolic process//transport//meiotic nuclear division//single-organism biosynthetic process//glycosyl compound metabolic process//meiotic cell cycle process//ribose phosphate biosynthetic process//purine ribonucleoside monophosphate metabolic process//single-organism cellular process//nuclear division//meiotic cell cyc…	GO:0005575//GO:0045263//GO:0045259//GO:0043227//GO:0016469//GO:0044425//GO:0005622//GO:0098687//GO:0043229//GO:0016020//GO:0044422//GO:0043232//GO:0044446//GO:0043228//GO:0032991//GO:0044424//GO:0005694//GO:0043226//GO:0033177//GO:0005623//GO:0044464//GO:0005634//GO:0043231//GO:0044427//GO:0043234//GO:0000775//GO:0098796	cellular_component//proton-transporting ATP synthase complex, coupling factor F(o)//proton-transporting ATP synthase complex//membrane-bounded organelle//proton-transporting two-sector ATPase complex//membrane part//intracellular//chromosomal region//intracellular organelle//membrane//organelle part//intracellular non-membrane-bounded organelle//intracellular organelle part//non-membrane-bounded …	GO:0015078//GO:0003674//GO:0022890//GO:0015077//GO:0022857//GO:0005215//GO:0015075//GO:0022891//GO:0022892//GO:0008324	hydrogen ion transmembrane transporter activity//molecular_function//inorganic cation transmembrane transporter activity//monovalent inorganic cation transmembrane transporter activity//transmembrane transporter activity//transporter activity//ion transmembrane transporter activity//substrate-specific transmembrane transporter activity//substrate-specific transporter activity//cation transmembran…	no KO assigned | (RefSeq) uncharacterized LOC100501556	http://www.genome.jp/dbget-bin/www_bget?zma:100501556	--	-//-
ENSRNA049479097	B73V4_ctg205	-	5282	5437	156	--	--	--	--	--	--	--	--	--	gnl|BL_ORD_ID|28446 sp|Q8TGM5|ART3_YEAST Putative uncharacterized protein ART3 OS=Saccharomyces cerevisiae (strain ATCC 204508 / S288c) OX=559292 GN=ART3 PE=5 SV=1//2.01951e-11
ENSRNA049479107	B73V4_ctg205	-	14067	14222	156	--	--	--	--	--	--	--	--	--	gnl|BL_ORD_ID|28446 sp|Q8TGM5|ART3_YEAST Putative uncharacterized protein ART3 OS=Saccharomyces cerevisiae (strain ATCC 204508 / S288c) OX=559292 GN=ART3 PE=5 SV=1//2.01951e-11
ENSRNA049479113	B73V4_ctg205	-	48644	48798	155	--	--	--	--	--	--	--	--	--	gnl|BL_ORD_ID|28446 sp|Q8TGM5|ART3_YEAST Putative uncharacterized protein ART3 OS=Saccharomyces cerevisiae (strain ATCC 204508 / S288c) OX=559292 GN=ART3 PE=5 SV=1//1.1063e-06
ENSRNA049479127	10	+	83285130	83285232	103	--	--	--	--	--	--	--	--	--	-//-
ENSRNA049479136	10	+	83287083	83287182	100	--	--	--	--	--	--	--	--	--	-//-
ENSRNA049479153	10	+	83286274	83286373	100	--	--	--	--	--	--	--	--	--	-//-
ENSRNA049479158	10	+	83286004	83286103	100	--	--	--	--	--	--	--	--	--	-//-
ENSRNA049479169	10	+	83286821	83286920	100	--	--	--	--	--	--	--	--	--	-//-
ENSRNA049479178	10	+	83287364	83287463	100	--	--	--	--	--	--	--	--	--	-//-
ENSRNA049479185	10	+	83286546	83286645	100	--	--	--	--	--	--	--	--	--	-//-
ENSRNA049479186	10	-	80382038	80382122	85	--	--	--	--	--	--	--	--	--	-//-
ENSRNA049479211	10	+	83285447	83285549	103	--	--	--	--	--	--	--	--	--	-//-
ENSRNA049479219	10	+	83287920	83288018	99	--	--	--	--	--	--	--	--	--	-//-
ENSRNA049479257	2	+	157586170	157587979	1810	GO:0044699//GO:0009987//GO:0007049//GO:0098655//GO:0044281//GO:0009165//GO:0009119//GO:0009206//GO:0044710//GO:0042455//GO:0055085//GO:0044249//GO:0018130//GO:0051234//GO:0009259//GO:0046483//GO:0009199//GO:0009260//GO:0072522//GO:0009201//GO:0019693//GO:0071704//GO:1902589//GO:0019637//GO:0006753//GO:0008150//GO:1901360//GO:0046128//GO:0051179//GO:0042278//GO:0009156//GO:0009141//GO:0048285//GO:…	single-organism process//cellular process//cell cycle//cation transmembrane transport//small molecule metabolic process//nucleotide biosynthetic process//ribonucleoside metabolic process//purine ribonucleoside triphosphate biosynthetic process//single-organism metabolic process//ribonucleoside biosynthetic process//transmembrane transport//cellular biosynthetic process//heterocycle biosynthetic p…	GO:0043226//GO:0005694//GO:0044424//GO:0032991//GO:0044446//GO:0043228//GO:0098796//GO:0000775//GO:0044427//GO:0043231//GO:0043234//GO:0005634//GO:0044464//GO:0033177//GO:0005623//GO:0016469//GO:0044425//GO:0045263//GO:0043227//GO:0045259//GO:0005575//GO:0043232//GO:0044422//GO:0016020//GO:0043229//GO:0098687//GO:0005622	organelle//chromosome//intracellular part//macromolecular complex//intracellular organelle part//non-membrane-bounded organelle//membrane protein complex//chromosome, centromeric region//chromosomal part//intracellular membrane-bounded organelle//protein complex//nucleus//cell part//proton-transporting two-sector ATPase complex, proton-transporting domain//cell//proton-transporting two-sector ATP…	GO:0015075//GO:0022891//GO:0005215//GO:0022857//GO:0008324//GO:0022892//GO:0003674//GO:0015078//GO:0015077//GO:0022890	ion transmembrane transporter activity//substrate-specific transmembrane transporter activity//transporter activity//transmembrane transporter activity//cation transmembrane transporter activity//substrate-specific transporter activity//molecular_function//hydrogen ion transmembrane transporter activity//monovalent inorganic cation transmembrane transporter activity//inorganic cation transmembran…	no KO assigned | (RefSeq) uncharacterized LOC100501556	http://www.genome.jp/dbget-bin/www_bget?zma:100501556	--	-//-
ENSRNA049479261	2	+	157594966	157595421	456	--	--	--	--	--	--	--	--	--	-//-
ENSRNA049479266	2	+	157588200	157588355	156	--	--	--	--	--	--	--	--	--	gnl|BL_ORD_ID|28446 sp|Q8TGM5|ART3_YEAST Putative uncharacterized protein ART3 OS=Saccharomyces cerevisiae (strain ATCC 204508 / S288c) OX=559292 GN=ART3 PE=5 SV=1//2.01951e-11
ENSRNA049479276	2	-	156036909	156037030	122	GO:0044763//GO:0022900//GO:0044237//GO:0015979//GO:0006091//GO:0019684//GO:0044699//GO:0009987//GO:0044710//GO:0008152//GO:0009767//GO:0055114//GO:0008150	single-organism cellular process//electron transport chain//cellular metabolic process//photosynthesis//generation of precursor metabolites and energy//photosynthesis, light reaction//single-organism process//cellular process//single-organism metabolic process//metabolic process//photosynthetic electron transport chain//oxidation-reduction process//biological_process	GO:0009579//GO:0005575//GO:0044425//GO:0044436//GO:0016020//GO:0005622//GO:0034357//GO:0044424//GO:0032991//GO:0043234//GO:0009521//GO:0005623//GO:0044464//GO:0098796	thylakoid//cellular_component//membrane part//thylakoid part//membrane//intracellular//photosynthetic membrane//intracellular part//macromolecular complex//protein complex//photosystem//cell//cell part//membrane protein complex	GO:0046906//GO:0005488//GO:0003674//GO:0097159//GO:0016168//GO:1901363	tetrapyrrole binding//binding//molecular_function//organic cyclic compound binding//chlorophyll binding//heterocyclic compound binding	--	--	--	gnl|BL_ORD_ID|320030 sp|A6H5G7|PSBC_CYCTA Photosystem II CP43 reaction center protein OS=Cycas taitungensis OX=54799 GN=psbC PE=3 SV=1//3.59388e-15
ENSRNA049479284	2	-	156750040	156750157	118	--	--	--	--	--	--	--	--	--	-//-
ENSRNA049479292	2	-	156750558	156750737	180	--	--	--	--	--	--	--	--	--	-//-
ENSRNA049479303	2	-	156750361	156750501	141	--	--	--	--	--	--	--	--	--	-//-
ENSRNA049479317	2	+	159695108	159695204	97	--	--	--	--	--	--	--	--	--	-//-
ENSRNA049479365	6	-	92080358	92080501	144	--	--	--	--	--	--	--	--	--	-//-
ENSRNA049479370	6	-	92504748	92504866	119	--	--	--	--	--	--	--	--	--	-//-
ENSRNA049479381	6	-	92080053	92080146	94	--	--	--	--	--	--	--	--	--	-//-
ENSRNA049479409	6	-	92080205	92080291	87	--	--	--	--	--	--	--	--	--	-//-
ENSRNA049479419	6	-	92079856	92079973	118	--	--	--	--	--	--	--	--	--	-//-
ENSRNA049479424	6	-	92506021	92506110	90	--	--	--	--	--	--	--	--	--	-//-
ENSRNA049479432	6	-	92505629	92505763	135	--	--	--	--	--	--	--	--	--	-//-
ENSRNA049479442	6	-	99730206	99730279	74	--	--	--	--	--	--	--	--	--	-//-
ENSRNA049479449	6	-	92505828	92505932	105	--	--	--	--	--	--	--	--	--	-//-
ENSRNA049479456	6	-	92079635	92079736	102	--	--	--	--	--	--	--	--	--	-//-
ENSRNA049479461	6	-	92505181	92505266	86	--	--	--	--	--	--	--	--	--	-//-
ENSRNA049479467	6	-	92504959	92505044	86	--	--	--	--	--	--	--	--	--	-//-
ENSRNA049479501	6	+	99923632	99923734	103	--	--	--	--	--	--	--	--	--	-//-
ENSRNA049479518	6	-	92505358	92505446	89	--	--	--	--	--	--	--	--	--	-//-
ENSRNA049479540	10	+	35063469	35065279	1811	GO:0034641//GO:0006996//GO:0000003//GO:0044237//GO:0006139//GO:0009163//GO:0034220//GO:1901137//GO:0009152//GO:0006818//GO:0019438//GO:0071840//GO:0044238//GO:0090407//GO:0015992//GO:0044765//GO:0042451//GO:0009117//GO:0006796//GO:0009161//GO:0046034//GO:0009150//GO:0007059//GO:0006164//GO:0009124//GO:1902578//GO:0044763//GO:0009167//GO:0046390//GO:0051321//GO:0000280//GO:1901657//GO:1903046//GO:…	cellular nitrogen compound metabolic process//organelle organization//reproduction//cellular metabolic process//nucleobase-containing compound metabolic process//nucleoside biosynthetic process//ion transmembrane transport//carbohydrate derivative biosynthetic process//purine ribonucleotide biosynthetic process//hydrogen transport//aromatic compound biosynthetic process//cellular component organi…	GO:0016020//GO:0043229//GO:0098687//GO:0005622//GO:0043232//GO:0044422//GO:0005575//GO:0016469//GO:0044425//GO:0045263//GO:0045259//GO:0043227//GO:0044427//GO:0043231//GO:0043234//GO:0005634//GO:0044464//GO:0033177//GO:0005623//GO:0098796//GO:0000775//GO:0044424//GO:0032991//GO:0044446//GO:0043228//GO:0043226//GO:0005694	membrane//intracellular organelle//chromosomal region//intracellular//intracellular non-membrane-bounded organelle//organelle part//cellular_component//proton-transporting two-sector ATPase complex//membrane part//proton-transporting ATP synthase complex, coupling factor F(o)//proton-transporting ATP synthase complex//membrane-bounded organelle//chromosomal part//intracellular membrane-bounded or…	GO:0022890//GO:0015077//GO:0003674//GO:0015078//GO:0008324//GO:0022892//GO:0015075//GO:0022891//GO:0005215//GO:0022857	inorganic cation transmembrane transporter activity//monovalent inorganic cation transmembrane transporter activity//molecular_function//hydrogen ion transmembrane transporter activity//cation transmembrane transporter activity//substrate-specific transporter activity//ion transmembrane transporter activity//substrate-specific transmembrane transporter activity//transporter activity//transmembran…	--	--	--	-//-
ENSRNA049479546	10	+	35072674	35073762	1089	--	--	--	--	--	--	--	--	--	-//-
ENSRNA049479549	10	+	35065498	35065653	156	--	--	--	--	--	--	--	--	--	gnl|BL_ORD_ID|28446 sp|Q8TGM5|ART3_YEAST Putative uncharacterized protein ART3 OS=Saccharomyces cerevisiae (strain ATCC 204508 / S288c) OX=559292 GN=ART3 PE=5 SV=1//2.01951e-11
ENSRNA049479556	10	-	34613124	34613206	83	--	--	--	--	--	--	--	--	--	-//-
ENSRNA049479574	B73V4_ctg203	+	79660	81470	1811	GO:0009150//GO:0007059//GO:0006164//GO:0009124//GO:1902578//GO:0006796//GO:0009161//GO:0009117//GO:0046034//GO:0009152//GO:0019438//GO:0006818//GO:0071840//GO:0015992//GO:0044765//GO:0042451//GO:0044238//GO:0090407//GO:0006996//GO:0000003//GO:0044237//GO:0034641//GO:0034220//GO:1901137//GO:0006139//GO:0009163//GO:0006812//GO:1901564//GO:0098813//GO:0044271//GO:1902600//GO:0006163//GO:0009123//GO:…	purine ribonucleotide metabolic process//chromosome segregation//purine nucleotide biosynthetic process//nucleoside monophosphate biosynthetic process//single-organism localization//phosphate-containing compound metabolic process//ribonucleoside monophosphate metabolic process//nucleotide metabolic process//ATP metabolic process//purine ribonucleotide biosynthetic process//aromatic compound biosy…	GO:0043232//GO:0044422//GO:0043229//GO:0098687//GO:0005622//GO:0016020//GO:0044425//GO:0016469//GO:0043227//GO:0045259//GO:0045263//GO:0005575//GO:0000775//GO:0098796//GO:0005634//GO:0044464//GO:0005623//GO:0033177//GO:0043234//GO:0044427//GO:0043231//GO:0005694//GO:0043226//GO:0032991//GO:0043228//GO:0044446//GO:0044424	intracellular non-membrane-bounded organelle//organelle part//intracellular organelle//chromosomal region//intracellular//membrane//membrane part//proton-transporting two-sector ATPase complex//membrane-bounded organelle//proton-transporting ATP synthase complex//proton-transporting ATP synthase complex, coupling factor F(o)//cellular_component//chromosome, centromeric region//membrane protein co…	GO:0015077//GO:0022890//GO:0003674//GO:0015078//GO:0008324//GO:0022892//GO:0022857//GO:0022891//GO:0015075//GO:0005215	monovalent inorganic cation transmembrane transporter activity//inorganic cation transmembrane transporter activity//molecular_function//hydrogen ion transmembrane transporter activity//cation transmembrane transporter activity//substrate-specific transporter activity//transmembrane transporter activity//substrate-specific transmembrane transporter activity//ion transmembrane transporter activity…	--	--	--	-//-
ENSRNA049479579	B73V4_ctg203	+	70536	72338	1803	GO:0006793//GO:0046129//GO:1901362//GO:0008152//GO:1901566//GO:0009058//GO:0015986//GO:0009168//GO:0009126//GO:0009142//GO:0015672//GO:0098662//GO:0009116//GO:1901293//GO:0055086//GO:0006807//GO:0009127//GO:0009205//GO:0006754//GO:0008150//GO:1901360//GO:0046128//GO:0051179//GO:0019637//GO:0006753//GO:0009156//GO:0009141//GO:0042278//GO:0098660//GO:0015985//GO:0009260//GO:0072522//GO:0009201//GO:…	phosphorus metabolic process//purine ribonucleoside biosynthetic process//organic cyclic compound biosynthetic process//metabolic process//organonitrogen compound biosynthetic process//biosynthetic process//ATP synthesis coupled proton transport//purine ribonucleoside monophosphate biosynthetic process//purine nucleoside monophosphate metabolic process//nucleoside triphosphate biosynthetic proces…	GO:0043234//GO:0033177//GO:0005623//GO:0044464//GO:0098796//GO:0044424//GO:0032991//GO:0016020//GO:0005622//GO:0005575//GO:0045263//GO:0045259//GO:0016469//GO:0044425	protein complex//proton-transporting two-sector ATPase complex, proton-transporting domain//cell//cell part//membrane protein complex//intracellular part//macromolecular complex//membrane//intracellular//cellular_component//proton-transporting ATP synthase complex, coupling factor F(o)//proton-transporting ATP synthase complex//proton-transporting two-sector ATPase complex//membrane part	GO:0008324//GO:0022892//GO:0005215//GO:0015075//GO:0022891//GO:0022857//GO:0022890//GO:0015077//GO:0015078//GO:0003674	cation transmembrane transporter activity//substrate-specific transporter activity//transporter activity//ion transmembrane transporter activity//substrate-specific transmembrane transporter activity//transmembrane transporter activity//inorganic cation transmembrane transporter activity//monovalent inorganic cation transmembrane transporter activity//hydrogen ion transmembrane transporter activi…	--	--	--	-//-
ENSRNA049479581	B73V4_ctg203	+	11270	12562	1293	GO:0046128//GO:0051179//GO:1901360//GO:0008150//GO:0006753//GO:0019637//GO:0016043//GO:0015985//GO:0098660//GO:0042278//GO:0009141//GO:0048285//GO:0009156//GO:0008152//GO:0006793//GO:1901362//GO:0046129//GO:0009142//GO:0009126//GO:0015672//GO:0009168//GO:0015986//GO:1901566//GO:0009058//GO:0006807//GO:0055086//GO:0098662//GO:0022402//GO:1901293//GO:0009116//GO:0006754//GO:0009205//GO:0009127//GO:…	purine ribonucleoside metabolic process//localization//organic cyclic compound metabolic process//biological_process//nucleoside phosphate metabolic process//organophosphate metabolic process//cellular component organization//energy coupled proton transport, down electrochemical gradient//inorganic ion transmembrane transport//purine nucleoside metabolic process//nucleoside triphosphate metabolic…	GO:0098796//GO:0000775//GO:0043234//GO:0044427//GO:0043231//GO:0005623//GO:0033177//GO:0005634//GO:0044464//GO:0043226//GO:0005694//GO:0044424//GO:0043228//GO:0044446//GO:0032991//GO:0043232//GO:0044422//GO:0016020//GO:0098687//GO:0005622//GO:0043229//GO:0043227//GO:0045259//GO:0045263//GO:0044425//GO:0016469//GO:0005575	membrane protein complex//chromosome, centromeric region//protein complex//chromosomal part//intracellular membrane-bounded organelle//cell//proton-transporting two-sector ATPase complex, proton-transporting domain//nucleus//cell part//organelle//chromosome//intracellular part//non-membrane-bounded organelle//intracellular organelle part//macromolecular complex//intracellular non-membrane-bounded…	GO:0008324//GO:0022892//GO:0005215//GO:0022891//GO:0015075//GO:0022857//GO:0015077//GO:0022890//GO:0015078//GO:0003674	cation transmembrane transporter activity//substrate-specific transporter activity//transporter activity//substrate-specific transmembrane transporter activity//ion transmembrane transporter activity//transmembrane transporter activity//monovalent inorganic cation transmembrane transporter activity//inorganic cation transmembrane transporter activity//hydrogen ion transmembrane transporter activi…	no KO assigned | (RefSeq) uncharacterized LOC100501556	http://www.genome.jp/dbget-bin/www_bget?zma:100501556	--	-//-
ENSRNA049479585	B73V4_ctg203	+	3072	3970	899	--	--	--	--	--	--	--	--	--	-//-
ENSRNA049479590	B73V4_ctg203	+	17437	18208	772	--	--	--	--	--	--	--	--	--	-//-
ENSRNA049479595	B73V4_ctg203	+	41559	42058	500	--	--	--	--	--	--	--	--	--	-//-
ENSRNA049479607	B73V4_ctg203	+	26447	27216	770	--	--	--	--	--	--	--	--	--	-//-
ENSRNA049479611	B73V4_ctg203	+	12786	12941	156	--	--	--	--	--	--	--	--	--	gnl|BL_ORD_ID|28446 sp|Q8TGM5|ART3_YEAST Putative uncharacterized protein ART3 OS=Saccharomyces cerevisiae (strain ATCC 204508 / S288c) OX=559292 GN=ART3 PE=5 SV=1//2.01951e-11
ENSRNA049479615	B73V4_ctg203	+	81688	81843	156	--	--	--	--	--	--	--	--	--	gnl|BL_ORD_ID|28446 sp|Q8TGM5|ART3_YEAST Putative uncharacterized protein ART3 OS=Saccharomyces cerevisiae (strain ATCC 204508 / S288c) OX=559292 GN=ART3 PE=5 SV=1//2.01951e-11
ENSRNA049479622	B73V4_ctg203	+	72558	72713	156	--	--	--	--	--	--	--	--	--	gnl|BL_ORD_ID|28446 sp|Q8TGM5|ART3_YEAST Putative uncharacterized protein ART3 OS=Saccharomyces cerevisiae (strain ATCC 204508 / S288c) OX=559292 GN=ART3 PE=5 SV=1//5.00843e-10
ENSRNA049479627	B73V4_ctg203	+	41150	41554	405	--	--	--	--	--	--	--	--	--	-//-
ENSRNA049479633	B73V4_ctg203	+	42098	42357	260	--	--	--	--	--	--	--	--	--	-//-
ENSRNA049479649	Pt	-	10542	10728	187	GO:0006091//GO:0044710//GO:0009987//GO:0044699//GO:0019684//GO:0008152//GO:0008150//GO:0055114//GO:0009767//GO:0022900//GO:0044763//GO:0044237//GO:0015979	generation of precursor metabolites and energy//single-organism metabolic process//cellular process//single-organism process//photosynthesis, light reaction//metabolic process//biological_process//oxidation-reduction process//photosynthetic electron transport chain//electron transport chain//single-organism cellular process//cellular metabolic process//photosynthesis	GO:0032991//GO:0044424//GO:0005623//GO:0044464//GO:0043234//GO:0009521//GO:0098796//GO:0005575//GO:0009579//GO:0044425//GO:0005622//GO:0016020//GO:0044436//GO:0034357	macromolecular complex//intracellular part//cell//cell part//protein complex//photosystem//membrane protein complex//cellular_component//thylakoid//membrane part//intracellular//membrane//thylakoid part//photosynthetic membrane	GO:1901363//GO:0046906//GO:0003674//GO:0005488//GO:0097159//GO:0016168	heterocyclic compound binding//tetrapyrrole binding//molecular_function//binding//organic cyclic compound binding//chlorophyll binding	--	--	--	gnl|BL_ORD_ID|320058 sp|P48187|PSBC_MAIZE Photosystem II CP43 reaction center protein OS=Zea mays OX=4577 GN=psbC PE=1 SV=1//4.56253e-18
ENSRNA049479657	Pt	+	35985	36072	88	--	--	--	--	--	--	--	--	--	-//-
ENSRNA049479663	Pt	+	98768	98881	114	--	--	--	--	--	--	--	--	--	-//-
ENSRNA049479675	Pt	-	123856	123969	114	--	--	--	--	--	--	--	--	--	-//-
ENSRNA049479684	Pt	-	92330	92403	74	--	--	--	--	--	--	--	--	--	-//-
ENSRNA049479692	Pt	+	130334	130407	74	--	--	--	--	--	--	--	--	--	-//-
ENSRNA049479700	Pt	-	1421	1503	83	--	--	--	--	--	--	--	--	--	-//-
ENSRNA049479709	Pt	-	93102	93178	77	--	--	--	--	--	--	--	--	--	-//-
ENSRNA049479717	Pt	+	129559	129635	77	--	--	--	--	--	--	--	--	--	-//-
ENSRNA049479725	Pt	-	79921	79997	77	--	--	--	--	--	--	--	--	--	-//-
ENSRNA049479731	Pt	+	97820	97938	119	--	--	--	--	--	--	--	--	--	-//-
ENSRNA049479739	Pt	-	124799	124917	119	--	--	--	--	--	--	--	--	--	-//-
ENSRNA049479745	Pt	-	89992	90070	79	--	--	--	--	--	--	--	--	--	-//-
ENSRNA049479751	Pt	+	132667	132745	79	--	--	--	--	--	--	--	--	--	-//-
ENSRNA049479761	Pt	-	83360	83436	77	--	--	--	--	--	--	--	--	--	gnl|BL_ORD_ID|540432 sp|Q37082|YCF72_MAIZE Uncharacterized protein ycf72 OS=Zea mays OX=4577 GN=ycf72-1 PE=3 SV=1//8.09391e-10
ENSRNA049479768	Pt	+	139301	139377	77	--	--	--	--	--	--	--	--	--	gnl|BL_ORD_ID|540432 sp|Q37082|YCF72_MAIZE Uncharacterized protein ycf72 OS=Zea mays OX=4577 GN=ycf72-1 PE=3 SV=1//8.09391e-10
ENSRNA049479776	Pt	-	45333	45407	75	--	--	--	--	--	--	--	--	--	-//-
ENSRNA049479781	Pt	+	102369	102485	117	--	--	--	--	--	--	--	--	--	-//-
ENSRNA049479790	Pt	-	120252	120368	117	--	--	--	--	--	--	--	--	--	-//-
ENSRNA049479804	B73V4_ctg134	-	6655	6841	187	GO:0009987//GO:0044699//GO:0019684//GO:0044710//GO:0044763//GO:0006091//GO:0022900//GO:0008150//GO:0055114//GO:0009767//GO:0015979//GO:0044237//GO:0008152	cellular process//single-organism process//photosynthesis, light reaction//single-organism metabolic process//single-organism cellular process//generation of precursor metabolites and energy//electron transport chain//biological_process//oxidation-reduction process//photosynthetic electron transport chain//photosynthesis//cellular metabolic process//metabolic process	GO:0044425//GO:0009579//GO:0044424//GO:0032991//GO:0005575//GO:0034357//GO:0098796//GO:0016020//GO:0009521//GO:0044436//GO:0043234//GO:0044464//GO:0005622//GO:0005623	membrane part//thylakoid//intracellular part//macromolecular complex//cellular_component//photosynthetic membrane//membrane protein complex//membrane//photosystem//thylakoid part//protein complex//cell part//intracellular//cell	GO:0005488//GO:0003674//GO:0046906//GO:1901363//GO:0016168//GO:0097159	binding//molecular_function//tetrapyrrole binding//heterocyclic compound binding//chlorophyll binding//organic cyclic compound binding	--	--	--	gnl|BL_ORD_ID|320007 sp|Q7YJX6|PSBC_CALFG Photosystem II CP43 reaction center protein OS=Calycanthus floridus var. glaucus OX=212734 GN=psbC PE=3 SV=1//4.93939e-18
ENSRNA049479810	B73V4_ctg134	+	32100	32187	88	--	--	--	--	--	--	--	--	--	-//-
ENSRNA049479819	B73V4_ctg134	-	76055	76131	77	--	--	--	--	--	--	--	--	--	-//-
ENSRNA049479822	B73V4_ctg134	-	86142	86220	79	--	--	--	--	--	--	--	--	--	-//-
ENSRNA049479827	B73V4_ctg134	-	79508	79584	77	--	--	--	--	--	--	--	--	--	gnl|BL_ORD_ID|540432 sp|Q37082|YCF72_MAIZE Uncharacterized protein ycf72 OS=Zea mays OX=4577 GN=ycf72-1 PE=3 SV=1//8.09391e-10
ENSRNA049479831	B73V4_ctg134	-	41444	41518	75	--	--	--	--	--	--	--	--	--	-//-
ENSRNA049479848	B73V4_ctg73	+	2450	2575	126	--	--	--	--	--	--	--	--	--	-//-
ENSRNA049479871	B73V4_ctg140	+	328514	330324	1811	GO:0009201//GO:0072522//GO:0009260//GO:0009199//GO:0009259//GO:0046483//GO:0051234//GO:0018130//GO:0044249//GO:1902589//GO:0071704//GO:0019693//GO:0044281//GO:0098655//GO:0007049//GO:0009987//GO:0044699//GO:0055085//GO:0042455//GO:0009206//GO:0044710//GO:0009119//GO:0009165//GO:0008152//GO:0046129//GO:1901362//GO:0006793//GO:0015672//GO:0009142//GO:0009126//GO:0015986//GO:0009058//GO:1901566//GO:…	ribonucleoside triphosphate biosynthetic process//purine-containing compound biosynthetic process//ribonucleotide biosynthetic process//ribonucleoside triphosphate metabolic process//ribonucleotide metabolic process//heterocycle metabolic process//establishment of localization//heterocycle biosynthetic process//cellular biosynthetic process//single-organism organelle organization//organic substan…	GO:0044424//GO:0043228//GO:0044446//GO:0032991//GO:0043226//GO:0005694//GO:0043234//GO:0043231//GO:0044427//GO:0005623//GO:0033177//GO:0044464//GO:0005634//GO:0098796//GO:0000775//GO:0005575//GO:0045259//GO:0043227//GO:0045263//GO:0044425//GO:0016469//GO:0016020//GO:0005622//GO:0098687//GO:0043229//GO:0044422//GO:0043232	intracellular part//non-membrane-bounded organelle//intracellular organelle part//macromolecular complex//organelle//chromosome//protein complex//intracellular membrane-bounded organelle//chromosomal part//cell//proton-transporting two-sector ATPase complex, proton-transporting domain//cell part//nucleus//membrane protein complex//chromosome, centromeric region//cellular_component//proton-transpo…	GO:0005215//GO:0022891//GO:0015075//GO:0022857//GO:0022892//GO:0008324//GO:0015078//GO:0003674//GO:0022890//GO:0015077	transporter activity//substrate-specific transmembrane transporter activity//ion transmembrane transporter activity//transmembrane transporter activity//substrate-specific transporter activity//cation transmembrane transporter activity//hydrogen ion transmembrane transporter activity//molecular_function//inorganic cation transmembrane transporter activity//monovalent inorganic cation transmembran…	no KO assigned | (RefSeq) uncharacterized LOC100501556	http://www.genome.jp/dbget-bin/www_bget?zma:100501556	--	-//-
ENSRNA049479875	B73V4_ctg140	+	337279	339089	1811	GO:0009152//GO:0019438//GO:0006818//GO:0071840//GO:0044238//GO:0090407//GO:0015992//GO:0042451//GO:0044765//GO:0034641//GO:0006996//GO:0000003//GO:0044237//GO:0009163//GO:0006139//GO:0034220//GO:1901137//GO:0009150//GO:0006164//GO:0007059//GO:0009124//GO:1902578//GO:0009117//GO:0006796//GO:0009161//GO:0046034//GO:0006810//GO:0007126//GO:0009144//GO:0044711//GO:0006811//GO:0045132//GO:0009167//GO:…	purine ribonucleotide biosynthetic process//aromatic compound biosynthetic process//hydrogen transport//cellular component organization or biogenesis//primary metabolic process//organophosphate biosynthetic process//proton transport//purine nucleoside biosynthetic process//single-organism transport//cellular nitrogen compound metabolic process//organelle organization//reproduction//cellular metab…	GO:0043229//GO:0098687//GO:0005622//GO:0016020//GO:0043232//GO:0044422//GO:0005575//GO:0016469//GO:0044425//GO:0045263//GO:0045259//GO:0043227//GO:0005634//GO:0044464//GO:0033177//GO:0005623//GO:0043231//GO:0044427//GO:0043234//GO:0000775//GO:0098796//GO:0032991//GO:0044446//GO:0043228//GO:0044424//GO:0005694//GO:0043226	intracellular organelle//chromosomal region//intracellular//membrane//intracellular non-membrane-bounded organelle//organelle part//cellular_component//proton-transporting two-sector ATPase complex//membrane part//proton-transporting ATP synthase complex, coupling factor F(o)//proton-transporting ATP synthase complex//membrane-bounded organelle//nucleus//cell part//proton-transporting two-sector …	GO:0022890//GO:0015077//GO:0003674//GO:0015078//GO:0008324//GO:0022892//GO:0022857//GO:0015075//GO:0022891//GO:0005215	inorganic cation transmembrane transporter activity//monovalent inorganic cation transmembrane transporter activity//molecular_function//hydrogen ion transmembrane transporter activity//cation transmembrane transporter activity//substrate-specific transporter activity//transmembrane transporter activity//ion transmembrane transporter activity//substrate-specific transmembrane transporter activity…	--	--	--	-//-
ENSRNA049479884	B73V4_ctg140	+	317843	319264	1422	GO:0055085//GO:0042455//GO:0009206//GO:0044710//GO:0009165//GO:0009119//GO:0044281//GO:0098655//GO:0044699//GO:0009987//GO:0007049//GO:1902589//GO:0019693//GO:0071704//GO:0072522//GO:0009201//GO:0009260//GO:0018130//GO:0044249//GO:0051234//GO:0009259//GO:0046483//GO:0009199//GO:0016043//GO:0015985//GO:0098660//GO:0042278//GO:0009156//GO:0048285//GO:0009141//GO:0046128//GO:0051179//GO:0008150//GO:…	transmembrane transport//ribonucleoside biosynthetic process//purine ribonucleoside triphosphate biosynthetic process//single-organism metabolic process//nucleotide biosynthetic process//ribonucleoside metabolic process//small molecule metabolic process//cation transmembrane transport//single-organism process//cellular process//cell cycle//single-organism organelle organization//ribose phosphate …	GO:0005694//GO:0043226//GO:0043228//GO:0044446//GO:0032991//GO:0044424//GO:0000775//GO:0098796//GO:0005623//GO:0033177//GO:0005634//GO:0044464//GO:0043234//GO:0044427//GO:0043231//GO:0043227//GO:0045259//GO:0045263//GO:0044425//GO:0016469//GO:0005575//GO:0043232//GO:0044422//GO:0098687//GO:0005622//GO:0043229//GO:0016020	chromosome//organelle//non-membrane-bounded organelle//intracellular organelle part//macromolecular complex//intracellular part//chromosome, centromeric region//membrane protein complex//cell//proton-transporting two-sector ATPase complex, proton-transporting domain//nucleus//cell part//protein complex//chromosomal part//intracellular membrane-bounded organelle//membrane-bounded organelle//proton…	GO:0022857//GO:0005215//GO:0022891//GO:0015075//GO:0008324//GO:0022892//GO:0015078//GO:0003674//GO:0015077//GO:0022890	transmembrane transporter activity//transporter activity//substrate-specific transmembrane transporter activity//ion transmembrane transporter activity//cation transmembrane transporter activity//substrate-specific transporter activity//hydrogen ion transmembrane transporter activity//molecular_function//monovalent inorganic cation transmembrane transporter activity//inorganic cation transmembran…	no KO assigned | (RefSeq) uncharacterized LOC100501556	http://www.genome.jp/dbget-bin/www_bget?zma:100501556	--	-//-
ENSRNA049479889	B73V4_ctg140	-	292662	293770	1109	--	--	--	--	--	--	--	--	--	-//-
ENSRNA049479895	B73V4_ctg140	+	314168	314732	565	--	--	--	--	--	--	--	--	--	-//-
ENSRNA049479907	B73V4_ctg140	-	292310	292584	275	GO:0071840//GO:0009152//GO:0006818//GO:0019438//GO:0042451//GO:0044765//GO:0015992//GO:0090407//GO:0044238//GO:0044237//GO:0000003//GO:0006996//GO:0034641//GO:1901137//GO:0034220//GO:0006139//GO:0009163//GO:0007059//GO:0006164//GO:0009150//GO:1902578//GO:0009124//GO:0009161//GO:0006796//GO:0009117//GO:0046034//GO:0044711//GO:0009144//GO:0007126//GO:0006810//GO:0045132//GO:0006811//GO:0000280//GO:…	cellular component organization or biogenesis//purine ribonucleotide biosynthetic process//hydrogen transport//aromatic compound biosynthetic process//purine nucleoside biosynthetic process//single-organism transport//proton transport//organophosphate biosynthetic process//primary metabolic process//cellular metabolic process//reproduction//organelle organization//cellular nitrogen compound metab…	GO:0043229//GO:0005622//GO:0098687//GO:0016020//GO:0044422//GO:0043232//GO:0005575//GO:0044425//GO:0016469//GO:0043227//GO:0045259//GO:0045263//GO:0044464//GO:0005634//GO:0005623//GO:0033177//GO:0043234//GO:0044427//GO:0043231//GO:0000775//GO:0098796//GO:0032991//GO:0043228//GO:0044446//GO:0044424//GO:0005694//GO:0043226	intracellular organelle//intracellular//chromosomal region//membrane//organelle part//intracellular non-membrane-bounded organelle//cellular_component//membrane part//proton-transporting two-sector ATPase complex//membrane-bounded organelle//proton-transporting ATP synthase complex//proton-transporting ATP synthase complex, coupling factor F(o)//cell part//nucleus//cell//proton-transporting two-s…	GO:0022890//GO:0015077//GO:0003674//GO:0015078//GO:0022892//GO:0008324//GO:0022857//GO:0022891//GO:0015075//GO:0005215	inorganic cation transmembrane transporter activity//monovalent inorganic cation transmembrane transporter activity//molecular_function//hydrogen ion transmembrane transporter activity//substrate-specific transporter activity//cation transmembrane transporter activity//transmembrane transporter activity//substrate-specific transmembrane transporter activity//ion transmembrane transporter activity…	--	--	--	-//-
ENSRNA049479912	B73V4_ctg140	+	319482	319637	156	--	--	--	--	--	--	--	--	--	gnl|BL_ORD_ID|28446 sp|Q8TGM5|ART3_YEAST Putative uncharacterized protein ART3 OS=Saccharomyces cerevisiae (strain ATCC 204508 / S288c) OX=559292 GN=ART3 PE=5 SV=1//2.01951e-11
ENSRNA049479918	B73V4_ctg140	+	330544	330699	156	--	--	--	--	--	--	--	--	--	gnl|BL_ORD_ID|28446 sp|Q8TGM5|ART3_YEAST Putative uncharacterized protein ART3 OS=Saccharomyces cerevisiae (strain ATCC 204508 / S288c) OX=559292 GN=ART3 PE=5 SV=1//2.01951e-11
ENSRNA049479921	B73V4_ctg140	+	339309	339464	156	--	--	--	--	--	--	--	--	--	gnl|BL_ORD_ID|28446 sp|Q8TGM5|ART3_YEAST Putative uncharacterized protein ART3 OS=Saccharomyces cerevisiae (strain ATCC 204508 / S288c) OX=559292 GN=ART3 PE=5 SV=1//2.01951e-11
ENSRNA049762431	1	+	208259472	208259544	73	--	--	--	--	--	--	--	--	--	-//-
ENSRNA049762432	6	-	152168739	152168820	82	--	--	--	--	--	--	--	--	--	-//-
ENSRNA049762433	2	-	242365713	242365784	72	--	--	--	--	--	--	--	--	--	-//-
ENSRNA049762434	4	+	245433648	245433720	73	--	--	--	--	--	--	--	--	--	-//-
ENSRNA049762435	7	-	134489886	134489958	73	--	--	--	--	--	--	--	--	--	-//-
ENSRNA049762436	5	-	193669455	193669528	74	--	--	--	--	--	--	--	--	--	-//-
ENSRNA049762437	5	+	5313191	5313263	73	--	--	--	--	--	--	--	--	--	-//-
ENSRNA049996714	1	+	6412284	6412406	123	--	--	--	--	--	--	--	--	--	-//-
ENSRNA049996731	1	+	7976712	7976837	126	--	--	--	--	--	--	--	--	--	-//-
ENSRNA049996738	1	+	12791799	12791907	109	--	--	--	--	--	--	--	--	--	-//-
ENSRNA049996745	1	+	13782628	13782753	126	--	--	--	--	--	--	--	--	--	-//-
ENSRNA049996753	1	+	47137796	47137911	116	--	--	--	--	--	--	--	--	--	-//-
ENSRNA049996758	1	-	226759256	226759371	116	--	--	--	--	--	--	--	--	--	-//-
ENSRNA049996765	1	+	244940015	244940097	83	--	--	--	--	--	--	--	--	--	-//-
ENSRNA049996772	1	+	249547375	249547452	78	--	--	--	--	--	--	--	--	--	-//-
ENSRNA049996780	1	-	249664337	249664463	127	--	--	--	--	--	--	--	--	--	-//-
ENSRNA049996786	1	+	278093492	278093595	104	--	--	--	--	--	--	--	--	--	-//-
ENSRNA049996794	1	-	279585912	279585987	76	--	--	--	--	--	--	--	--	--	-//-
ENSRNA049996802	1	-	288700634	288700775	142	GO:0009405//GO:0006950//GO:0008150//GO:0051704//GO:0050896//GO:0006952	pathogenesis//response to stress//biological_process//multi-organism process//response to stimulus//defense response	GO:0005576//GO:0005575	extracellular region//cellular_component	--	--	--	--	--	-//-
ENSRNA049996811	1	-	292918639	292918771	133	--	--	--	--	--	--	--	--	--	-//-
ENSRNA049996821	1	+	298107396	298107576	181	--	--	--	--	--	--	--	--	--	-//-
ENSRNA049996827	1	+	303772025	303772113	89	--	--	--	--	--	--	--	--	--	-//-
ENSRNA049996835	10	+	59006552	59006680	129	--	--	--	--	--	--	--	--	--	-//-
ENSRNA049996845	10	+	70573557	70573793	237	--	--	--	--	--	--	--	--	--	-//-
ENSRNA049996853	10	-	78600241	78600324	84	--	--	--	--	--	--	--	--	--	-//-
ENSRNA049996861	10	-	78600412	78600492	81	--	--	--	--	--	--	--	--	--	-//-
ENSRNA049996869	10	-	78600541	78600622	82	--	--	--	--	--	--	--	--	--	-//-
ENSRNA049996875	10	-	78600687	78600824	138	--	--	--	--	--	--	--	--	--	-//-
ENSRNA049996884	10	-	118740280	118740399	120	--	--	--	--	--	--	--	--	--	-//-
ENSRNA049996891	10	-	118740501	118740643	143	--	--	--	--	--	--	--	--	--	-//-
ENSRNA049996901	10	-	118790595	118790712	118	--	--	--	--	--	--	--	--	--	-//-
ENSRNA049996907	10	-	118813614	118813746	133	--	--	--	--	--	--	--	--	--	-//-
ENSRNA049996912	10	-	129642870	129642984	115	--	--	--	--	--	--	--	--	--	-//-
ENSRNA049996917	10	-	138536838	138536941	104	--	--	--	--	--	--	--	--	--	-//-
ENSRNA049996925	10	-	143745137	143745221	85	--	--	--	--	--	--	--	--	--	-//-
ENSRNA049996933	10	+	145465911	145465976	66	--	--	--	--	--	--	--	--	--	-//-
ENSRNA049996938	10	+	145466084	145466309	226	--	--	--	--	--	--	--	--	--	-//-
ENSRNA049996943	10	+	145466402	145466490	89	--	--	--	--	--	--	--	--	--	-//-
ENSRNA049996948	10	+	148727703	148727776	74	--	--	--	--	--	--	--	--	--	-//-
ENSRNA049996955	10	-	149451810	149451906	97	--	--	--	--	--	--	--	--	--	-//-
ENSRNA049996962	2	+	738724	738849	126	--	--	--	--	--	--	--	--	--	-//-
ENSRNA049996970	2	-	1951700	1951773	74	--	--	--	--	--	--	--	--	--	-//-
ENSRNA049996976	2	-	6276291	6276356	66	--	--	--	--	--	--	--	--	--	-//-
ENSRNA049996982	2	-	6276947	6277016	70	--	--	--	--	--	--	--	--	--	-//-
ENSRNA049996989	2	-	6277107	6277172	66	--	--	--	--	--	--	--	--	--	-//-
ENSRNA049996994	2	-	6286411	6286495	85	--	--	--	--	--	--	--	--	--	-//-
ENSRNA049996999	2	-	6286588	6286657	70	--	--	--	--	--	--	--	--	--	-//-
ENSRNA049997005	2	-	6287229	6287313	85	--	--	--	--	--	--	--	--	--	-//-
ENSRNA049997008	2	-	6287388	6287501	114	--	--	--	--	--	--	--	--	--	-//-
ENSRNA049997014	2	-	6288043	6288191	149	--	--	--	--	--	--	--	--	--	-//-
ENSRNA049997020	2	+	9079646	9079763	118	--	--	--	--	--	--	--	--	--	-//-
ENSRNA049997025	2	+	11553338	11553471	134	--	--	--	--	--	--	--	--	--	-//-
ENSRNA049997031	2	-	16763309	16763432	124	--	--	--	--	--	--	--	--	--	-//-
ENSRNA049997037	2	-	18027100	18027223	124	--	--	--	--	--	--	--	--	--	-//-
ENSRNA049997043	2	+	33005026	33005151	126	--	--	--	--	--	--	--	--	--	-//-
ENSRNA049997047	2	+	51342905	51343022	118	--	--	--	--	--	--	--	--	--	-//-
ENSRNA049997056	2	+	51343097	51343244	148	--	--	--	--	--	--	--	--	--	-//-
ENSRNA049997059	2	+	51409047	51409191	145	--	--	--	--	--	--	--	--	--	-//-
ENSRNA049997063	2	+	67281149	67281288	140	--	--	--	--	--	--	--	--	--	-//-
ENSRNA049997069	2	+	174319898	174320037	140	--	--	--	--	--	--	--	--	--	-//-
ENSRNA049997076	2	-	185613978	185614144	167	--	--	--	--	--	--	--	--	--	-//-
ENSRNA049997081	2	+	198435908	198436058	151	--	--	--	--	--	--	--	--	--	-//-
ENSRNA049997084	2	+	201270471	201270657	187	--	--	--	--	--	--	--	--	--	-//-
ENSRNA049997089	2	+	207980073	207980192	120	--	--	--	--	--	--	--	--	--	-//-
ENSRNA049997094	2	-	223401157	223401308	152	--	--	--	--	--	--	--	--	--	-//-
ENSRNA049997100	2	-	241093436	241093551	116	--	--	--	--	--	--	--	--	--	-//-
ENSRNA049997105	3	-	2020760	2020976	217	--	--	--	--	--	--	--	--	--	-//-
ENSRNA049997107	3	+	2038966	2039178	213	--	--	--	--	--	--	--	--	--	-//-
ENSRNA049997113	3	-	6928278	6928401	124	--	--	--	--	--	--	--	--	--	-//-
ENSRNA049997118	3	+	17997197	17997304	108	--	--	--	--	--	--	--	--	--	-//-
ENSRNA049997124	3	-	25007834	25008048	215	--	--	--	--	--	--	--	--	--	-//-
ENSRNA049997128	3	+	37346686	37346815	130	--	--	--	--	--	--	--	--	--	-//-
ENSRNA049997133	3	-	58127890	58128080	191	--	--	--	--	--	--	no KO assigned | (RefSeq) TIDP3533; uncharacterized LOC100279066	http://www.genome.jp/dbget-bin/www_bget?zma:100279066	--	-//-
ENSRNA049997139	3	+	91435335	91435471	137	--	--	--	--	--	--	--	--	--	-//-
ENSRNA049997143	3	+	102365461	102365561	101	--	--	--	--	--	--	--	--	--	-//-
ENSRNA049997149	3	+	119392621	119392810	190	--	--	--	--	--	--	--	--	--	-//-
ENSRNA049997154	3	+	119394584	119394826	243	--	--	--	--	--	--	--	--	--	-//-
ENSRNA049997159	3	+	145801592	145801765	174	--	--	--	--	--	--	--	--	--	-//-
ENSRNA049997164	3	-	183569171	183569313	143	--	--	--	--	--	--	--	--	--	gnl|BL_ORD_ID|210205 sp|P0DKK6|LAC13_ORYSJ Laccase-13 OS=Oryza sativa subsp. japonica OX=39947 GN=LAC13 PE=2 SV=1//4.07004e-09
ENSRNA049997169	3	+	192096065	192096189	125	--	--	--	--	--	--	--	--	--	-//-
ENSRNA049997176	3	+	195044719	195044837	119	--	--	--	--	--	--	--	--	--	-//-
ENSRNA049997182	3	-	208954641	208954887	247	--	--	--	--	--	--	--	--	--	-//-
ENSRNA049997187	3	+	215788718	215788926	209	--	--	--	--	--	--	--	--	--	-//-
ENSRNA049997191	3	+	233919759	233919862	104	--	--	--	--	--	--	--	--	--	-//-
ENSRNA049997196	4	+	13818178	13818315	138	--	--	--	--	--	--	--	--	--	-//-
ENSRNA049997200	4	+	31733907	31734028	122	--	--	--	--	--	--	--	--	--	-//-
ENSRNA049997205	4	+	31734063	31734144	82	--	--	--	--	--	--	--	--	--	-//-
ENSRNA049997209	4	+	49299338	49299528	191	--	--	--	--	--	--	--	--	--	-//-
ENSRNA049997213	4	-	49565639	49565766	128	--	--	--	--	--	--	--	--	--	-//-
ENSRNA049997218	4	+	49625355	49625482	128	--	--	--	--	--	--	--	--	--	-//-
ENSRNA049997223	4	-	49625356	49625483	128	--	--	--	--	--	--	--	--	--	-//-
ENSRNA049997226	4	-	87069146	87069297	152	--	--	--	--	--	--	--	--	--	-//-
ENSRNA049997230	4	-	140280587	140280703	117	--	--	--	--	--	--	--	--	--	-//-
ENSRNA049997235	4	+	153858453	153858544	92	--	--	--	--	--	--	--	--	--	-//-
ENSRNA049997238	4	+	157728375	157728496	122	--	--	--	--	--	--	--	--	--	-//-
ENSRNA049997242	4	+	158285681	158285802	122	--	--	--	--	--	--	--	--	--	-//-
ENSRNA049997246	4	+	174154928	174155050	123	--	--	--	--	--	--	--	--	--	-//-
ENSRNA049997249	4	+	176326883	176327019	137	--	--	--	--	--	--	--	--	--	-//-
ENSRNA049997253	4	-	176331864	176332029	166	--	--	--	--	--	--	--	--	--	-//-
ENSRNA049997257	4	+	179535508	179535615	108	--	--	--	--	--	--	--	--	--	-//-
ENSRNA049997260	4	+	181112182	181112277	96	--	--	--	--	--	--	--	--	--	-//-
ENSRNA049997262	4	-	233617206	233617328	123	--	--	--	--	--	--	--	--	--	-//-
ENSRNA049997266	4	+	233618406	233618473	68	--	--	--	--	--	--	--	--	--	-//-
ENSRNA049997270	4	+	239713555	239713653	99	--	--	--	--	--	--	--	--	--	-//-
ENSRNA049997276	4	+	241638522	241638625	104	--	--	--	--	--	--	--	--	--	-//-
ENSRNA049997281	4	-	244520636	244520739	104	--	--	--	--	--	--	--	--	--	-//-
ENSRNA049997285	5	+	2846327	2846518	192	--	--	--	--	--	--	--	--	--	-//-
ENSRNA049997292	5	+	4414244	4414375	132	--	--	--	--	--	--	--	--	--	-//-
ENSRNA049997295	5	+	7976369	7976495	127	--	--	--	--	--	--	--	--	--	-//-
ENSRNA049997299	5	+	8289186	8289263	78	--	--	--	--	--	--	--	--	--	-//-
ENSRNA049997305	5	-	8896283	8896437	155	--	--	--	--	--	--	--	--	--	-//-
ENSRNA049997309	5	-	20785928	20786009	82	--	--	--	--	--	--	--	--	--	-//-
ENSRNA049997313	5	-	22443534	22443637	104	--	--	--	--	--	--	--	--	--	-//-
ENSRNA049997317	5	-	44296768	44296888	121	--	--	--	--	--	--	--	--	--	-//-
ENSRNA049997321	5	-	76534928	76535031	104	--	--	--	--	--	--	--	--	--	-//-
ENSRNA049997326	5	-	84610591	84610674	84	--	--	--	--	--	--	--	--	--	-//-
ENSRNA049997330	5	-	94725847	94725965	119	--	--	--	--	--	--	--	--	--	-//-
ENSRNA049997333	5	+	150363095	150363188	94	--	--	--	--	--	--	--	--	--	-//-
ENSRNA049997336	5	+	150372041	150372131	91	--	--	--	--	--	--	--	--	--	-//-
ENSRNA049997340	5	+	164370906	164371031	126	--	--	--	--	--	--	--	--	--	-//-
ENSRNA049997345	5	+	168617435	168617584	150	--	--	--	--	--	--	--	--	--	-//-
ENSRNA049997348	5	-	171268609	171268730	122	--	--	--	--	--	--	--	--	--	-//-
ENSRNA049997353	5	+	186614119	186614248	130	--	--	--	--	--	--	--	--	--	-//-
ENSRNA049997356	5	-	188595332	188595421	90	--	--	--	--	--	--	--	--	--	-//-
ENSRNA049997360	5	+	195602244	195602330	87	--	--	--	--	--	--	--	--	--	-//-
ENSRNA049997364	5	+	199240964	199241089	126	--	--	--	--	--	--	--	--	--	-//-
ENSRNA049997368	5	-	216483766	216483933	168	--	--	--	--	--	--	--	--	--	-//-
ENSRNA049997372	5	-	216484037	216484192	156	--	--	--	--	--	--	--	--	--	-//-
ENSRNA049997376	5	+	220211653	220211769	117	--	--	--	--	--	--	--	--	--	-//-
ENSRNA049997380	5	+	220222148	220222261	114	--	--	--	--	--	--	--	--	--	-//-
ENSRNA049997384	5	-	221721349	221721474	126	--	--	--	--	--	--	--	--	--	-//-
ENSRNA049997389	5	-	223360741	223360825	85	--	--	--	--	--	--	--	--	--	-//-
ENSRNA049997394	6	+	9551862	9551961	100	--	--	--	--	--	--	--	--	--	-//-
ENSRNA049997399	6	+	87381728	87381940	213	GO:0071840//GO:0043623//GO:0044085//GO:0043933//GO:0034622//GO:0071822//GO:0065003//GO:0016043//GO:0043248//GO:0008150//GO:0070271//GO:0022607//GO:0009987//GO:0006461	cellular component organization or biogenesis//cellular protein complex assembly//cellular component biogenesis//macromolecular complex subunit organization//cellular macromolecular complex assembly//protein complex subunit organization//macromolecular complex assembly//cellular component organization//proteasome assembly//biological_process//protein complex biogenesis//cellular component assembl…	GO:0005737//GO:0005622//GO:0043229//GO:0044444//GO:0043227//GO:0005575//GO:0012505//GO:0005623//GO:0044464//GO:0043231//GO:0043226//GO:0005783//GO:0044424	cytoplasm//intracellular//intracellular organelle//cytoplasmic part//membrane-bounded organelle//cellular_component//endomembrane system//cell//cell part//intracellular membrane-bounded organelle//organelle//endoplasmic reticulum//intracellular part	--	--	--	--	--	-//-
ENSRNA049997403	6	+	94036699	94036784	86	--	--	--	--	--	--	--	--	--	-//-
ENSRNA049997407	6	-	95985872	95986014	143	--	--	--	--	--	--	--	--	--	-//-
ENSRNA049997411	6	-	98967260	98967382	123	--	--	--	--	--	--	--	--	--	-//-
ENSRNA049997414	6	-	142646355	142646525	171	--	--	--	--	--	--	--	--	--	-//-
ENSRNA049997418	6	+	145727415	145727542	128	--	--	--	--	--	--	--	--	--	-//-
ENSRNA049997422	6	+	157477837	157478106	270	--	--	--	--	--	--	--	--	--	-//-
ENSRNA049997426	6	-	163860157	163860261	105	--	--	--	--	--	--	--	--	--	-//-
ENSRNA049997429	6	+	163867932	163868138	207	--	--	--	--	--	--	--	--	--	-//-
ENSRNA049997433	6	+	172029786	172029859	74	--	--	--	--	--	--	--	--	--	-//-
ENSRNA049997437	7	-	10115799	10115917	119	--	--	--	--	--	--	--	--	--	-//-
ENSRNA049997441	7	+	39887938	39888045	108	--	--	--	--	--	--	--	--	--	-//-
ENSRNA049997443	7	-	44057814	44057925	112	--	--	--	--	--	--	--	--	--	-//-
ENSRNA049997447	7	-	54276707	54276789	83	--	--	--	--	--	--	--	--	--	-//-
ENSRNA049997451	7	-	114375728	114375792	65	--	--	--	--	--	--	--	--	--	-//-
ENSRNA049997454	7	+	119411284	119411404	121	--	--	--	--	--	--	--	--	--	-//-
ENSRNA049997458	7	+	128589394	128589547	154	--	--	--	--	--	--	--	--	--	-//-
ENSRNA049997462	7	-	134663764	134663888	125	--	--	--	--	--	--	--	--	--	-//-
ENSRNA049997466	7	+	142286603	142286735	133	--	--	--	--	--	--	--	--	--	-//-
ENSRNA049997469	7	-	165932790	165932878	89	--	--	--	--	--	--	--	--	--	-//-
ENSRNA049997473	7	+	178154786	178155001	216	--	--	--	--	--	--	--	--	--	-//-
ENSRNA049997478	8	-	5012331	5012486	156	--	--	--	--	--	--	--	--	--	-//-
ENSRNA049997483	8	+	10753073	10753318	246	--	--	--	--	--	--	--	--	--	-//-
ENSRNA049997487	8	+	10885935	10886134	200	GO:0032501//GO:0032502//GO:0044707//GO:0008150//GO:0007275//GO:0044767//GO:0044699	multicellular organismal process//developmental process//single-multicellular organism process//biological_process//multicellular organismal development//single-organism developmental process//single-organism process	GO:0005623//GO:0071944//GO:0042600//GO:0044464//GO:0005575//GO:0030312	cell//cell periphery//chorion//cell part//cellular_component//external encapsulating structure	--	--	--	--	--	-//-
ENSRNA049997490	8	+	10908489	10908688	200	GO:0044767//GO:0008150//GO:0032501//GO:0044707//GO:0032502//GO:0007275//GO:0044699	single-organism developmental process//biological_process//multicellular organismal process//single-multicellular organism process//developmental process//multicellular organismal development//single-organism process	GO:0071944//GO:0042600//GO:0005575//GO:0044464//GO:0005623//GO:0030312	cell periphery//chorion//cellular_component//cell part//cell//external encapsulating structure	--	--	--	--	--	-//-
ENSRNA049997494	8	+	10912332	10912583	252	--	--	--	--	--	--	--	--	--	-//-
ENSRNA049997498	8	+	10920901	10921152	252	GO:0044707//GO:0032502//GO:0032501//GO:0008150//GO:0044699//GO:0007275//GO:0044767	single-multicellular organism process//developmental process//multicellular organismal process//biological_process//single-organism process//multicellular organismal development//single-organism developmental process	GO:0044464//GO:0005623//GO:0030312//GO:0071944//GO:0042600//GO:0005575	cell part//cell//external encapsulating structure//cell periphery//chorion//cellular_component	--	--	--	--	--	-//-
ENSRNA049997501	8	+	10947058	10947257	200	GO:0007275//GO:0044767//GO:0044699//GO:0008150//GO:0032501//GO:0032502//GO:0044707	multicellular organismal development//single-organism developmental process//single-organism process//biological_process//multicellular organismal process//developmental process//single-multicellular organism process	GO:0030312//GO:0005575//GO:0005623//GO:0071944//GO:0042600//GO:0044464	external encapsulating structure//cellular_component//cell//cell periphery//chorion//cell part	--	--	--	--	--	-//-
ENSRNA049997505	8	+	10950933	10951153	221	--	--	--	--	GO:0003824//GO:0003674//GO:0016772//GO:0016740//GO:0016301	catalytic activity//molecular_function//transferase activity, transferring phosphorus-containing groups//transferase activity//kinase activity	--	--	--	-//-
ENSRNA049997508	8	-	27608247	27608458	212	--	--	--	--	--	--	--	--	--	-//-
ENSRNA049997513	8	+	27675686	27675902	217	GO:0008150//GO:0044238//GO:0005975//GO:0008152//GO:1901575//GO:0016052//GO:0071704//GO:0009056	biological_process//primary metabolic process//carbohydrate metabolic process//metabolic process//organic substance catabolic process//carbohydrate catabolic process//organic substance metabolic process//catabolic process	--	--	GO:0016160//GO:0046872//GO:0043169//GO:0005509//GO:0003674//GO:0004556//GO:0004553//GO:0005488//GO:0016787//GO:0016798//GO:0003824//GO:0043167	amylase activity//metal ion binding//cation binding//calcium ion binding//molecular_function//alpha-amylase activity//hydrolase activity, hydrolyzing O-glycosyl compounds//binding//hydrolase activity//hydrolase activity, acting on glycosyl bonds//catalytic activity//ion binding	--	--	--	-//-
ENSRNA049997515	8	-	39583938	39584084	147	--	--	--	--	--	--	--	--	--	-//-
ENSRNA049997522	8	+	121773384	121773602	219	--	--	--	--	--	--	--	--	--	-//-
ENSRNA049997525	8	+	130375286	130375391	106	--	--	--	--	--	--	--	--	--	-//-
ENSRNA049997529	8	-	152709450	152709665	216	--	--	--	--	--	--	--	--	--	-//-
ENSRNA049997533	9	-	15122740	15122875	136	--	--	--	--	--	--	--	--	--	-//-
ENSRNA049997537	9	+	15122758	15122881	124	--	--	--	--	--	--	--	--	--	-//-
ENSRNA049997541	9	-	24309478	24309652	175	--	--	--	--	--	--	--	--	--	-//-
ENSRNA049997545	9	+	90025277	90025392	116	--	--	--	--	--	--	--	--	--	-//-
ENSRNA049997548	9	-	100082921	100082998	78	--	--	--	--	--	--	--	--	--	-//-
ENSRNA049997551	9	-	111791259	111791384	126	--	--	--	--	--	--	--	--	--	-//-
ENSRNA049997555	9	+	113476123	113476252	130	--	--	--	--	--	--	--	--	--	-//-
ENSRNA049997559	9	+	128212960	128213080	121	--	--	--	--	--	--	--	--	--	-//-
ENSRNA049997563	9	-	156643654	156643731	78	--	--	--	--	--	--	--	--	--	-//-
Novel00001	1	+	3234074	3236036	1371	--	--	--	--	--	--	no KO assigned | (RefSeq) uncharacterized LOC100304427	http://www.genome.jp/dbget-bin/www_bget?zma:100304427	--	uncharacterized protein LOC100304427 [Zea mays]>gi|223943475|gb|ACN25821.1| unknown [Zea mays]
Novel00002	1	+	6503592	6514712	589	GO:0009987//GO:0051704//GO:0009294//GO:0008150//GO:0009292//GO:0044764	cellular process//multi-organism process//DNA mediated transformation//biological_process//genetic transfer//multi-organism cellular process	--	--	--	--	--	--	--	unknown [Zea mays]
Novel00003	1	+	7047629	7053757	708	--	--	--	--	--	--	--	--	--	TPA: hypothetical protein ZEAMMB73_230951 [Zea mays]
Novel00004	1	+	7080350	7082407	1837	--	--	GO:0005575//GO:0016020	cellular_component//membrane	GO:0005102//GO:0005515//GO:0005488//GO:0005186//GO:0003674//GO:0000772	receptor binding//protein binding//binding//pheromone activity//molecular_function//mating pheromone activity	no KO assigned | (RefSeq) uncharacterized LOC103631623	http://www.genome.jp/dbget-bin/www_bget?zma:103631623	--	PREDICTED: uncharacterized protein LOC103631623 isoform X2 [Zea mays]
Novel00005	1	+	10490380	10491571	900	--	--	--	--	--	--	no KO assigned | (RefSeq) uncharacterized LOC103628236	http://www.genome.jp/dbget-bin/www_bget?zma:103628236	--	TPA: hypothetical protein ZEAMMB73_540908 [Zea mays]>gi|414864806|tpg|DAA43363.1| TPA: hypothetical protein ZEAMMB73_540908 [Zea mays]
Novel00006	1	+	11169416	11170193	751	--	--	--	--	GO:0005488//GO:0003674//GO:0005515	binding//molecular_function//protein binding	K11593 eukaryotic translation initiation factor 2C | (RefSeq) GRMZM2G354867; protein argonaute 2-like	http://www.genome.jp/dbget-bin/www_bget?zma:103642054	--	putative argonaute family protein [Zea mays]
Novel00007	1	+	13161797	13166616	932	GO:0006026//GO:0006022//GO:1901564//GO:0009057//GO:1901135//GO:0006040//GO:1901565//GO:0006032//GO:0046348//GO:0006030//GO:1901072//GO:0008150//GO:0006807//GO:0008152//GO:1901575//GO:0043170//GO:1901071//GO:0071704//GO:0009056//GO:1901136	aminoglycan catabolic process//aminoglycan metabolic process//organonitrogen compound metabolic process//macromolecule catabolic process//carbohydrate derivative metabolic process//amino sugar metabolic process//organonitrogen compound catabolic process//chitin catabolic process//amino sugar catabolic process//chitin metabolic process//glucosamine-containing compound catabolic process//biological…	--	--	GO:0003674//GO:0008061//GO:0005488//GO:0097367	molecular_function//chitin binding//binding//carbohydrate derivative binding	--	--	--	TPA: hypothetical protein ZEAMMB73_457207, partial [Zea mays]
Novel00008	1	+	13316228	13318209	558	--	--	--	--	--	--	--	--	--	--
Novel00009	1	+	14695353	14698024	2258	--	--	--	--	--	--	--	--	--	PREDICTED: uncharacterized protein LOC103631768 isoform X4 [Zea mays]
Novel00010	1	+	17817276	17823484	2012	GO:0034645//GO:0044267//GO:1901576//GO:0006725//GO:0044271//GO:0044260//GO:1901564//GO:0006260//GO:0043603//GO:0019538//GO:0006139//GO:0044237//GO:0034641//GO:0090304//GO:0043043//GO:0044238//GO:0009059//GO:0044699//GO:0009987//GO:0043170//GO:0044710//GO:0044249//GO:0046483//GO:0071704//GO:0055114//GO:0008150//GO:1901360//GO:0010467//GO:0043604//GO:0006259//GO:0008152//GO:0009058//GO:1901566//GO:…	cellular macromolecule biosynthetic process//cellular protein metabolic process//organic substance biosynthetic process//cellular aromatic compound metabolic process//cellular nitrogen compound biosynthetic process//cellular macromolecule metabolic process//organonitrogen compound metabolic process//DNA replication//cellular amide metabolic process//protein metabolic process//nucleobase-containin…	GO:0005575//GO:0043232//GO:0005737//GO:0044444//GO:0005622//GO:0043229//GO:0043226//GO:0030529//GO:0044424//GO:0043228//GO:0032991//GO:0005840//GO:0005623//GO:0044464	cellular_component//intracellular non-membrane-bounded organelle//cytoplasm//cytoplasmic part//intracellular//intracellular organelle//organelle//ribonucleoprotein complex//intracellular part//non-membrane-bounded organelle//macromolecular complex//ribosome//cell//cell part	GO:0003824//GO:0030554//GO:0035639//GO:0005488//GO:0003674//GO:0032550//GO:0036094//GO:1901265//GO:0043167//GO:0043168//GO:0097367//GO:0032549//GO:0000166//GO:0032553//GO:0005198//GO:0097159//GO:0003735//GO:0016491//GO:0005524//GO:0016728//GO:0016725//GO:0001883//GO:0032559//GO:0004748//GO:0061731//GO:1901363//GO:0001882//GO:0032555//GO:0017076	catalytic activity//adenyl nucleotide binding//purine ribonucleoside triphosphate binding//binding//molecular_function//purine ribonucleoside binding//small molecule binding//nucleoside phosphate binding//ion binding//anion binding//carbohydrate derivative binding//ribonucleoside binding//nucleotide binding//ribonucleotide binding//structural molecule activity//organic cyclic compound binding//st…	no KO assigned | (RefSeq) protein FAR1-RELATED SEQUENCE 5-like	http://www.genome.jp/dbget-bin/www_bget?zma:103640555	--	PREDICTED: protein FAR1-RELATED SEQUENCE 5-like isoform X1 [Zea mays]
Novel00011	1	+	18024560	18026345	580	--	--	--	--	GO:1901363//GO:0046914//GO:0043169//GO:0046872//GO:0003676//GO:0097159//GO:0005488//GO:0003674//GO:0043167//GO:0008270	heterocyclic compound binding//transition metal ion binding//cation binding//metal ion binding//nucleic acid binding//organic cyclic compound binding//binding//molecular_function//ion binding//zinc ion binding	--	--	--	PREDICTED: uncharacterized protein LOC103654888 [Zea mays]
Novel00012	1	+	19328786	19329598	745	--	--	--	--	--	--	--	--	--	PREDICTED: uncharacterized protein LOC103641605 isoform X4 [Zea mays]
Novel00013	1	+	21312219	21315590	1759	--	--	--	--	--	--	no KO assigned | (RefSeq) formin-like protein 5	http://www.genome.jp/dbget-bin/www_bget?zma:103631976	--	PREDICTED: formin-like protein 5 isoform X1 [Zea mays]>gi|670362392|ref|XP_008652064.1| PREDICTED: formin-like protein 5 isoform X1 [Zea mays]>gi|670362394|ref|XP_008652070.1| PREDICTED: formin-like protein 5 isoform X1 [Zea mays]>gi|670362396|ref|XP_008652076.1| PREDICTED: formin-like protein 5 isoform X1 [Zea mays]
Novel00014	1	+	22839875	22840844	893	--	--	GO:0005575//GO:0005576	cellular_component//extracellular region	--	--	--	--	--	--
Novel00015	1	+	25936602	25938223	1202	--	--	--	--	--	--	--	--	--	--
Novel00016	1	+	28862823	28863619	797	--	--	--	--	--	--	no KO assigned | (RefSeq) uncharacterized LOC103652311	http://www.genome.jp/dbget-bin/www_bget?zma:103652311	--	PREDICTED: putative nuclease HARBI1, partial [Brassica rapa]
Novel00017	1	+	29431803	29445101	3756	--	--	--	--	GO:0003824//GO:0016787//GO:0003674//GO:0004518//GO:0004540//GO:0016788	catalytic activity//hydrolase activity//molecular_function//nuclease activity//ribonuclease activity//hydrolase activity, acting on ester bonds	--	--	--	uncharacterized protein LOC100276049 [Zea mays]>gi|195619882|gb|ACG31771.1| hypothetical protein [Zea mays]
Novel00018	1	+	29838625	29839249	549	--	--	--	--	--	--	--	--	--	--
Novel00019	1	+	30025351	30034001	6910	--	--	GO:0016020//GO:0005575	membrane//cellular_component	GO:0005102//GO:0005515//GO:0005125//GO:0003674//GO:0005488	receptor binding//protein binding//cytokine activity//molecular_function//binding	no KO assigned | (RefSeq) putative ribonuclease H protein At1g65750-like	http://www.genome.jp/dbget-bin/www_bget?zma:103640585	--	putative polyprotein [Zea mays]
Novel00020	1	+	33174334	33175485	693	GO:0051171//GO:0051252//GO:0006351//GO:0065007//GO:0010468//GO:2001141//GO:0044260//GO:0010556//GO:0044271//GO:0050789//GO:1901576//GO:0097659//GO:0006725//GO:0034654//GO:0034645//GO:0019438//GO:0090304//GO:0044238//GO:0044237//GO:1903506//GO:0034641//GO:0006139//GO:0031326//GO:0071704//GO:2000112//GO:0060255//GO:0019219//GO:0046483//GO:0044249//GO:0018130//GO:0080090//GO:0031323//GO:0043170//GO:…	regulation of nitrogen compound metabolic process//regulation of RNA metabolic process//transcription, DNA-templated//biological regulation//regulation of gene expression//regulation of RNA biosynthetic process//cellular macromolecule metabolic process//regulation of macromolecule biosynthetic process//cellular nitrogen compound biosynthetic process//regulation of biological process//organic subs…	GO:0005575//GO:0043227//GO:0043229//GO:0005622//GO:0044424//GO:0043226//GO:0044464//GO:0005634//GO:0005623//GO:0043231	cellular_component//membrane-bounded organelle//intracellular organelle//intracellular//intracellular part//organelle//cell part//nucleus//cell//intracellular membrane-bounded organelle	GO:0008270//GO:0003677//GO:0043167//GO:0003674//GO:0005488//GO:0003700//GO:0097159//GO:0005507//GO:0003676//GO:0001071//GO:0046872//GO:0043169//GO:0005515//GO:0046914//GO:1901363	zinc ion binding//DNA binding//ion binding//molecular_function//binding//transcription factor activity, sequence-specific DNA binding//organic cyclic compound binding//copper ion binding//nucleic acid binding//nucleic acid binding transcription factor activity//metal ion binding//cation binding//protein binding//transition metal ion binding//heterocyclic compound binding	no KO assigned | (RefSeq) uncharacterized LOC103646287	http://www.genome.jp/dbget-bin/www_bget?zma:103646287	--	hypothetical protein ZEAMMB73_647967 [Zea mays]
Novel00021	1	+	35634514	35635185	357	--	--	--	--	--	--	K17255 Rab GDP dissociation inhibitor | (RefSeq) GRMZM2G117507; guanosine nucleotide diphosphate dissociation inhibitor 2-like	http://www.genome.jp/dbget-bin/www_bget?zma:103630368	--	PREDICTED: guanosine nucleotide diphosphate dissociation inhibitor 2-like [Zea mays]>gi|413945376|gb|AFW78025.1| hypothetical protein ZEAMMB73_176599 [Zea mays]
Novel00022	1	+	39495416	39496993	1509	--	--	--	--	--	--	no KO assigned | (RefSeq) uncharacterized LOC103644205	http://www.genome.jp/dbget-bin/www_bget?zma:103644205	--	PREDICTED: uncharacterized protein LOC103644205 [Zea mays]>gi|219884633|gb|ACL52691.1| unknown [Zea mays]
Novel00023	1	+	40103922	40105308	1387	--	--	--	--	--	--	--	--	--	--
Novel00024	1	+	40360207	40362247	1935	--	--	--	--	--	--	no KO assigned | (RefSeq) uncharacterized LOC103634234	http://www.genome.jp/dbget-bin/www_bget?zma:103634234	--	PREDICTED: uncharacterized protein LOC103634234 [Zea mays]
Novel00025	1	+	40775168	40777256	2089	--	--	--	--	GO:0005515//GO:0003674//GO:0005488	protein binding//molecular_function//binding	no KO assigned | (RefSeq) GRMZM2G313643; uncharacterized LOC100382055	http://www.genome.jp/dbget-bin/www_bget?zma:100382055	--	uncharacterized protein LOC100382055 [Zea mays]>gi|223947257|gb|ACN27712.1| unknown [Zea mays]
Novel00026	1	+	40935344	40941419	1414	--	--	--	--	--	--	--	--	--	--
Novel00027	1	+	41579325	41585323	466	--	--	--	--	--	--	K11294 nucleolin | (RefSeq) GRMZM2G042683; ribonucleoprotein A	http://www.genome.jp/dbget-bin/www_bget?zma:100282223	--	hypothetical protein [Zea mays]
Novel00028	1	+	42978022	42980617	2596	--	--	--	--	--	--	no KO assigned | (RefSeq) uncharacterized LOC100384547	http://www.genome.jp/dbget-bin/www_bget?zma:100384547	--	hypothetical protein ZEAMMB73_269449 [Zea mays]
Novel00029	1	+	45134071	45139229	1212	--	--	--	--	--	--	no KO assigned | (RefSeq) uncharacterized LOC103631084	http://www.genome.jp/dbget-bin/www_bget?zma:103631084	--	PREDICTED: uncharacterized protein LOC103631084 [Zea mays]
Novel00030	1	+	52591610	52592269	588	--	--	--	--	--	--	--	--	--	--
Novel00031	1	+	53005969	53007783	1696	--	--	--	--	--	--	no KO assigned | (RefSeq) uncharacterized LOC103627694	http://www.genome.jp/dbget-bin/www_bget?zma:103627694	--	hypothetical protein ZEAMMB73_615075 [Zea mays]
Novel00032	1	+	53229388	53231359	490	--	--	--	--	GO:0046914//GO:0043169//GO:0046872//GO:0043167//GO:0008270//GO:0005488//GO:0003674	transition metal ion binding//cation binding//metal ion binding//ion binding//zinc ion binding//binding//molecular_function	no KO assigned | (RefSeq) uncharacterized LOC103631122	http://www.genome.jp/dbget-bin/www_bget?zma:103631122	--	PREDICTED: uncharacterized protein LOC103631122 [Zea mays]
Novel00033	1	+	55212671	55213673	890	--	--	--	--	--	--	K20870 putative beta-1,4-xylosyltransferase IRX10 [EC:2.4.2.-] | (RefSeq) GRMZM2G141094; probable glucuronosyltransferase Os01g0926700	http://www.genome.jp/dbget-bin/www_bget?zma:103644631	--	PREDICTED: probable glucuronosyltransferase Os01g0926700 [Zea mays]
Novel00034	1	+	57015371	57017431	1965	GO:0042157//GO:0051179//GO:0008150//GO:0033036//GO:0008152//GO:0010876//GO:0043170//GO:0071702//GO:0044699//GO:0071704//GO:0051234//GO:1902578//GO:0044765//GO:0044238//GO:0006869//GO:0006810//GO:0019538	lipoprotein metabolic process//localization//biological_process//macromolecule localization//metabolic process//lipid localization//macromolecule metabolic process//organic substance transport//single-organism process//organic substance metabolic process//establishment of localization//single-organism localization//single-organism transport//primary metabolic process//lipid transport//transport//…	GO:0005576//GO:0005575	extracellular region//cellular_component	GO:0008289//GO:0003674//GO:0005488	lipid binding//molecular_function//binding	no KO assigned | (RefSeq) GRMZM2G412470; uncharacterized LOC100501384	http://www.genome.jp/dbget-bin/www_bget?zma:100501384	--	PREDICTED: uncharacterized protein LOC100501384 [Zea mays]>gi|413941750|gb|AFW74399.1| hypothetical protein ZEAMMB73_681593 [Zea mays]
Novel00035	1	+	57815287	57815969	572	--	--	--	--	--	--	no KO assigned | (RefSeq) uncharacterized LOC103652465	http://www.genome.jp/dbget-bin/www_bget?zma:103652465	--	PREDICTED: uncharacterized protein LOC103652465 [Zea mays]
Novel00036	1	+	57817476	57818445	743	GO:0044237//GO:0015979//GO:0009987//GO:0008152//GO:0008150	cellular metabolic process//photosynthesis//cellular process//metabolic process//biological_process	GO:0009579//GO:0005575//GO:0044425//GO:0009523//GO:0016020//GO:0044436//GO:0005622//GO:0034357//GO:0044424//GO:0032991//GO:0043234//GO:0009521//GO:0009539//GO:0005623//GO:0044464//GO:0098796	thylakoid//cellular_component//membrane part//photosystem II//membrane//thylakoid part//intracellular//photosynthetic membrane//intracellular part//macromolecular complex//protein complex//photosystem//photosystem II reaction center//cell//cell part//membrane protein complex	--	--	no KO assigned | (RefSeq) uncharacterized LOC103642024	http://www.genome.jp/dbget-bin/www_bget?zma:103642024	--	PREDICTED: uncharacterized protein LOC103642024 [Zea mays]
Novel00037	1	+	58016683	58017184	502	--	--	GO:0019012//GO:0005575//GO:0019028//GO:0044423	virion//cellular_component//viral capsid//virion part	--	--	--	--	--	--
Novel00038	1	+	58307105	58333276	1822	--	--	--	--	--	--	--	--	--	--
Novel00039	1	+	63250887	63256156	2602	GO:0008152//GO:0009058//GO:1901566//GO:0006807//GO:0006412//GO:0006518//GO:0008150//GO:0010467//GO:0043604//GO:0044249//GO:0071704//GO:0009059//GO:0009987//GO:0043170//GO:0044237//GO:0034641//GO:0043043//GO:0044238//GO:0043603//GO:0019538//GO:0034645//GO:0044267//GO:1901576//GO:0044260//GO:0044271//GO:1901564	metabolic process//biosynthetic process//organonitrogen compound biosynthetic process//nitrogen compound metabolic process//translation//peptide metabolic process//biological_process//gene expression//amide biosynthetic process//cellular biosynthetic process//organic substance metabolic process//macromolecule biosynthetic process//cellular process//macromolecule metabolic process//cellular metabo…	GO:0005840//GO:0005623//GO:0044464//GO:0044424//GO:0043228//GO:0032991//GO:0043226//GO:0030529//GO:0044444//GO:0005622//GO:0043229//GO:0005737//GO:0043232//GO:0005575	ribosome//cell//cell part//intracellular part//non-membrane-bounded organelle//macromolecular complex//organelle//ribonucleoprotein complex//cytoplasmic part//intracellular//intracellular organelle//cytoplasm//intracellular non-membrane-bounded organelle//cellular_component	GO:0005198//GO:0003735//GO:0003674	structural molecule activity//structural constituent of ribosome//molecular_function	no KO assigned | (RefSeq) uncharacterized LOC100276444	http://www.genome.jp/dbget-bin/www_bget?zma:100276444	--	uncharacterized protein LOC100276444 [Zea mays]>gi|195625120|gb|ACG34390.1| hypothetical protein [Zea mays]
Novel00040	1	+	63315039	63315844	570	GO:0008150//GO:0008152//GO:0009058	biological_process//metabolic process//biosynthetic process	--	--	GO:0016772//GO:0016740//GO:0003824//GO:0003674//GO:0016779	transferase activity, transferring phosphorus-containing groups//transferase activity//catalytic activity//molecular_function//nucleotidyltransferase activity	K00975 glucose-1-phosphate adenylyltransferase [EC:2.7.7.27] | (RefSeq) glucose-1-phosphate adenylyltransferase large subunit 2, chloroplastic/amyloplastic-like	http://www.genome.jp/dbget-bin/www_bget?zma:103635182	--	PREDICTED: glucose-1-phosphate adenylyltransferase large subunit 2, chloroplastic/amyloplastic-like [Zea mays]
Novel00041	1	+	63367497	63369993	1638	--	--	--	--	--	--	no KO assigned | (RefSeq) uncharacterized LOC103642067	http://www.genome.jp/dbget-bin/www_bget?zma:103642067	--	PREDICTED: uncharacterized protein LOC103633874 isoform X2 [Zea mays]>gi|670397330|ref|XP_008678814.1| PREDICTED: uncharacterized protein LOC103653786 isoform X2 [Zea mays]>gi|670415551|ref|XP_008648815.1| PREDICTED: uncharacterized protein LOC103629483 isoform X2 [Zea mays]>gi|670446814|ref|XP_008663610.1| PREDICTED: uncharacterized protein LOC103642067 isoform X2 [Zea mays]
Novel00042	1	+	63913183	63915231	2049	--	--	--	--	--	--	--	--	--	uncharacterized protein LOC100533165 [Zea mays]>gi|238006330|gb|ACR34200.1| unknown [Zea mays]
Novel00043	1	+	64537280	64546004	2806	GO:0015031//GO:0071702//GO:0045184//GO:0051234//GO:0008104//GO:0008150//GO:0051179//GO:0033036//GO:0006810	protein transport//organic substance transport//establishment of protein localization//establishment of localization//protein localization//biological_process//localization//macromolecule localization//transport	GO:0016021//GO:0030529//GO:0032991//GO:0044424//GO:0032040//GO:0005623//GO:0044464//GO:0044425//GO:0005575//GO:0031224//GO:0005622//GO:0030684//GO:0016020	integral component of membrane//ribonucleoprotein complex//macromolecular complex//intracellular part//small-subunit processome//cell//cell part//membrane part//cellular_component//intrinsic component of membrane//intracellular//preribosome//membrane	GO:0005215//GO:0022892//GO:0003674//GO:0008565	transporter activity//substrate-specific transporter activity//molecular_function//protein transporter activity	no KO assigned | (RefSeq) uncharacterized LOC103635356	http://www.genome.jp/dbget-bin/www_bget?zma:103635356	--	PREDICTED: uncharacterized protein LOC103635356 isoform X1 [Zea mays]
Novel00044	1	+	64834161	64840035	3308	--	--	--	--	--	--	no KO assigned | (RefSeq) uncharacterized LOC103635433	http://www.genome.jp/dbget-bin/www_bget?zma:103635433	--	PREDICTED: uncharacterized protein LOC103635433 [Zea mays]
Novel00045	1	+	65888494	65891069	665	--	--	--	--	GO:0005488//GO:0003674//GO:0005515	binding//molecular_function//protein binding	K14963 COMPASS component SWD3 | (RefSeq) GRMZM2G088162; uncharacterized LOC100276374	http://www.genome.jp/dbget-bin/www_bget?zma:100276374	--	TPA: hypothetical protein ZEAMMB73_172682 [Zea mays]
Novel00046	1	+	66352960	66373537	14297	GO:0006807//GO:0008152//GO:0006259//GO:0051179//GO:1901360//GO:0008150//GO:0071704//GO:0046483//GO:0051234//GO:0043170//GO:0044699//GO:0009987//GO:0090304//GO:0044765//GO:0044238//GO:0044237//GO:0034641//GO:0030001//GO:0006139//GO:0000041//GO:1902578//GO:0006810//GO:0006811//GO:0006812//GO:0044260//GO:0015074//GO:0006825//GO:0006725	nitrogen compound metabolic process//metabolic process//DNA metabolic process//localization//organic cyclic compound metabolic process//biological_process//organic substance metabolic process//heterocycle metabolic process//establishment of localization//macromolecule metabolic process//single-organism process//cellular process//nucleic acid metabolic process//single-organism transport//primary m…	GO:0044464//GO:0005739//GO:0005623//GO:0043231//GO:0044429//GO:0031970//GO:0044446//GO:0044424//GO:0043226//GO:0043229//GO:0005622//GO:0044444//GO:0016020//GO:0031967//GO:0044422//GO:0005737//GO:0031975//GO:0005575//GO:0031974//GO:0005758//GO:0043227//GO:0005740	cell part//mitochondrion//cell//intracellular membrane-bounded organelle//mitochondrial part//organelle envelope lumen//intracellular organelle part//intracellular part//organelle//intracellular organelle//intracellular//cytoplasmic part//membrane//organelle envelope//organelle part//cytoplasm//envelope//cellular_component//membrane-enclosed lumen//mitochondrial intermembrane space//membrane-boun…	GO:0016788//GO:0046914//GO:1901363//GO:0004540//GO:0004523//GO:0016530//GO:0004519//GO:0004521//GO:0005507//GO:0097159//GO:0003676//GO:0016893//GO:0004518//GO:0016531//GO:0046872//GO:0043169//GO:0043167//GO:0003674//GO:0005488//GO:0016787//GO:0003824//GO:0016891	hydrolase activity, acting on ester bonds//transition metal ion binding//heterocyclic compound binding//ribonuclease activity//RNA-DNA hybrid ribonuclease activity//metallochaperone activity//endonuclease activity//endoribonuclease activity//copper ion binding//organic cyclic compound binding//nucleic acid binding//endonuclease activity, active with either ribo- or deoxyribonucleic acids and prod…	no KO assigned | (RefSeq) uncharacterized LOC103641910	http://www.genome.jp/dbget-bin/www_bget?zma:103641910	--	putative gag-pol precursor [Zea mays]>gi|33113975|gb|AAP94597.1| putative gag-pol precursor [Zea mays]
Novel00047	1	+	66568509	66569530	874	--	--	--	--	--	--	no KO assigned | (RefSeq) uncharacterized LOC103642876	http://www.genome.jp/dbget-bin/www_bget?zma:103642876	--	PREDICTED: uncharacterized protein LOC103642876 [Zea mays]
Novel00048	1	+	73767222	73769380	943	GO:0035556//GO:0051716//GO:0031326//GO:0023052//GO:0007264//GO:0006139//GO:0007154//GO:1903506//GO:0034641//GO:0044237//GO:0044238//GO:0090304//GO:0019438//GO:0034645//GO:0006725//GO:0034654//GO:0050789//GO:1901576//GO:0097659//GO:2001141//GO:0010556//GO:0044260//GO:0044271//GO:0010468//GO:0007165//GO:0065007//GO:0044763//GO:0006351//GO:0051252//GO:0051171//GO:1901360//GO:0008150//GO:0032774//GO:…	intracellular signal transduction//cellular response to stimulus//regulation of cellular biosynthetic process//signaling//small GTPase mediated signal transduction//nucleobase-containing compound metabolic process//cell communication//regulation of nucleic acid-templated transcription//cellular nitrogen compound metabolic process//cellular metabolic process//primary metabolic process//nucleic aci…	GO:0005622//GO:0043229//GO:0043227//GO:0005575//GO:0043231//GO:0005623//GO:0044464//GO:0005634//GO:0043226//GO:0044424	intracellular//intracellular organelle//membrane-bounded organelle//cellular_component//intracellular membrane-bounded organelle//cell//cell part//nucleus//organelle//intracellular part	GO:0000166//GO:0032549//GO:0001071//GO:0032561//GO:0032553//GO:0097159//GO:0019001//GO:0003700//GO:0005488//GO:0035639//GO:0036094//GO:0032550//GO:0003674//GO:0043167//GO:1901265//GO:0043168//GO:0097367//GO:1901363//GO:0001882//GO:0017076//GO:0032555//GO:0005525//GO:0001883	nucleotide binding//ribonucleoside binding//nucleic acid binding transcription factor activity//guanyl ribonucleotide binding//ribonucleotide binding//organic cyclic compound binding//guanyl nucleotide binding//transcription factor activity, sequence-specific DNA binding//binding//purine ribonucleoside triphosphate binding//small molecule binding//purine ribonucleoside binding//molecular_function…	K07901 Ras-related protein Rab-8A | (RefSeq) ras-related protein RABE1c-like	http://www.genome.jp/dbget-bin/www_bget?zma:103643924	--	PREDICTED: ras-related protein RABE1c-like [Zea mays]
Novel00049	1	+	74119429	74157250	7895	GO:0006875//GO:0090304//GO:0044238//GO:0044237//GO:0034641//GO:0006139//GO:0006873//GO:0065007//GO:0044763//GO:0044260//GO:0015074//GO:0055082//GO:0042592//GO:0006725//GO:0006874//GO:0006807//GO:0008152//GO:0065008//GO:0006259//GO:0055074//GO:0098771//GO:1901360//GO:0008150//GO:0071704//GO:0055080//GO:0072507//GO:0046483//GO:0072503//GO:0019725//GO:0048878//GO:0055065//GO:0043170//GO:0030003//GO:…	cellular metal ion homeostasis//nucleic acid metabolic process//primary metabolic process//cellular metabolic process//cellular nitrogen compound metabolic process//nucleobase-containing compound metabolic process//cellular ion homeostasis//biological regulation//single-organism cellular process//cellular macromolecule metabolic process//DNA integration//cellular chemical homeostasis//homeostatic…	GO:0016020//GO:0031224//GO:0005575//GO:0044425//GO:0016021	membrane//intrinsic component of membrane//cellular_component//membrane part//integral component of membrane	GO:0072509//GO:0005218//GO:0022838//GO:0015278//GO:0022890//GO:0015276//GO:0005219//GO:0046873//GO:0005216//GO:0005217//GO:0022803//GO:0003674//GO:0015085//GO:0005262//GO:0005261//GO:0008324//GO:0022892//GO:0015267//GO:0022857//GO:0022891//GO:0015075//GO:0005215//GO:0022836//GO:0022834	divalent inorganic cation transmembrane transporter activity//intracellular ligand-gated calcium channel activity//substrate-specific channel activity//calcium-release channel activity//inorganic cation transmembrane transporter activity//ligand-gated ion channel activity//ryanodine-sensitive calcium-release channel activity//metal ion transmembrane transporter activity//ion channel activity//int…	no KO assigned | (RefSeq) uncharacterized LOC100502343	http://www.genome.jp/dbget-bin/www_bget?zma:100502343	--	Ji1 putative pol protein [Zea mays]
Novel00050	1	+	75143934	75165800	1551	GO:0016032//GO:0050794//GO:0008150//GO:0035821//GO:0043067//GO:0048522//GO:0031343//GO:0019054//GO:0044003//GO:0012501//GO:0044531//GO:0052433//GO:0044532//GO:0065008//GO:0051818//GO:0051704//GO:0051712//GO:0044533//GO:0044419//GO:0051883//GO:0052042//GO:0052040//GO:0009987//GO:0044699//GO:0051701//GO:0031640//GO:0052330//GO:0019051//GO:0044068//GO:0048518//GO:0012502//GO:0019048//GO:0051817//GO:…	viral process//regulation of cellular process//biological_process//modification of morphology or physiology of other organism//regulation of programmed cell death//positive regulation of cellular process//positive regulation of cell killing//modulation by virus of host process//modification by symbiont of host morphology or physiology//programmed cell death//modulation of programmed cell death in…	GO:0044217//GO:0042025//GO:0033643//GO:0044216//GO:0033647//GO:0043657//GO:0044215//GO:0018995//GO:0043656//GO:0005575//GO:0033648//GO:0033646	other organism part//host cell nucleus//host cell part//other organism cell//host intracellular organelle//host cell//other organism//host//intracellular region of host//cellular_component//host intracellular membrane-bounded organelle//host intracellular part	--	--	no KO assigned | (RefSeq) uncharacterized LOC103632412	http://www.genome.jp/dbget-bin/www_bget?zma:103632412	--	unknown [Zea mays]
Novel00051	1	+	81511775	81513840	445	--	--	--	--	--	--	--	--	--	hypothetical protein [Zea mays]
Novel00052	1	+	82981060	82997709	804	--	--	--	--	--	--	no KO assigned | (RefSeq) uncharacterized LOC100217042	http://www.genome.jp/dbget-bin/www_bget?zma:100217042	--	uncharacterized protein LOC100384064 [Zea mays]>gi|224033765|gb|ACN35958.1| unknown [Zea mays]
Novel00053	1	+	83797083	83798171	1002	--	--	GO:0005575//GO:0005576	cellular_component//extracellular region	GO:0005488//GO:0003674//GO:0003677//GO:0005179//GO:0003676//GO:0097159//GO:0005515//GO:0005102//GO:1901363	binding//molecular_function//DNA binding//hormone activity//nucleic acid binding//organic cyclic compound binding//protein binding//receptor binding//heterocyclic compound binding	no KO assigned | (RefSeq) uncharacterized LOC103655641	http://www.genome.jp/dbget-bin/www_bget?zma:103655641	--	PREDICTED: uncharacterized protein LOC103655641 [Zea mays]
Novel00054	1	+	84713160	84718600	1485	--	--	--	--	--	--	no KO assigned | (RefSeq) GRMZM5G845018; uncharacterized LOC100216963	http://www.genome.jp/dbget-bin/www_bget?zma:100216963	--	TPA: hypothetical protein ZEAMMB73_853351 [Zea mays]
Novel00055	1	+	85494759	85503620	1101	--	--	--	--	--	--	no KO assigned | (RefSeq) uncharacterized LOC100304434	http://www.genome.jp/dbget-bin/www_bget?zma:100304434	--	uncharacterized protein LOC100304434 [Zea mays]>gi|223943509|gb|ACN25838.1| unknown [Zea mays]
Novel00056	1	+	85649662	85678232	1681	--	--	--	--	--	--	no KO assigned | (RefSeq) uncharacterized LOC103644558	http://www.genome.jp/dbget-bin/www_bget?zma:103644558	--	uncharacterized protein LOC100501052 [Zea mays]>gi|224035433|gb|ACN36792.1| unknown [Zea mays]
Novel00057	1	+	86326775	86329325	1130	--	--	--	--	--	--	no KO assigned | (RefSeq) uncharacterized LOC100279430	http://www.genome.jp/dbget-bin/www_bget?zma:100279430	--	TPA: hypothetical protein ZEAMMB73_721288 [Zea mays]
Novel00058	1	+	86732291	86733022	599	--	--	--	--	--	--	--	--	--	--
Novel00059	1	+	86780242	86783836	1198	--	--	--	--	--	--	no KO assigned | (RefSeq) probable methyltransferase PMT9	http://www.genome.jp/dbget-bin/www_bget?zma:103655112	--	hypothetical protein SORBIDRAFT_10g027910 [Sorghum bicolor]>gi|241917124|gb|EER90268.1| hypothetical protein SORBIDRAFT_10g027910 [Sorghum bicolor]
Novel00060	1	+	86971631	86979086	434	--	--	--	--	--	--	--	--	--	TPA: hypothetical protein ZEAMMB73_652245 [Zea mays]
Novel00061	1	+	87156917	87169038	5392	GO:1901360//GO:0008150//GO:0006259//GO:0008152//GO:0006807//GO:0009987//GO:0043170//GO:0046483//GO:0071704//GO:0006139//GO:0044237//GO:0034641//GO:0090304//GO:0044238//GO:0006725//GO:0044260//GO:0015074	organic cyclic compound metabolic process//biological_process//DNA metabolic process//metabolic process//nitrogen compound metabolic process//cellular process//macromolecule metabolic process//heterocycle metabolic process//organic substance metabolic process//nucleobase-containing compound metabolic process//cellular metabolic process//cellular nitrogen compound metabolic process//nucleic acid m…	--	--	--	--	no KO assigned | (RefSeq) uncharacterized LOC103655900	http://www.genome.jp/dbget-bin/www_bget?zma:103655900	--	retrotransposon protein, putative, Ty3-gypsy subclass [Oryza sativa Japonica Group]
Novel00062	1	+	87484279	87487888	3610	GO:0016265//GO:0006915//GO:0008219//GO:0044763//GO:0008150//GO:0012501//GO:0009987//GO:0044699	death//apoptotic process//cell death//single-organism cellular process//biological_process//programmed cell death//cellular process//single-organism process	GO:0005622//GO:0005882//GO:0043229//GO:0045095//GO:0044422//GO:0043232//GO:0005575//GO:0045111//GO:0005623//GO:0044464//GO:0043234//GO:0005856//GO:0044446//GO:0043228//GO:0032991//GO:0044424//GO:0044430//GO:0043226	intracellular//intermediate filament//intracellular organelle//keratin filament//organelle part//intracellular non-membrane-bounded organelle//cellular_component//intermediate filament cytoskeleton//cell//cell part//protein complex//cytoskeleton//intracellular organelle part//non-membrane-bounded organelle//macromolecular complex//intracellular part//cytoskeletal part//organelle	--	--	--	--	--	TPA: hypothetical protein ZEAMMB73_727791 [Zea mays]
Novel00063	1	+	88504901	88509055	4013	--	--	--	--	--	--	no KO assigned | (RefSeq) nuclear export mediator factor NEMF	http://www.genome.jp/dbget-bin/www_bget?zma:103650540	--	PREDICTED: nuclear export mediator factor NEMF [Amborella trichopoda]>gi|548843628|gb|ERN03282.1| hypothetical protein AMTR_s00003p00212560 [Amborella trichopoda]
Novel00064	1	+	89476747	89479228	1086	--	--	--	--	--	--	no KO assigned | (RefSeq) pco098114(672), GRMZM2G003789; uncharacterized LOC100383476	http://www.genome.jp/dbget-bin/www_bget?zma:100383476	--	TPA: hypothetical protein ZEAMMB73_999189 [Zea mays]
Novel00065	1	+	89596345	89598096	747	--	--	--	--	--	--	no KO assigned | (RefSeq) uncharacterized LOC100274982	http://www.genome.jp/dbget-bin/www_bget?zma:100274982	--	hypothetical protein ZEAMMB73_387986 [Zea mays]
Novel00066	1	+	90134627	90156152	2056	GO:0098660//GO:0006950//GO:0016043//GO:0065003//GO:0050794//GO:0008150//GO:0051179//GO:0070271//GO:0015988//GO:0032501//GO:0098662//GO:0030168//GO:0022607//GO:0044700//GO:0042060//GO:0044707//GO:0015672//GO:0065008//GO:0050896//GO:0055085//GO:0044699//GO:0009987//GO:0098655//GO:0051258//GO:0007596//GO:0050817//GO:0006461//GO:0051234//GO:0023052//GO:1902578//GO:0051716//GO:0006818//GO:0071840//GO:…	inorganic ion transmembrane transport//response to stress//cellular component organization//macromolecular complex assembly//regulation of cellular process//biological_process//localization//protein complex biogenesis//energy coupled proton transmembrane transport, against electrochemical gradient//multicellular organismal process//inorganic cation transmembrane transport//platelet activation//ce…	GO:0005577//GO:0098796//GO:0033177//GO:0005576//GO:0043234//GO:0033176//GO:0044421//GO:0019867//GO:0032991//GO:0033179//GO:0016020//GO:0016469//GO:0044425//GO:0005615//GO:0005575	fibrinogen complex//membrane protein complex//proton-transporting two-sector ATPase complex, proton-transporting domain//extracellular region//protein complex//proton-transporting V-type ATPase complex//extracellular region part//outer membrane//macromolecular complex//proton-transporting V-type ATPase, V0 domain//membrane//proton-transporting two-sector ATPase complex//membrane part//extracellul…	GO:0008324//GO:0022892//GO:0005515//GO:0060090//GO:0030674//GO:0022857//GO:0005102//GO:0015075//GO:0022891//GO:0005215//GO:0015077//GO:0022890//GO:0003674//GO:0015078//GO:0005488	cation transmembrane transporter activity//substrate-specific transporter activity//protein binding//binding, bridging//protein binding, bridging//transmembrane transporter activity//receptor binding//ion transmembrane transporter activity//substrate-specific transmembrane transporter activity//transporter activity//monovalent inorganic cation transmembrane transporter activity//inorganic cation …	no KO assigned | (RefSeq) uncharacterized LOC103648716	http://www.genome.jp/dbget-bin/www_bget?zma:103648716	--	PREDICTED: uncharacterized protein LOC103648716 [Zea mays]
Novel00067	1	+	90318636	90324411	525	--	--	--	--	--	--	no KO assigned | (RefSeq) putative ribonuclease H protein At1g65750-like	http://www.genome.jp/dbget-bin/www_bget?zma:103629200	--	PREDICTED: putative ribonuclease H protein At1g65750 [Zea mays]
Novel00068	1	+	90430604	90438515	957	--	--	--	--	--	--	--	--	--	--
Novel00069	1	+	90696838	90706763	494	--	--	--	--	--	--	--	--	--	hypothetical protein ZEAMMB73_331298 [Zea mays]
Novel00070	1	+	91860103	91863517	1295	--	--	--	--	--	--	--	--	--	--
Novel00071	1	+	94118947	94124041	772	--	--	--	--	--	--	--	--	--	uncharacterized protein LOC100384064 [Zea mays]>gi|224033765|gb|ACN35958.1| unknown [Zea mays]
Novel00072	1	+	94562801	94571964	1326	--	--	--	--	--	--	no KO assigned | (RefSeq) GRMZM2G165867; uncharacterized LOC100273776	http://www.genome.jp/dbget-bin/www_bget?zma:100273776	--	uncharacterized protein LOC100273776 [Zea mays]>gi|194705418|gb|ACF86793.1| unknown [Zea mays]
Novel00073	1	+	95264120	95268649	580	--	--	--	--	--	--	no KO assigned | (RefSeq) uncharacterized LOC100217042	http://www.genome.jp/dbget-bin/www_bget?zma:100217042	--	unknown [Zea mays]
Novel00074	1	+	96144568	96145546	979	--	--	--	--	--	--	no KO assigned | (RefSeq) uncharacterized LOC103644790	http://www.genome.jp/dbget-bin/www_bget?zma:103644790	--	PREDICTED: uncharacterized protein LOC103644790 [Zea mays]
Novel00075	1	+	97532627	97534428	1802	--	--	GO:0031224//GO:0005575//GO:0044425//GO:0016020//GO:0016021	intrinsic component of membrane//cellular_component//membrane part//membrane//integral component of membrane	--	--	no KO assigned | (RefSeq) uncharacterized LOC100384746	http://www.genome.jp/dbget-bin/www_bget?zma:100384746	--	uncharacterized protein LOC100384746 [Zea mays]>gi|238006874|gb|ACR34472.1| unknown [Zea mays]
Novel00076	1	+	98996591	99003951	523	--	--	--	--	--	--	--	--	--	PREDICTED: uncharacterized protein LOC100217042 isoform X1 [Zea mays]
Novel00077	1	+	99842235	99849210	5110	--	--	--	--	--	--	no KO assigned | (RefSeq) uncharacterized LOC100217042	http://www.genome.jp/dbget-bin/www_bget?zma:100217042	--	uncharacterized protein LOC100384064 [Zea mays]>gi|224033765|gb|ACN35958.1| unknown [Zea mays]
Novel00078	1	+	101966214	101967205	873	--	--	GO:0016021//GO:0016020//GO:0005575//GO:0031224//GO:0044425	integral component of membrane//membrane//cellular_component//intrinsic component of membrane//membrane part	GO:0004175//GO:0017171//GO:0070011//GO:0004252//GO:0003674//GO:0016787//GO:0008233//GO:0003824//GO:0008236	endopeptidase activity//serine hydrolase activity//peptidase activity, acting on L-amino acid peptides//serine-type endopeptidase activity//molecular_function//hydrolase activity//peptidase activity//catalytic activity//serine-type peptidase activity	no KO assigned | (RefSeq) uncharacterized LOC103655315	http://www.genome.jp/dbget-bin/www_bget?zma:103655315	--	hypothetical protein [Zea mays]
Novel00079	1	+	104573496	104578456	724	--	--	--	--	--	--	--	--	--	--
Novel00080	1	+	104846152	104848522	1252	--	--	--	--	--	--	no KO assigned | (RefSeq) uncharacterized LOC103644826	http://www.genome.jp/dbget-bin/www_bget?zma:103644826	--	PREDICTED: uncharacterized protein LOC103644826 [Zea mays]
Novel00081	1	+	105041706	105043388	1606	GO:0090304//GO:0044238//GO:0044237//GO:0034641//GO:0006139//GO:0006313//GO:0044763//GO:0044260//GO:0006725//GO:0006310//GO:0006807//GO:0008152//GO:0032196//GO:0006259//GO:1901360//GO:0008150//GO:0071704//GO:0046483//GO:0044710//GO:0043170//GO:0044699//GO:0009987	nucleic acid metabolic process//primary metabolic process//cellular metabolic process//cellular nitrogen compound metabolic process//nucleobase-containing compound metabolic process//transposition, DNA-mediated//single-organism cellular process//cellular macromolecule metabolic process//cellular aromatic compound metabolic process//DNA recombination//nitrogen compound metabolic process//metabolic…	--	--	GO:0097159//GO:0003676//GO:0003677//GO:0003674//GO:0005488//GO:0016787//GO:0003824//GO:0016788//GO:1901363//GO:0004803	organic cyclic compound binding//nucleic acid binding//DNA binding//molecular_function//binding//hydrolase activity//catalytic activity//hydrolase activity, acting on ester bonds//heterocyclic compound binding//transposase activity	no KO assigned | (RefSeq) uncharacterized LOC103637721	http://www.genome.jp/dbget-bin/www_bget?zma:103637721	--	PREDICTED: uncharacterized protein LOC103637721 [Zea mays]
Novel00082	1	+	106201256	106218097	554	--	--	--	--	--	--	--	--	--	--
Novel00083	1	+	106220000	106221378	1295	--	--	--	--	--	--	no KO assigned | (RefSeq) uncharacterized LOC100384661	http://www.genome.jp/dbget-bin/www_bget?zma:100384661	--	hypothetical protein ZEAMMB73_433974 [Zea mays]
Novel00084	1	+	108654823	108659251	4303	--	--	GO:0005575//GO:0005576	cellular_component//extracellular region	--	--	--	--	--	uncharacterized protein LOC100381436 [Zea mays]>gi|223943465|gb|ACN25816.1| unknown [Zea mays]>gi|223943731|gb|ACN25949.1| unknown [Zea mays]>gi|414588638|tpg|DAA39209.1| TPA: hypothetical protein ZEAMMB73_624254 [Zea mays]
Novel00085	1	+	108754773	108759462	394	--	--	--	--	--	--	no KO assigned | (RefSeq) uncharacterized LOC100217042	http://www.genome.jp/dbget-bin/www_bget?zma:100217042	--	unknown [Zea mays]
Novel00086	1	+	108758171	108762933	517	--	--	--	--	--	--	no KO assigned | (RefSeq) uncharacterized LOC100217042	http://www.genome.jp/dbget-bin/www_bget?zma:100217042	--	unknown [Zea mays]
Novel00087	1	+	108992323	108995740	3400	--	--	--	--	--	--	no KO assigned | (RefSeq) uncharacterized LOC100278895	http://www.genome.jp/dbget-bin/www_bget?zma:100278895	--	unknown [Zea mays]>gi|224031531|gb|ACN34841.1| unknown [Zea mays]
Novel00088	1	+	109550495	109553736	1461	GO:0034641//GO:1903506//GO:0044237//GO:0006139//GO:0019438//GO:0044238//GO:0090304//GO:0031326//GO:0065007//GO:0051171//GO:0006351//GO:0051252//GO:0034654//GO:0006725//GO:0097659//GO:0050789//GO:1901576//GO:0034645//GO:0010468//GO:0044271//GO:2001141//GO:0044260//GO:0010556//GO:0009058//GO:1901362//GO:0008152//GO:0009889//GO:0006807//GO:0019222//GO:0006355//GO:0032774//GO:0010467//GO:1901360//GO:…	cellular nitrogen compound metabolic process//regulation of nucleic acid-templated transcription//cellular metabolic process//nucleobase-containing compound metabolic process//aromatic compound biosynthetic process//primary metabolic process//nucleic acid metabolic process//regulation of cellular biosynthetic process//biological regulation//regulation of nitrogen compound metabolic process//trans…	--	--	GO:0003676//GO:0097159//GO:0001071//GO:0003677//GO:0005488//GO:0003700//GO:0003674//GO:0000988//GO:0016987//GO:0000990//GO:1901363//GO:0000996	nucleic acid binding//organic cyclic compound binding//nucleic acid binding transcription factor activity//DNA binding//binding//transcription factor activity, sequence-specific DNA binding//molecular_function//transcription factor activity, protein binding//sigma factor activity//transcription factor activity, core RNA polymerase binding//heterocyclic compound binding//core DNA-dependent RNA pol…	K07893 Ras-related protein Rab-6A | (RefSeq) IDP871; uncharacterized LOC100281229	http://www.genome.jp/dbget-bin/www_bget?zma:100281229	--	TPA: hypothetical protein ZEAMMB73_749125 [Zea mays]
Novel00089	1	+	109716727	109720006	1744	GO:0006950//GO:0008150//GO:0050896	response to stress//biological_process//response to stimulus	--	--	GO:0038023//GO:0004888//GO:1901363//GO:0004930//GO:0060089//GO:0097159//GO:0005198//GO:0003676//GO:0003677//GO:0003674//GO:0004872//GO:0004871//GO:0042302//GO:0005488	signaling receptor activity//transmembrane signaling receptor activity//heterocyclic compound binding//G-protein coupled receptor activity//molecular transducer activity//organic cyclic compound binding//structural molecule activity//nucleic acid binding//DNA binding//molecular_function//receptor activity//signal transducer activity//structural constituent of cuticle//binding	K11251 histone H2A | (RefSeq) probable histone H2A variant 3	http://www.genome.jp/dbget-bin/www_bget?zma:103635233	--	PREDICTED: histone H2A.V-like isoform X3 [Zea mays]
Novel00090	1	+	110845101	110849724	3604	--	--	--	--	GO:0005515//GO:0005488//GO:0003674//GO:0046983	protein binding//binding//molecular_function//protein dimerization activity	--	--	--	--
Novel00091	1	+	111130209	111134874	349	--	--	--	--	--	--	--	--	--	--
Novel00092	1	+	111183148	111183608	382	--	--	--	--	--	--	no KO assigned | (RefSeq) uncharacterized LOC103639641	http://www.genome.jp/dbget-bin/www_bget?zma:103639641	--	Cinful1 polyprotein [Zea mays]
Novel00093	1	+	112134592	112135893	780	--	--	--	--	--	--	no KO assigned | (RefSeq) GRMZM2G084586, GRMZM2G305321, GRMZM2G477491; serine/threonine-protein kinase sepA-like	http://www.genome.jp/dbget-bin/www_bget?zma:103642154	--	hypothetical protein AMTR_s00105p00070700 [Amborella trichopoda]
Novel00094	1	+	112916047	112917641	422	--	--	--	--	--	--	--	--	--	--
Novel00095	1	+	113216423	113233800	947	--	--	--	--	--	--	--	--	--	uncharacterized protein LOC100384064 [Zea mays]>gi|224033765|gb|ACN35958.1| unknown [Zea mays]
Novel00096	1	+	113309024	113314477	1691	--	--	--	--	--	--	no KO assigned | (RefSeq) uncharacterized LOC100276265	http://www.genome.jp/dbget-bin/www_bget?zma:100276265	--	uncharacterized protein LOC100276265 precursor [Zea mays]>gi|195622624|gb|ACG33142.1| hypothetical protein [Zea mays]
Novel00097	1	+	113514033	113514772	363	--	--	--	--	--	--	--	--	--	uncharacterized protein LOC100274982 [Zea mays]>gi|195608166|gb|ACG25913.1| hypothetical protein [Zea mays]
Novel00098	1	+	114471806	114481881	1632	--	--	--	--	--	--	K03539 ribonuclease P/MRP protein subunit RPP1 [EC:3.1.26.5] | (RefSeq) GRMZM2G001415; uncharacterized LOC100279258	http://www.genome.jp/dbget-bin/www_bget?zma:100279258	--	hypothetical protein [Zea mays]>gi|219884301|gb|ACL52525.1| unknown [Zea mays]>gi|414881994|tpg|DAA59125.1| TPA: hypothetical protein ZEAMMB73_624309 [Zea mays]
Novel00099	1	+	116702208	116709730	1051	--	--	--	--	--	--	no KO assigned | (RefSeq) uncharacterized LOC103653605	http://www.genome.jp/dbget-bin/www_bget?zma:103653605	--	TPA: hypothetical protein ZEAMMB73_057143, partial [Zea mays]
Novel00100	1	+	117183759	117186127	2369	--	--	--	--	--	--	no KO assigned | (RefSeq) uncharacterized abhydrolase domain-containing protein DDB_G0269086-like	http://www.genome.jp/dbget-bin/www_bget?zma:103627937	--	Cinful1 polyprotein [Zea mays]
Novel00101	1	+	117388144	117420180	1292	--	--	--	--	--	--	no KO assigned | (RefSeq) uncharacterized LOC103628364	http://www.genome.jp/dbget-bin/www_bget?zma:103628364	--	PREDICTED: uncharacterized protein LOC103628364 [Zea mays]
Novel00102	1	+	117533420	117539002	598	--	--	--	--	--	--	--	--	--	--
Novel00103	1	+	119170555	119173237	930	--	--	--	--	--	--	no KO assigned | (RefSeq) uncharacterized LOC103638670	http://www.genome.jp/dbget-bin/www_bget?zma:103638670	--	unknown [Zea mays]
Novel00104	1	+	120604983	120609405	3239	--	--	--	--	GO:0008236//GO:0003824//GO:0008233//GO:0016787//GO:0003674//GO:0004252//GO:0070008//GO:0008238//GO:0070011//GO:0017171//GO:0004175	serine-type peptidase activity//catalytic activity//peptidase activity//hydrolase activity//molecular_function//serine-type endopeptidase activity//serine-type exopeptidase activity//exopeptidase activity//peptidase activity, acting on L-amino acid peptides//serine hydrolase activity//endopeptidase activity	no KO assigned | (RefSeq) uncharacterized LOC103644130	http://www.genome.jp/dbget-bin/www_bget?zma:103644130	--	PREDICTED: uncharacterized protein LOC103644130 [Zea mays]
Novel00105	1	+	121924912	121927500	669	--	--	--	--	--	--	--	--	--	--
Novel00106	1	+	122655665	122660549	568	--	--	--	--	--	--	--	--	--	--
Novel00107	1	+	123545293	123548892	1938	--	--	--	--	--	--	no KO assigned | (RefSeq) uncharacterized LOC100502184	http://www.genome.jp/dbget-bin/www_bget?zma:100502184	--	uncharacterized protein LOC100502184 [Zea mays]>gi|238013274|gb|ACR37672.1| unknown [Zea mays]
Novel00108	1	+	124100955	124121371	494	--	--	--	--	--	--	--	--	--	--
Novel00109	1	+	127354568	127355112	436	--	--	--	--	--	--	no KO assigned | (RefSeq) GRMZM2G094867; uncharacterized LOC100216939	http://www.genome.jp/dbget-bin/www_bget?zma:100216939	--	hypothetical protein [Zea mays]
Novel00110	1	+	127359662	127369287	1094	--	--	--	--	--	--	no KO assigned | (RefSeq) uncharacterized LOC100275975	http://www.genome.jp/dbget-bin/www_bget?zma:100275975	--	hypothetical protein [Zea mays]
Novel00111	1	+	128717245	128718505	280	--	--	--	--	--	--	no KO assigned | (RefSeq) uncharacterized LOC100276265	http://www.genome.jp/dbget-bin/www_bget?zma:100276265	--	hypothetical protein [Zea mays]
Novel00112	1	+	128845304	128846769	1340	--	--	--	--	--	--	--	--	--	hypothetical protein ZEAMMB73_459329 [Zea mays]
Novel00113	1	+	129556749	129558978	811	--	--	--	--	--	--	--	--	--	hypothetical protein [Zea mays]
Novel00114	1	+	130954359	130957164	1760	--	--	GO:0005575//GO:0019028//GO:0044423//GO:0019012	cellular_component//viral capsid//virion part//virion	--	--	--	--	--	uncharacterized protein LOC100501300 [Zea mays]>gi|238008606|gb|ACR35338.1| unknown [Zea mays]>gi|414868256|tpg|DAA46813.1| TPA: hypothetical protein ZEAMMB73_596188 [Zea mays]
Novel00115	1	+	130974898	130981686	1320	--	--	--	--	--	--	no KO assigned | (RefSeq) uncharacterized LOC100217042	http://www.genome.jp/dbget-bin/www_bget?zma:100217042	--	uncharacterized protein LOC100384064 [Zea mays]>gi|224033765|gb|ACN35958.1| unknown [Zea mays]
Novel00116	1	+	131955284	131957894	1600	--	--	--	--	--	--	no KO assigned | (RefSeq) uncharacterized LOC100384746	http://www.genome.jp/dbget-bin/www_bget?zma:100384746	--	TPA: hypothetical protein ZEAMMB73_614072 [Zea mays]
Novel00117	1	+	131996998	132002697	1549	--	--	--	--	--	--	no KO assigned | (RefSeq) uncharacterized LOC103650151	http://www.genome.jp/dbget-bin/www_bget?zma:103650151	--	PREDICTED: uncharacterized protein LOC103650151 [Zea mays]
Novel00118	1	+	133336080	133342812	1074	--	--	--	--	--	--	no KO assigned | (RefSeq) uncharacterized LOC103653605	http://www.genome.jp/dbget-bin/www_bget?zma:103653605	--	TPA: hypothetical protein ZEAMMB73_057143, partial [Zea mays]
Novel00119	1	+	133403996	133420284	639	--	--	--	--	--	--	--	--	--	--
Novel00120	1	+	133468099	133479648	2367	GO:0044765//GO:0044238//GO:0017038//GO:0016482//GO:0006886//GO:0051169//GO:1902578//GO:0051641//GO:0051170//GO:0046907//GO:0034613//GO:0006810//GO:0006508//GO:0019538//GO:0044763//GO:0033365//GO:1902580//GO:1902593//GO:0072594//GO:1902582//GO:0006606//GO:0008152//GO:0008104//GO:0051179//GO:0008150//GO:0033036//GO:0051649//GO:0006605//GO:0034504//GO:0006913//GO:0070727//GO:0071704//GO:0045184//GO:…	single-organism transport//primary metabolic process//protein import//cytoplasmic transport//intracellular protein transport//nuclear transport//single-organism localization//cellular localization//nuclear import//intracellular transport//cellular protein localization//transport//proteolysis//protein metabolic process//single-organism cellular process//protein localization to organelle//single-or…	--	--	GO:0097159//GO:0003676//GO:0003677//GO:0003674//GO:0003824//GO:0008233//GO:0016787//GO:0008234//GO:0005488//GO:0004175//GO:0004197//GO:0070011//GO:1901363	organic cyclic compound binding//nucleic acid binding//DNA binding//molecular_function//catalytic activity//peptidase activity//hydrolase activity//cysteine-type peptidase activity//binding//endopeptidase activity//cysteine-type endopeptidase activity//peptidase activity, acting on L-amino acid peptides//heterocyclic compound binding	--	--	--	putative pol protein [Zea mays]
Novel00121	1	+	136982988	137001418	2487	GO:0044249//GO:0071704//GO:0009059//GO:0044699//GO:0007049//GO:0009987//GO:0043170//GO:0008152//GO:0009058//GO:1901566//GO:0006807//GO:0006412//GO:0006518//GO:0008150//GO:0010467//GO:0043604//GO:0019538//GO:0043603//GO:0044763//GO:0034645//GO:0044267//GO:1901576//GO:0044271//GO:0044260//GO:1901564//GO:0044237//GO:0034641//GO:0043043//GO:0044238	cellular biosynthetic process//organic substance metabolic process//macromolecule biosynthetic process//single-organism process//cell cycle//cellular process//macromolecule metabolic process//metabolic process//biosynthetic process//organonitrogen compound biosynthetic process//nitrogen compound metabolic process//translation//peptide metabolic process//biological_process//gene expression//amide …	GO:0044424//GO:0043228//GO:0032991//GO:0043226//GO:0030529//GO:0005840//GO:0005623//GO:0044464//GO:0005575//GO:0044444//GO:0005622//GO:0043229//GO:0043232//GO:0005737	intracellular part//non-membrane-bounded organelle//macromolecular complex//organelle//ribonucleoprotein complex//ribosome//cell//cell part//cellular_component//cytoplasmic part//intracellular//intracellular organelle//intracellular non-membrane-bounded organelle//cytoplasm	GO:0003674//GO:0005198//GO:0003735	molecular_function//structural molecule activity//structural constituent of ribosome	--	--	--	--
Novel00122	1	+	137255549	137264996	586	--	--	--	--	--	--	no KO assigned | (RefSeq) uncharacterized LOC103638418	http://www.genome.jp/dbget-bin/www_bget?zma:103638418	--	PREDICTED: uncharacterized protein LOC103638418 [Zea mays]
Novel00123	1	+	139547699	139550431	863	--	--	--	--	--	--	no KO assigned | (RefSeq) uncharacterized LOC100217042	http://www.genome.jp/dbget-bin/www_bget?zma:100217042	--	uncharacterized protein LOC100217042 [Zea mays]>gi|194697478|gb|ACF82823.1| unknown [Zea mays]
Novel00124	1	+	140038500	140048533	510	--	--	--	--	--	--	--	--	--	--
Novel00125	1	+	144618497	144620164	1344	--	--	--	--	--	--	no KO assigned | (RefSeq) zinc finger MYM-type protein 1-like	http://www.genome.jp/dbget-bin/www_bget?zma:103639272	--	PREDICTED: zinc finger MYM-type protein 1-like [Zea mays]
Novel00126	1	+	147283256	147287600	3400	--	--	--	--	--	--	no KO assigned | (RefSeq) uncharacterized LOC103641668	http://www.genome.jp/dbget-bin/www_bget?zma:103641668	--	TPA: hypothetical protein ZEAMMB73_745831 [Zea mays]
Novel00127	1	+	148200723	148224669	840	--	--	--	--	--	--	--	--	--	--
Novel00128	1	+	148271312	148273805	1494	--	--	--	--	--	--	no KO assigned | (RefSeq) uncharacterized LOC103633792	http://www.genome.jp/dbget-bin/www_bget?zma:103633792	--	PREDICTED: uncharacterized protein LOC103633792 [Zea mays]
Novel00129	1	+	148779543	148780928	1081	--	--	--	--	--	--	K03283 heat shock 70kDa protein 1/8 | (RefSeq) GRMZM5G802801; probable mediator of RNA polymerase II transcription subunit 37c	http://www.genome.jp/dbget-bin/www_bget?zma:103635762	--	TPA: hypothetical protein ZEAMMB73_935223 [Zea mays]
Novel00130	1	+	148833416	148837861	3683	GO:0032196//GO:0008152//GO:0006807//GO:1901360//GO:0008150//GO:0006259//GO:0046483//GO:0071704//GO:0009987//GO:0044699//GO:0043170//GO:0044710//GO:0006139//GO:0034641//GO:0044237//GO:0044238//GO:0090304//GO:0006313//GO:0044763//GO:0006725//GO:0006310//GO:0044260	transposition//metabolic process//nitrogen compound metabolic process//organic cyclic compound metabolic process//biological_process//DNA metabolic process//heterocycle metabolic process//organic substance metabolic process//cellular process//single-organism process//macromolecule metabolic process//single-organism metabolic process//nucleobase-containing compound metabolic process//cellular nitr…	--	--	GO:0016788//GO:0004803//GO:1901363//GO:0003676//GO:0097159//GO:0003677//GO:0003824//GO:0016787//GO:0005488//GO:0003674	hydrolase activity, acting on ester bonds//transposase activity//heterocyclic compound binding//nucleic acid binding//organic cyclic compound binding//DNA binding//catalytic activity//hydrolase activity//binding//molecular_function	no KO assigned | (RefSeq) uncharacterized LOC103629477	http://www.genome.jp/dbget-bin/www_bget?zma:103629477	--	PREDICTED: uncharacterized protein LOC101782507 [Setaria italica]
Novel00131	1	+	149268541	149270074	1452	GO:0009889//GO:0019222//GO:0006807//GO:0006355//GO:1901362//GO:0008152//GO:0009058//GO:0016070//GO:0050794//GO:1901360//GO:0008150//GO:0032774//GO:0010467//GO:0019219//GO:0060255//GO:2000112//GO:0071704//GO:0031323//GO:0080090//GO:0018130//GO:0044249//GO:0046483//GO:0043170//GO:0009987//GO:0009059//GO:0044238//GO:0090304//GO:0019438//GO:0006139//GO:0034641//GO:1903506//GO:0044237//GO:0031326//GO:…	regulation of biosynthetic process//regulation of metabolic process//nitrogen compound metabolic process//regulation of transcription, DNA-templated//organic cyclic compound biosynthetic process//metabolic process//biosynthetic process//RNA metabolic process//regulation of cellular process//organic cyclic compound metabolic process//biological_process//RNA biosynthetic process//gene expression//r…	GO:0005623//GO:0005634//GO:0044464//GO:0043231//GO:0044424//GO:0043226//GO:0005622//GO:0043229//GO:0005575//GO:0043227	cell//nucleus//cell part//intracellular membrane-bounded organelle//intracellular part//organelle//intracellular//intracellular organelle//cellular_component//membrane-bounded organelle	--	--	no KO assigned | (RefSeq) GRMZM2G173882; myb-like DNA-binding domain, SHAQKYF class family protein	http://www.genome.jp/dbget-bin/www_bget?zma:100283628	--	myb-like DNA-binding domain, SHAQKYF class family protein [Zea mays]>gi|195635985|gb|ACG37461.1| myb-like DNA-binding domain, SHAQKYF class family protein [Zea mays]>gi|414592132|tpg|DAA42703.1| TPA: putative MYB DNA-binding domain superfamily protein [Zea mays]
Novel00132	1	+	149422688	149425416	2641	--	--	--	--	--	--	no KO assigned | (RefSeq) uncharacterized LOC103639461	http://www.genome.jp/dbget-bin/www_bget?zma:103639461	--	PREDICTED: uncharacterized protein LOC103639461 [Zea mays]
Novel00133	1	+	150023461	150026830	1090	--	--	--	--	GO:0016746//GO:0016747//GO:0003674//GO:0003824//GO:0016740	transferase activity, transferring acyl groups//transferase activity, transferring acyl groups other than amino-acyl groups//molecular_function//catalytic activity//transferase activity	no KO assigned | (RefSeq) uncharacterized LOC100278895	http://www.genome.jp/dbget-bin/www_bget?zma:100278895	--	TPA: hypothetical protein ZEAMMB73_648537 [Zea mays]
Novel00134	1	+	151887241	151891783	1478	--	--	--	--	--	--	no KO assigned | (RefSeq) GRMZM2G324781; uncharacterized ATP-dependent helicase C23E6.02-like	http://www.genome.jp/dbget-bin/www_bget?zma:103642087	--	unknown [Zea mays]>gi|414868490|tpg|DAA47047.1| TPA: hypothetical protein ZEAMMB73_536548 [Zea mays]
Novel00135	1	+	152102261	152104621	921	--	--	--	--	--	--	--	--	--	--
Novel00136	1	+	153343253	153348475	1406	--	--	--	--	--	--	no KO assigned | (RefSeq) uncharacterized LOC100194369	http://www.genome.jp/dbget-bin/www_bget?zma:100194369	--	uncharacterized protein LOC100194369 [Zea mays]>gi|194695638|gb|ACF81903.1| unknown [Zea mays]
Novel00137	1	+	154762473	154772486	3455	--	--	--	--	GO:0005515//GO:0005488//GO:0003674//GO:0046983	protein binding//binding//molecular_function//protein dimerization activity	no KO assigned | (RefSeq) zinc finger MYM-type protein 1-like	http://www.genome.jp/dbget-bin/www_bget?zma:103651286	--	PREDICTED: zinc finger MYM-type protein 1-like isoform X2 [Zea mays]
Novel00138	1	+	154821323	154834139	1296	--	--	--	--	--	--	no KO assigned | (RefSeq) uncharacterized LOC100384746	http://www.genome.jp/dbget-bin/www_bget?zma:100384746	--	uncharacterized protein LOC100384746 [Zea mays]>gi|238006874|gb|ACR34472.1| unknown [Zea mays]
Novel00139	1	+	155570745	155574459	3278	GO:0051171//GO:0009892//GO:0065007//GO:0019538//GO:0043603//GO:0010558//GO:0010468//GO:1901564//GO:0010605//GO:0048523//GO:0044271//GO:0044260//GO:0010556//GO:0006417//GO:0050789//GO:1901576//GO:0051248//GO:0048519//GO:0034645//GO:0032269//GO:0044267//GO:0051246//GO:0043043//GO:0044238//GO:0044237//GO:0034641//GO:0031326//GO:2000112//GO:0071704//GO:0060255//GO:0044249//GO:0080090//GO:0031323//GO:…	regulation of nitrogen compound metabolic process//negative regulation of metabolic process//biological regulation//protein metabolic process//cellular amide metabolic process//negative regulation of macromolecule biosynthetic process//regulation of gene expression//organonitrogen compound metabolic process//negative regulation of macromolecule metabolic process//negative regulation of cellular p…	--	--	GO:0030597//GO:0003674//GO:0016787//GO:0003824//GO:0016799//GO:0016798//GO:0030598	RNA glycosylase activity//molecular_function//hydrolase activity//catalytic activity//hydrolase activity, hydrolyzing N-glycosyl compounds//hydrolase activity, acting on glycosyl bonds//rRNA N-glycosylase activity	no KO assigned | (RefSeq) uncharacterized protein DKFZp434B061-like	http://www.genome.jp/dbget-bin/www_bget?zma:103644981	--	PREDICTED: uncharacterized protein DKFZp434B061-like [Zea mays]
Novel00140	1	+	157978622	157981342	2214	GO:0008150//GO:0010467//GO:0043604//GO:0006807//GO:0006412//GO:0006518//GO:0008152//GO:1901566//GO:0009058//GO:0043170//GO:0009059//GO:0009987//GO:0071704//GO:0044249//GO:0043043//GO:0044238//GO:0044237//GO:0034641//GO:0044260//GO:0044271//GO:1901564//GO:0034645//GO:0044267//GO:1901576//GO:0006508//GO:0019538//GO:0043603	biological_process//gene expression//amide biosynthetic process//nitrogen compound metabolic process//translation//peptide metabolic process//metabolic process//organonitrogen compound biosynthetic process//biosynthetic process//macromolecule metabolic process//macromolecule biosynthetic process//cellular process//organic substance metabolic process//cellular biosynthetic process//peptide biosynt…	GO:0005623//GO:0044464//GO:0005840//GO:0043226//GO:0030529//GO:0043228//GO:0032991//GO:0044424//GO:0005737//GO:0043232//GO:0005622//GO:0043229//GO:0044444//GO:0005575	cell//cell part//ribosome//organelle//ribonucleoprotein complex//non-membrane-bounded organelle//macromolecular complex//intracellular part//cytoplasm//intracellular non-membrane-bounded organelle//intracellular//intracellular organelle//cytoplasmic part//cellular_component	GO:0070011//GO:0004175//GO:0070001//GO:0005198//GO:0003735//GO:0003674//GO:0003824//GO:0008233//GO:0016787//GO:0004190	peptidase activity, acting on L-amino acid peptides//endopeptidase activity//aspartic-type peptidase activity//structural molecule activity//structural constituent of ribosome//molecular_function//catalytic activity//peptidase activity//hydrolase activity//aspartic-type endopeptidase activity	no KO assigned | (RefSeq) uncharacterized LOC103640060	http://www.genome.jp/dbget-bin/www_bget?zma:103640060	--	PREDICTED: uncharacterized protein LOC103640060 [Zea mays]
Novel00141	1	+	158944372	158946483	557	--	--	--	--	GO:0016787//GO:0003824//GO:0003674//GO:0016817	hydrolase activity//catalytic activity//molecular_function//hydrolase activity, acting on acid anhydrides	no KO assigned | (RefSeq) uncharacterized LOC100277202	http://www.genome.jp/dbget-bin/www_bget?zma:100277202	--	hypothetical protein [Zea mays]>gi|195654909|gb|ACG46922.1| hypothetical protein [Zea mays]
Novel00142	1	+	160157503	160158837	1048	--	--	--	--	GO:0005524//GO:0032559//GO:0001883//GO:1901363//GO:0017076//GO:0032555//GO:0001882//GO:0036094//GO:0032550//GO:0003674//GO:0005488//GO:0035639//GO:0030554//GO:0097367//GO:0043168//GO:0043167//GO:1901265//GO:0032553//GO:0032549//GO:0000166//GO:0097159	ATP binding//adenyl ribonucleotide binding//purine nucleoside binding//heterocyclic compound binding//purine nucleotide binding//purine ribonucleotide binding//nucleoside binding//small molecule binding//purine ribonucleoside binding//molecular_function//binding//purine ribonucleoside triphosphate binding//adenyl nucleotide binding//carbohydrate derivative binding//anion binding//ion binding//nuc…	no KO assigned | (RefSeq) pco139673a, GRMZM2G062412; uncharacterized LOC100191835	http://www.genome.jp/dbget-bin/www_bget?zma:100191835	--	hypothetical protein ZEAMMB73_043616 [Zea mays]
Novel00143	1	+	160329029	160332179	1721	--	--	--	--	--	--	no KO assigned | (RefSeq) GRMZM2G425583; uncharacterized LOC100277634	http://www.genome.jp/dbget-bin/www_bget?zma:100277634	--	TPA: hypothetical protein ZEAMMB73_342072 [Zea mays]
Novel00144	1	+	160861389	160863587	2189	--	--	--	--	--	--	no KO assigned | (RefSeq) GRMZM2G150532, GRMZM5G873675; uncharacterized LOC103640373	http://www.genome.jp/dbget-bin/www_bget?zma:103640373	--	TPA: hypothetical protein ZEAMMB73_972685 [Zea mays]
Novel00145	1	+	160863761	160864860	932	--	--	--	--	--	--	K13096 splicing factor 4 | (RefSeq) GRMZM2G076617; uncharacterized LOC100278695	http://www.genome.jp/dbget-bin/www_bget?zma:100278695	--	PREDICTED: uncharacterized protein LOC103640373 isoform X5 [Zea mays]
Novel00146	1	+	160919587	160925981	2747	--	--	--	--	--	--	--	--	--	--
Novel00147	1	+	162397617	162398404	525	--	--	--	--	--	--	--	--	--	hypothetical protein ZEAMMB73_415570 [Zea mays]
Novel00148	1	+	164221837	164225877	720	--	--	--	--	--	--	--	--	--	TPA: hypothetical protein ZEAMMB73_614916 [Zea mays]
Novel00149	1	+	164462325	164469026	2409	GO:0022607//GO:0019072//GO:0016032//GO:0016043//GO:0008150//GO:0044403//GO:0051704//GO:0009987//GO:0019068//GO:0044419//GO:0071840//GO:0044764//GO:0019074//GO:0019058//GO:0044085	cellular component assembly//viral genome packaging//viral process//cellular component organization//biological_process//symbiosis, encompassing mutualism through parasitism//multi-organism process//cellular process//virion assembly//interspecies interaction between organisms//cellular component organization or biogenesis//multi-organism cellular process//viral RNA genome packaging//viral life cy…	GO:0019013//GO:0019012//GO:0019028//GO:0005575//GO:0044423	viral nucleocapsid//virion//viral capsid//cellular_component//virion part	--	--	no KO assigned | (RefSeq) uncharacterized LOC100217042	http://www.genome.jp/dbget-bin/www_bget?zma:100217042	--	uncharacterized protein LOC100384064 [Zea mays]>gi|224033765|gb|ACN35958.1| unknown [Zea mays]
Novel00150	1	+	166685684	166687380	1611	--	--	--	--	--	--	no KO assigned | (RefSeq) GRMZM5G847302; uncharacterized LOC103634493	http://www.genome.jp/dbget-bin/www_bget?zma:103634493	--	TPA: hypothetical protein ZEAMMB73_640354 [Zea mays]
Novel00151	1	+	167270385	167273901	1487	GO:1903827//GO:1903829//GO:1904377//GO:0070201//GO:0044802//GO:0008104//GO:0016043//GO:0050794//GO:0033036//GO:0051649//GO:1903078//GO:0008150//GO:0051179//GO:0048522//GO:0070727//GO:0045184//GO:0032880//GO:0032879//GO:0051049//GO:1903649//GO:0060341//GO:0048518//GO:0051234//GO:0048193//GO:0061024//GO:0015031//GO:0090316//GO:0072659//GO:0044699//GO:0009987//GO:0071702//GO:0042998//GO:0032386//GO:…	regulation of cellular protein localization//positive regulation of cellular protein localization//positive regulation of protein localization to cell periphery//regulation of establishment of protein localization//single-organism membrane organization//protein localization//cellular component organization//regulation of cellular process//macromolecule localization//establishment of localization …	GO:0044464//GO:0031984//GO:0005623//GO:0043231//GO:0098791//GO:0044446//GO:0005794//GO:0044424//GO:0044431//GO:0043226//GO:0043229//GO:0005622//GO:0044444//GO:0044422//GO:0005737//GO:0005802//GO:0005575//GO:0012505//GO:0043227	cell part//organelle subcompartment//cell//intracellular membrane-bounded organelle//Golgi subcompartment//intracellular organelle part//Golgi apparatus//intracellular part//Golgi apparatus part//organelle//intracellular organelle//intracellular//cytoplasmic part//organelle part//cytoplasm//trans-Golgi network//cellular_component//endomembrane system//membrane-bounded organelle	GO:0071253//GO:0005515//GO:0003674//GO:0005488	connexin binding//protein binding//molecular_function//binding	no KO assigned | (RefSeq) uncharacterized abhydrolase domain-containing protein DDB_G0269086-like	http://www.genome.jp/dbget-bin/www_bget?zma:103627937	--	PREDICTED: uncharacterized abhydrolase domain-containing protein DDB_G0269086-like [Zea mays]
Novel00152	1	+	167552974	167553837	864	--	--	--	--	--	--	no KO assigned | (RefSeq) uncharacterized LOC100279463	http://www.genome.jp/dbget-bin/www_bget?zma:100279463	--	hypothetical protein ZEAMMB73_164028 [Zea mays]
Novel00153	1	+	167655370	167658905	934	--	--	--	--	--	--	no KO assigned | (RefSeq) GRMZM2G003631; uncharacterized LOC100192001	http://www.genome.jp/dbget-bin/www_bget?zma:100192001	--	hypothetical protein [Zea mays]>gi|414868771|tpg|DAA47328.1| TPA: hypothetical protein ZEAMMB73_193298 [Zea mays]>gi|414868772|tpg|DAA47329.1| TPA: hypothetical protein ZEAMMB73_193298 [Zea mays]
Novel00154	1	+	169188666	169191996	992	--	--	--	--	--	--	no KO assigned | (RefSeq) uncharacterized LOC100278895	http://www.genome.jp/dbget-bin/www_bget?zma:100278895	--	hypothetical protein [Zea mays]
Novel00155	1	+	169288817	169292006	3048	GO:0044763//GO:0006310//GO:0006725//GO:1901564//GO:0044260//GO:0044237//GO:0034641//GO:0006139//GO:0090304//GO:0044238//GO:0006313//GO:0046483//GO:0071704//GO:0044699//GO:0009987//GO:0044710//GO:0043170//GO:0008152//GO:0032196//GO:0006807//GO:0042558//GO:0008150//GO:1901360//GO:0006259	single-organism cellular process//DNA recombination//cellular aromatic compound metabolic process//organonitrogen compound metabolic process//cellular macromolecule metabolic process//cellular metabolic process//cellular nitrogen compound metabolic process//nucleobase-containing compound metabolic process//nucleic acid metabolic process//primary metabolic process//transposition, DNA-mediated//het…	--	--	GO:0043167//GO:0008270//GO:0003677//GO:0005488//GO:0003824//GO:0003674//GO:0003676//GO:0097159//GO:0043169//GO:0046872//GO:0046914//GO:0004803//GO:1901363	ion binding//zinc ion binding//DNA binding//binding//catalytic activity//molecular_function//nucleic acid binding//organic cyclic compound binding//cation binding//metal ion binding//transition metal ion binding//transposase activity//heterocyclic compound binding	no KO assigned | (RefSeq) uncharacterized LOC100501908	http://www.genome.jp/dbget-bin/www_bget?zma:100501908	--	uncharacterized protein LOC100501908 [Zea mays]>gi|238011782|gb|ACR36926.1| unknown [Zea mays]
Novel00156	1	+	169955310	169957236	900	GO:0071840//GO:0006996//GO:0051641//GO:1902578//GO:0051204//GO:0072657//GO:0034613//GO:0072655//GO:0044763//GO:0072594//GO:0033365//GO:1902580//GO:0070585//GO:0090150//GO:0032979//GO:0007005//GO:0051205//GO:0016043//GO:0007006//GO:0008104//GO:0044802//GO:0051649//GO:0033036//GO:0051179//GO:0032978//GO:0008150//GO:1902589//GO:0045184//GO:0070727//GO:0051234//GO:0061024//GO:0009987//GO:0044699	cellular component organization or biogenesis//organelle organization//cellular localization//single-organism localization//protein insertion into mitochondrial membrane//protein localization to membrane//cellular protein localization//establishment of protein localization to mitochondrion//single-organism cellular process//establishment of protein localization to organelle//protein localization …	GO:0043229//GO:0005622//GO:0016020//GO:0044444//GO:0031966//GO:0005737//GO:0044422//GO:0031967//GO:0031975//GO:0005743//GO:0019866//GO:0005575//GO:0043227//GO:0005740//GO:0044464//GO:0005623//GO:0005739//GO:0043231//GO:0031090//GO:0044429//GO:0044446//GO:0044424//GO:0043226	intracellular organelle//intracellular//membrane//cytoplasmic part//mitochondrial membrane//cytoplasm//organelle part//organelle envelope//envelope//mitochondrial inner membrane//organelle inner membrane//cellular_component//membrane-bounded organelle//mitochondrial envelope//cell part//cell//mitochondrion//intracellular membrane-bounded organelle//organelle membrane//mitochondrial part//intracel…	GO:0097159//GO:0003676//GO:0003677//GO:0003674//GO:0005488//GO:1901363	organic cyclic compound binding//nucleic acid binding//DNA binding//molecular_function//binding//heterocyclic compound binding	no KO assigned | (RefSeq) uncharacterized LOC103626689	http://www.genome.jp/dbget-bin/www_bget?zma:103626689	--	TPA: putative S-locus receptor-like protein kinase family protein [Zea mays]
Novel00157	1	+	169957917	169959106	1100	--	--	--	--	--	--	no KO assigned | (RefSeq) uncharacterized LOC103632798	http://www.genome.jp/dbget-bin/www_bget?zma:103632798	--	PREDICTED: uncharacterized protein LOC103632798 [Zea mays]
Novel00158	1	+	170732963	170733992	457	--	--	--	--	--	--	--	--	--	--
Novel00159	1	+	171116044	171117948	932	--	--	--	--	--	--	--	--	--	--
Novel00160	1	+	172435574	172441504	598	--	--	--	--	--	--	--	--	--	--
Novel00161	1	+	172873224	172875658	495	--	--	--	--	--	--	--	--	--	--
Novel00162	1	+	174572741	174577697	2526	--	--	--	--	--	--	--	--	--	unknown [Zea mays]
Novel00163	1	+	175915439	175922935	452	--	--	--	--	--	--	--	--	--	--
Novel00164	1	+	176616041	176618958	2841	GO:0009987//GO:0009059//GO:0043170//GO:0080090//GO:0044249//GO:0018130//GO:0046483//GO:0031323//GO:2000112//GO:0071704//GO:0019219//GO:0060255//GO:0032774//GO:0010467//GO:1901360//GO:0008150//GO:0016070//GO:0050794//GO:0009058//GO:1901362//GO:0008152//GO:0009889//GO:0019222//GO:0006807//GO:0006355//GO:0034654//GO:0006725//GO:0097659//GO:0050789//GO:1901576//GO:0034645//GO:0010468//GO:0044271//GO:…	cellular process//macromolecule biosynthetic process//macromolecule metabolic process//regulation of primary metabolic process//cellular biosynthetic process//heterocycle biosynthetic process//heterocycle metabolic process//regulation of cellular metabolic process//regulation of cellular macromolecule biosynthetic process//organic substance metabolic process//regulation of nucleobase-containing c…	GO:0033647//GO:0043226//GO:0044424//GO:0043657//GO:0042025//GO:0044217//GO:0044216//GO:0043231//GO:0005634//GO:0044464//GO:0033643//GO:0005623//GO:0043656//GO:0018995//GO:0043227//GO:0033646//GO:0005575//GO:0033648//GO:0044215//GO:0043229//GO:0005622	host intracellular organelle//organelle//intracellular part//host cell//host cell nucleus//other organism part//other organism cell//intracellular membrane-bounded organelle//nucleus//cell part//host cell part//cell//intracellular region of host//host//membrane-bounded organelle//host intracellular part//cellular_component//host intracellular membrane-bounded organelle//other organism//intracellu…	GO:1901363//GO:0005488//GO:0003700//GO:0003674//GO:0003677//GO:0001071//GO:0003676//GO:0097159	heterocyclic compound binding//binding//transcription factor activity, sequence-specific DNA binding//molecular_function//DNA binding//nucleic acid binding transcription factor activity//nucleic acid binding//organic cyclic compound binding	--	--	--	PREDICTED: homeobox protein knotted-1-like 4 isoform X1 [Zea mays]
Novel00165	1	+	177504057	177506687	2384	GO:0009987//GO:0016043//GO:0008150//GO:0007010//GO:0071840//GO:0006996	cellular process//cellular component organization//biological_process//cytoskeleton organization//cellular component organization or biogenesis//organelle organization	--	--	GO:0005515//GO:0003779//GO:0003674//GO:0008092//GO:0005488	protein binding//actin binding//molecular_function//cytoskeletal protein binding//binding	no KO assigned | (RefSeq) GRMZM2G350023; uncharacterized LOC103637252	http://www.genome.jp/dbget-bin/www_bget?zma:103637252	--	TPA: hypothetical protein ZEAMMB73_721696 [Zea mays]
Novel00166	1	+	178456337	178460948	1878	--	--	--	--	--	--	no KO assigned | (RefSeq) uncharacterized LOC103633398	http://www.genome.jp/dbget-bin/www_bget?zma:103633398	--	PREDICTED: uncharacterized protein LOC103633398 [Zea mays]>gi|223975697|gb|ACN32036.1| unknown [Zea mays]
Novel00167	1	+	179986289	179987237	617	--	--	--	--	GO:1901363//GO:0003676//GO:0097159//GO:0003677//GO:0005488//GO:0003674	heterocyclic compound binding//nucleic acid binding//organic cyclic compound binding//DNA binding//binding//molecular_function	no KO assigned | (RefSeq) uncharacterized LOC103655370	http://www.genome.jp/dbget-bin/www_bget?zma:103655370	--	PREDICTED: uncharacterized protein LOC103655370 [Zea mays]
Novel00168	1	+	180516611	180521554	1886	--	--	--	--	--	--	no KO assigned | (RefSeq) uncharacterized LOC103640147	http://www.genome.jp/dbget-bin/www_bget?zma:103640147	--	PREDICTED: uncharacterized protein LOC103640147 [Zea mays]
Novel00169	1	+	183683230	183685194	1655	--	--	--	--	--	--	no KO assigned | (RefSeq) uncharacterized LOC103638693	http://www.genome.jp/dbget-bin/www_bget?zma:103638693	--	TPA: hypothetical protein ZEAMMB73_971805 [Zea mays]
Novel00170	1	+	185022098	185048051	1453	--	--	--	--	GO:0003674//GO:0005488//GO:0005515	molecular_function//binding//protein binding	no KO assigned | (RefSeq) uncharacterized LOC103654970	http://www.genome.jp/dbget-bin/www_bget?zma:103654970	--	PREDICTED: uncharacterized protein LOC103640013 isoform X1 [Zea mays]>gi|670400334|ref|XP_008680007.1| PREDICTED: uncharacterized protein LOC103654970 isoform X1 [Zea mays]
Novel00171	1	+	185868176	185869730	1182	--	--	--	--	--	--	K13963 serpin B | (RefSeq) pco139651; uncharacterized LOC100280631	http://www.genome.jp/dbget-bin/www_bget?zma:100280631	--	PREDICTED: serpin-ZXA-like [Setaria italica]
Novel00172	1	+	186818412	186820150	615	GO:0044267//GO:0044260//GO:0019538//GO:0006796//GO:0043412//GO:0036211//GO:0044237//GO:0016310//GO:0006464//GO:0044238//GO:0009987//GO:0043170//GO:0071704//GO:0008150//GO:0006468//GO:0008152//GO:0006793	cellular protein metabolic process//cellular macromolecule metabolic process//protein metabolic process//phosphate-containing compound metabolic process//macromolecule modification//protein modification process//cellular metabolic process//phosphorylation//cellular protein modification process//primary metabolic process//cellular process//macromolecule metabolic process//organic substance metabol…	GO:0005575//GO:0016020	cellular_component//membrane	GO:0035639//GO:0005488//GO:0003824//GO:0030554//GO:0003674//GO:0032550//GO:0036094//GO:0043168//GO:1901265//GO:0043167//GO:0097367//GO:0004672//GO:0032553//GO:0016773//GO:0016772//GO:0000166//GO:0032549//GO:0016740//GO:0097159//GO:0005524//GO:0001883//GO:0032559//GO:0016301//GO:1901363//GO:0032555//GO:0017076//GO:0001882	purine ribonucleoside triphosphate binding//binding//catalytic activity//adenyl nucleotide binding//molecular_function//purine ribonucleoside binding//small molecule binding//anion binding//nucleoside phosphate binding//ion binding//carbohydrate derivative binding//protein kinase activity//ribonucleotide binding//phosphotransferase activity, alcohol group as acceptor//transferase activity, transf…	no KO assigned | (RefSeq) putative ACT-domain containing protein kinase family protein	http://www.genome.jp/dbget-bin/www_bget?zma:100280199	--	hypothetical protein ZEAMMB73_414409 [Zea mays]
Novel00173	1	+	187886520	187892106	2351	--	--	--	--	--	--	no KO assigned | (RefSeq) uncharacterized LOC100381509	http://www.genome.jp/dbget-bin/www_bget?zma:100381509	--	uncharacterized protein LOC100381509 [Zea mays]>gi|223944115|gb|ACN26141.1| unknown [Zea mays]>gi|414869332|tpg|DAA47889.1| TPA: hypothetical protein ZEAMMB73_220717 [Zea mays]
Novel00174	1	+	187933510	187934421	655	--	--	--	--	--	--	no KO assigned | (RefSeq) uncharacterized LOC100276061	http://www.genome.jp/dbget-bin/www_bget?zma:100276061	--	hypothetical protein ZEAMMB73_192972 [Zea mays]
Novel00175	1	+	188844786	188847830	2507	--	--	--	--	GO:0005515//GO:1901363//GO:0003674//GO:0005488//GO:0003677//GO:0046983//GO:0097159//GO:0003676	protein binding//heterocyclic compound binding//molecular_function//binding//DNA binding//protein dimerization activity//organic cyclic compound binding//nucleic acid binding	no KO assigned | (RefSeq) uncharacterized LOC100381392	http://www.genome.jp/dbget-bin/www_bget?zma:100381392	--	activator-like transposable element
Novel00176	1	+	188863754	188865072	1218	--	--	--	--	--	--	no KO assigned | (RefSeq) uncharacterized LOC103641864	http://www.genome.jp/dbget-bin/www_bget?zma:103641864	--	PREDICTED: uncharacterized protein LOC103641864 [Zea mays]
Novel00177	1	+	189195320	189198437	2589	--	--	--	--	--	--	--	--	--	PREDICTED: clustered mitochondria protein-like [Zea mays]
Novel00178	1	+	190909042	190910350	1135	--	--	--	--	GO:0003677//GO:0046983//GO:0005488//GO:0003674//GO:0003676//GO:0097159//GO:0005515//GO:1901363	DNA binding//protein dimerization activity//binding//molecular_function//nucleic acid binding//organic cyclic compound binding//protein binding//heterocyclic compound binding	no KO assigned | (RefSeq) uncharacterized LOC103655724	http://www.genome.jp/dbget-bin/www_bget?zma:103655724	--	PREDICTED: uncharacterized protein LOC103655724 [Zea mays]
Novel00179	1	+	192973938	192974463	425	--	--	--	--	--	--	--	--	--	--
Novel00180	1	+	194565579	194605190	2680	--	--	--	--	--	--	--	--	--	TPA: hypothetical protein ZEAMMB73_736597 [Zea mays]>gi|414869589|tpg|DAA48146.1| TPA: hypothetical protein ZEAMMB73_736597 [Zea mays]
Novel00181	1	+	195063390	195064290	772	--	--	GO:0016020//GO:0005575	membrane//cellular_component	--	--	--	--	--	--
Novel00182	1	+	196129575	196135099	1393	GO:0008150//GO:0009987//GO:0044699//GO:0006928//GO:0007017//GO:0044763//GO:0007018	biological_process//cellular process//single-organism process//movement of cell or subcellular component//microtubule-based process//single-organism cellular process//microtubule-based movement	--	--	GO:0015631//GO:0017076//GO:0032555//GO:0001882//GO:0016462//GO:0017111//GO:1901363//GO:0005515//GO:0032403//GO:0032559//GO:0044877//GO:0008017//GO:0001883//GO:0005524//GO:0016818//GO:0097159//GO:0003774//GO:0032553//GO:0032549//GO:0000166//GO:0097367//GO:0003777//GO:0016817//GO:0043168//GO:0043167//GO:1901265//GO:0036094//GO:0032550//GO:0003674//GO:0005488//GO:0008092//GO:0035639//GO:0030554//GO:…	tubulin binding//purine nucleotide binding//purine ribonucleotide binding//nucleoside binding//pyrophosphatase activity//nucleoside-triphosphatase activity//heterocyclic compound binding//protein binding//protein complex binding//adenyl ribonucleotide binding//macromolecular complex binding//microtubule binding//purine nucleoside binding//ATP binding//hydrolase activity, acting on acid anhydrides…	K11498 centromeric protein E | (RefSeq) GRMZM2G033785; uncharacterized LOC100278551	http://www.genome.jp/dbget-bin/www_bget?zma:100278551	--	TPA: hypothetical protein ZEAMMB73_139999 [Zea mays]
Novel00183	1	+	196538956	196540454	1388	--	--	--	--	GO:0008237//GO:0003824//GO:0016787//GO:0008233//GO:0003674//GO:0004222//GO:0004175//GO:0070011	metallopeptidase activity//catalytic activity//hydrolase activity//peptidase activity//molecular_function//metalloendopeptidase activity//endopeptidase activity//peptidase activity, acting on L-amino acid peptides	--	--	--	PREDICTED: uncharacterized protein LOC100191734 isoform X2 [Zea mays]
Novel00184	1	+	198627456	198644826	2718	GO:0016070//GO:0010467//GO:0032774//GO:1901360//GO:0008150//GO:0006807//GO:0009058//GO:0008152//GO:1901362//GO:0043170//GO:0009059//GO:0009987//GO:0071704//GO:0018130//GO:0044249//GO:0046483//GO:0019438//GO:0090304//GO:0006383//GO:0044238//GO:0044237//GO:0034641//GO:0006139//GO:0044271//GO:0044260//GO:0097659//GO:1901576//GO:0034654//GO:0006725//GO:0034645//GO:0006351	RNA metabolic process//gene expression//RNA biosynthetic process//organic cyclic compound metabolic process//biological_process//nitrogen compound metabolic process//biosynthetic process//metabolic process//organic cyclic compound biosynthetic process//macromolecule metabolic process//macromolecule biosynthetic process//cellular process//organic substance metabolic process//heterocycle biosynthet…	GO:0005666//GO:0005654//GO:0005634//GO:0044464//GO:0005623//GO:0043234//GO:0043231//GO:0044428//GO:0000428//GO:0043226//GO:0032991//GO:0044446//GO:0044424//GO:0055029//GO:0044422//GO:0031981//GO:0043229//GO:0005622//GO:1990234//GO:1902494//GO:0043227//GO:0061695//GO:0044451//GO:0005575//GO:0070013//GO:0030880//GO:0031974//GO:0043233	DNA-directed RNA polymerase III complex//nucleoplasm//nucleus//cell part//cell//protein complex//intracellular membrane-bounded organelle//nuclear part//DNA-directed RNA polymerase complex//organelle//macromolecular complex//intracellular organelle part//intracellular part//nuclear DNA-directed RNA polymerase complex//organelle part//nuclear lumen//intracellular organelle//intracellular//transfer…	GO:1901363//GO:0016772//GO:0034062//GO:0097159//GO:0003676//GO:0016740//GO:0003899//GO:0003674//GO:0005488//GO:0003824//GO:0003677//GO:0016779	heterocyclic compound binding//transferase activity, transferring phosphorus-containing groups//RNA polymerase activity//organic cyclic compound binding//nucleic acid binding//transferase activity//DNA-directed RNA polymerase activity//molecular_function//binding//catalytic activity//DNA binding//nucleotidyltransferase activity	K00797 spermidine synthase [EC:2.5.1.16] | (RefSeq) GRMZM2G051771; uncharacterized LOC100272866	http://www.genome.jp/dbget-bin/www_bget?zma:100272866	--	TPA: hypothetical protein ZEAMMB73_623631 [Zea mays]
Novel00185	1	+	201092580	201101694	1516	--	--	--	--	GO:0003723//GO:0003676//GO:0003729//GO:0097159//GO:0005488//GO:0003674//GO:0044822//GO:1901363	RNA binding//nucleic acid binding//mRNA binding//organic cyclic compound binding//binding//molecular_function//poly(A) RNA binding//heterocyclic compound binding	no KO assigned | (RefSeq) GRMZM2G037751; uncharacterized LOC100303985	http://www.genome.jp/dbget-bin/www_bget?zma:100303985	--	uncharacterized protein LOC100303985 [Zea mays]>gi|195624794|gb|ACG34227.1| hypothetical protein [Zea mays]>gi|414869848|tpg|DAA48405.1| TPA: hypothetical protein ZEAMMB73_150209 [Zea mays]>gi|414869850|tpg|DAA48407.1| TPA: hypothetical protein ZEAMMB73_533412 [Zea mays]
Novel00186	1	+	201466539	201473153	3032	--	--	--	--	--	--	no KO assigned | (RefSeq) uncharacterized LOC103643138	http://www.genome.jp/dbget-bin/www_bget?zma:103643138	--	PREDICTED: uncharacterized protein LOC103643138 [Zea mays]
Novel00187	1	+	204470997	204472310	612	GO:0008150//GO:0009893//GO:1901360//GO:0016071//GO:0070271//GO:0048522//GO:0051179//GO:0051649//GO:0032774//GO:0033036//GO:0010467//GO:0000921//GO:0008104//GO:0050794//GO:0016043//GO:0065003//GO:0016070//GO:0006396//GO:0006950//GO:1901362//GO:0065008//GO:0008152//GO:0044707//GO:0009058//GO:0009889//GO:0031331//GO:0032501//GO:0042060//GO:0006355//GO:0044700//GO:0022607//GO:0019222//GO:0030168//GO:…	biological_process//positive regulation of metabolic process//organic cyclic compound metabolic process//mRNA metabolic process//protein complex biogenesis//positive regulation of cellular process//localization//establishment of localization in cell//RNA biosynthetic process//macromolecule localization//gene expression//septin ring assembly//protein localization//regulation of cellular process//c…	GO:0005856//GO:0005654//GO:0005577//GO:0044448//GO:0043231//GO:0043234//GO:0005576//GO:0005623//GO:0044464//GO:0005634//GO:0016021//GO:0043226//GO:0032156//GO:0044430//GO:0044421//GO:0044428//GO:0005940//GO:0044424//GO:0044446//GO:0005783//GO:0043228//GO:0000346//GO:0032991//GO:0031981//GO:0005737//GO:0016592//GO:0044422//GO:0043232//GO:0000347//GO:0044444//GO:0016020//GO:0005622//GO:0071944//GO:…	cytoskeleton//nucleoplasm//fibrinogen complex//cell cortex part//intracellular membrane-bounded organelle//protein complex//extracellular region//cell//cell part//nucleus//integral component of membrane//organelle//septin cytoskeleton//cytoskeletal part//extracellular region part//nuclear part//septin ring//intracellular part//intracellular organelle part//endoplasmic reticulum//non-membrane-boun…	GO:1901363//GO:0000989//GO:0003712//GO:0000988//GO:0001104//GO:0001076//GO:0030674//GO:0060090//GO:0005102//GO:0005515//GO:0001071//GO:0003676//GO:0097159//GO:0043565//GO:0003700//GO:0005488//GO:0003674//GO:0003677	heterocyclic compound binding//transcription factor activity, transcription factor binding//transcription cofactor activity//transcription factor activity, protein binding//RNA polymerase II transcription cofactor activity//transcription factor activity, RNA polymerase II transcription factor binding//protein binding, bridging//binding, bridging//receptor binding//protein binding//nucleic acid bi…	no KO assigned | (RefSeq) GRMZM2G378167; uncharacterized LOC103630221	http://www.genome.jp/dbget-bin/www_bget?zma:103630221	--	hypothetical protein ZEAMMB73_259979 [Zea mays]
Novel00188	1	+	205533583	205535374	816	GO:0050896//GO:0044699//GO:0009987//GO:0050794//GO:0008150//GO:0044700//GO:0050789//GO:0044763//GO:0065007//GO:0007165//GO:0023052//GO:0051716//GO:0007154	response to stimulus//single-organism process//cellular process//regulation of cellular process//biological_process//single organism signaling//regulation of biological process//single-organism cellular process//biological regulation//signal transduction//signaling//cellular response to stimulus//cell communication	GO:0005575//GO:0016020	cellular_component//membrane	--	--	--	--	--	uncharacterized protein LOC100384064 [Zea mays]>gi|224033765|gb|ACN35958.1| unknown [Zea mays]
Novel00189	1	+	206259093	206259830	187	--	--	--	--	--	--	--	--	--	unknown [Zea mays]
Novel00190	1	+	206939503	206940434	510	--	--	--	--	--	--	no KO assigned | (RefSeq) uncharacterized LOC100274982	http://www.genome.jp/dbget-bin/www_bget?zma:100274982	--	hypothetical protein ZEAMMB73_387986 [Zea mays]
Novel00191	1	+	209398495	209399847	1261	--	--	--	--	--	--	K13963 serpin B | (RefSeq) pco139651; uncharacterized LOC100280631	http://www.genome.jp/dbget-bin/www_bget?zma:100280631	--	PREDICTED: serpin-ZXA-like [Setaria italica]
Novel00192	1	+	209791204	209793450	762	--	--	--	--	GO:0003674//GO:0003824//GO:0005488//GO:0048037//GO:0050662	molecular_function//catalytic activity//binding//cofactor binding//coenzyme binding	K12448 UDP-arabinose 4-epimerase [EC:5.1.3.5] | (RefSeq) GRMZM2G145460; uncharacterized LOC100383103	http://www.genome.jp/dbget-bin/www_bget?zma:100383103	--	TPA: hypothetical protein ZEAMMB73_016759 [Zea mays]
Novel00193	1	+	212561174	212562564	1072	--	--	--	--	--	--	no KO assigned | (RefSeq) uncharacterized LOC103628488	http://www.genome.jp/dbget-bin/www_bget?zma:103628488	--	Os01g0516800 [Oryza sativa Japonica Group]>gi|255673292|dbj|BAH91107.1| Os01g0516800 [Oryza sativa Japonica Group]
Novel00194	1	+	213901970	213902983	878	--	--	GO:0032991//GO:0044446//GO:0044424//GO:0044428//GO:0043226//GO:0005634//GO:0044464//GO:0005623//GO:1902493//GO:0043234//GO:0043231//GO:0005654//GO:0044451//GO:0005575//GO:0070013//GO:0031974//GO:0043233//GO:0070461//GO:0043227//GO:0000123//GO:0043229//GO:0005622//GO:1990234//GO:1902494//GO:0031248//GO:0044422//GO:0031981	macromolecular complex//intracellular organelle part//intracellular part//nuclear part//organelle//nucleus//cell part//cell//acetyltransferase complex//protein complex//intracellular membrane-bounded organelle//nucleoplasm//nucleoplasm part//cellular_component//intracellular organelle lumen//membrane-enclosed lumen//organelle lumen//SAGA-type complex//membrane-bounded organelle//histone acetyltra…	--	--	no KO assigned | (RefSeq) GRMZM2G039532; uncharacterized LOC103645818	http://www.genome.jp/dbget-bin/www_bget?zma:103645818	--	PREDICTED: uncharacterized protein LOC103645818 [Zea mays]>gi|414585022|tpg|DAA35593.1| TPA: hypothetical protein ZEAMMB73_414572 [Zea mays]
Novel00195	1	+	214438919	214445346	2632	GO:0031326//GO:0006139//GO:1903506//GO:0034641//GO:0044237//GO:0044238//GO:0090304//GO:0019438//GO:0034645//GO:0006725//GO:0034654//GO:0050789//GO:1901576//GO:0097659//GO:2001141//GO:0010556//GO:0044260//GO:0044271//GO:0010468//GO:0065007//GO:0006351//GO:0051252//GO:0051171//GO:1901360//GO:0008150//GO:0032774//GO:0010467//GO:0050794//GO:0016070//GO:1901362//GO:0008152//GO:0009058//GO:0009889//GO:…	regulation of cellular biosynthetic process//nucleobase-containing compound metabolic process//regulation of nucleic acid-templated transcription//cellular nitrogen compound metabolic process//cellular metabolic process//primary metabolic process//nucleic acid metabolic process//aromatic compound biosynthetic process//cellular macromolecule biosynthetic process//cellular aromatic compound metabol…	--	--	--	--	no KO assigned | (RefSeq) phytochrome A-like	http://www.genome.jp/dbget-bin/www_bget?zma:103643263	--	PREDICTED: phytochrome A-like [Zea mays]
Novel00196	1	+	214776628	214779862	610	--	--	--	--	--	--	--	--	--	hypothetical protein [Zea mays]
Novel00197	1	+	215238133	215244774	1311	--	--	--	--	--	--	no KO assigned | (RefSeq) uncharacterized LOC100275975	http://www.genome.jp/dbget-bin/www_bget?zma:100275975	--	uncharacterized protein LOC100275975 precursor [Zea mays]>gi|195618746|gb|ACG31203.1| hypothetical protein [Zea mays]
Novel00198	1	+	216048473	216068853	829	--	--	--	--	GO:1901363//GO:0005488//GO:0003674//GO:0003677//GO:0003676//GO:0097159	heterocyclic compound binding//binding//molecular_function//DNA binding//nucleic acid binding//organic cyclic compound binding	no KO assigned | (RefSeq) uncharacterized LOC103647137	http://www.genome.jp/dbget-bin/www_bget?zma:103647137	--	PREDICTED: uncharacterized protein LOC103647137 [Zea mays]
Novel00199	1	+	216680755	216699302	867	--	--	--	--	--	--	--	--	--	--
Novel00200	1	+	216752448	216752819	304	--	--	--	--	--	--	--	--	--	hypothetical protein ZEAMMB73_633919 [Zea mays]
Novel00201	1	+	217713194	217722249	784	--	--	--	--	--	--	--	--	--	hypothetical protein [Zea mays]
Novel00202	1	+	220310057	220311736	1447	--	--	--	--	--	--	no KO assigned | (RefSeq) 5'-3' exoribonuclease 2-like	http://www.genome.jp/dbget-bin/www_bget?zma:103634300	--	unknown [Zea mays]
Novel00203	1	+	225870619	225872273	1299	GO:0010638//GO:0032886//GO:0051495//GO:0022607//GO:0048522//GO:0070271//GO:0044089//GO:0008150//GO:0031334//GO:0032271//GO:0031113//GO:0050794//GO:0043254//GO:0065003//GO:0016043//GO:0000226//GO:0031109//GO:0007020//GO:0031110//GO:0006461//GO:0048518//GO:1902589//GO:0044087//GO:0046785//GO:0031112//GO:0051258//GO:0051130//GO:0044699//GO:0009987//GO:0006996//GO:0031116//GO:0051128//GO:0043623//GO:…	positive regulation of organelle organization//regulation of microtubule-based process//positive regulation of cytoskeleton organization//cellular component assembly//positive regulation of cellular process//protein complex biogenesis//positive regulation of cellular component biogenesis//biological_process//positive regulation of protein complex assembly//regulation of protein polymerization//re…	GO:0005623//GO:0000922//GO:0044464//GO:0005856//GO:0044424//GO:0043228//GO:0044446//GO:0043226//GO:0044430//GO:0015630//GO:0005622//GO:0043229//GO:0005819//GO:0043232//GO:0044422//GO:0005815//GO:0005575	cell//spindle pole//cell part//cytoskeleton//intracellular part//non-membrane-bounded organelle//intracellular organelle part//organelle//cytoskeletal part//microtubule cytoskeleton//intracellular//intracellular organelle//spindle//intracellular non-membrane-bounded organelle//organelle part//microtubule organizing center//cellular_component	--	--	K16573 gamma-tubulin complex component 6 | (RefSeq) GRMZM2G318956; uncharacterized LOC100381487	http://www.genome.jp/dbget-bin/www_bget?zma:100381487	--	PREDICTED: uncharacterized protein LOC100381487 isoform X1 [Zea mays]
Novel00204	1	+	226104140	226118725	2850	GO:0006518//GO:0006807//GO:0006412//GO:1901566//GO:0009058//GO:0008152//GO:0010467//GO:0043604//GO:0055114//GO:0008150//GO:0071704//GO:0044249//GO:0044710//GO:0043170//GO:0009059//GO:0044699//GO:0009987//GO:0043043//GO:0044238//GO:0044237//GO:0034641//GO:0043603//GO:0019538//GO:1901564//GO:0044271//GO:0044260//GO:1901576//GO:0034645//GO:0044267	peptide metabolic process//nitrogen compound metabolic process//translation//organonitrogen compound biosynthetic process//biosynthetic process//metabolic process//gene expression//amide biosynthetic process//oxidation-reduction process//biological_process//organic substance metabolic process//cellular biosynthetic process//single-organism metabolic process//macromolecule metabolic process//macro…	GO:0044464//GO:0005623//GO:0005840//GO:0032991//GO:0043228//GO:0044424//GO:0030529//GO:0043226//GO:0043229//GO:0005622//GO:0044444//GO:0043232//GO:0005737//GO:0005575	cell part//cell//ribosome//macromolecular complex//non-membrane-bounded organelle//intracellular part//ribonucleoprotein complex//organelle//intracellular organelle//intracellular//cytoplasmic part//intracellular non-membrane-bounded organelle//cytoplasm//cellular_component	GO:0016491//GO:0003735//GO:0005198//GO:0003674//GO:0003824	oxidoreductase activity//structural constituent of ribosome//structural molecule activity//molecular_function//catalytic activity	K00327 NADPH-ferrihemoprotein reductase [EC:1.6.2.4] | (RefSeq) uncharacterized LOC100304425	http://www.genome.jp/dbget-bin/www_bget?zma:100304425	--	hypothetical protein ZEAMMB73_744602 [Zea mays]
Novel00205	1	+	226768806	226772399	2372	--	--	--	--	--	--	no KO assigned | (RefSeq) GRMZM2G020285; uncharacterized protein	http://www.genome.jp/dbget-bin/www_bget?zma:103627678	--	PREDICTED: uncharacterized protein At1g04910-like [Zea mays]>gi|413938679|gb|AFW73230.1| hypothetical protein ZEAMMB73_904500 [Zea mays]
Novel00206	1	+	228306199	228306501	177	--	--	--	--	--	--	--	--	--	PREDICTED: cation cation antiporter isoform X2 [Zea mays]
Novel00207	1	+	230526259	230528217	1767	GO:0044237//GO:0044238//GO:0005975//GO:0006928//GO:0009311//GO:0044763//GO:0007017//GO:0005984//GO:0007018//GO:0044262//GO:0005985//GO:0008152//GO:0008150//GO:0044723//GO:0071704//GO:0044699//GO:0009987//GO:0044710	cellular metabolic process//primary metabolic process//carbohydrate metabolic process//movement of cell or subcellular component//oligosaccharide metabolic process//single-organism cellular process//microtubule-based process//disaccharide metabolic process//microtubule-based movement//cellular carbohydrate metabolic process//sucrose metabolic process//metabolic process//biological_process//single…	--	--	GO:0003774//GO:0016740//GO:0097159//GO:0008194//GO:0032553//GO:0000166//GO:0032549//GO:0043168//GO:1901265//GO:0043167//GO:0097367//GO:0016817//GO:0003777//GO:0008092//GO:0035639//GO:0005488//GO:0003824//GO:0016787//GO:0035251//GO:0030554//GO:0003674//GO:0032550//GO:0036094//GO:0032555//GO:0017076//GO:0001882//GO:0015631//GO:0017111//GO:0016462//GO:1901363//GO:0016757//GO:0001883//GO:0046527//GO:…	motor activity//transferase activity//organic cyclic compound binding//UDP-glycosyltransferase activity//ribonucleotide binding//nucleotide binding//ribonucleoside binding//anion binding//nucleoside phosphate binding//ion binding//carbohydrate derivative binding//hydrolase activity, acting on acid anhydrides//microtubule motor activity//cytoskeletal protein binding//purine ribonucleoside triphosp…	no KO assigned | (RefSeq) GRMZM2G151237; uncharacterized LOC100276172	http://www.genome.jp/dbget-bin/www_bget?zma:100276172	--	unknown [Zea mays]>gi|413939186|gb|AFW73737.1| hypothetical protein ZEAMMB73_665592 [Zea mays]
Novel00208	1	+	231407147	231407991	767	--	--	GO:0031224//GO:0005575//GO:0044425//GO:0016020//GO:0019012//GO:0016021	intrinsic component of membrane//cellular_component//membrane part//membrane//virion//integral component of membrane	GO:0003674//GO:0016787//GO:0003824//GO:0016788	molecular_function//hydrolase activity//catalytic activity//hydrolase activity, acting on ester bonds	no KO assigned | (RefSeq) uncharacterized LOC103634323	http://www.genome.jp/dbget-bin/www_bget?zma:103634323	--	PREDICTED: uncharacterized protein LOC103634323 [Zea mays]
Novel00209	1	+	232524576	232528906	2800	GO:0008150//GO:0055114//GO:0008152//GO:0044710//GO:0044699	biological_process//oxidation-reduction process//metabolic process//single-organism metabolic process//single-organism process	--	--	GO:0016679//GO:0015077//GO:0016681//GO:0022890//GO:0003674//GO:0015078//GO:0003824//GO:0008121//GO:0022892//GO:0008324//GO:0016491//GO:0022857//GO:0022891//GO:0015075//GO:0005215	oxidoreductase activity, acting on diphenols and related substances as donors//monovalent inorganic cation transmembrane transporter activity//oxidoreductase activity, acting on diphenols and related substances as donors, cytochrome as acceptor//inorganic cation transmembrane transporter activity//molecular_function//hydrogen ion transmembrane transporter activity//catalytic activity//ubiquinol-c…	no KO assigned | (RefSeq) uncharacterized LOC103638649	http://www.genome.jp/dbget-bin/www_bget?zma:103638649	--	PREDICTED: uncharacterized protein LOC103638649 [Zea mays]
Novel00210	1	+	235008421	235015043	486	--	--	--	--	--	--	no KO assigned | (RefSeq) uncharacterized LOC100217042	http://www.genome.jp/dbget-bin/www_bget?zma:100217042	--	hypothetical protein [Zea mays]
Novel00211	1	+	235390481	235395615	1392	--	--	--	--	--	--	no KO assigned | (RefSeq) uncharacterized LOC100276265	http://www.genome.jp/dbget-bin/www_bget?zma:100276265	--	uncharacterized protein LOC100276265 precursor [Zea mays]>gi|195622624|gb|ACG33142.1| hypothetical protein [Zea mays]
Novel00212	1	+	235992978	235994298	632	GO:0044237//GO:0044265//GO:0044238//GO:0044248//GO:0006508//GO:0019538//GO:0044267//GO:0009057//GO:0030163//GO:0044260//GO:0008152//GO:1901575//GO:0043632//GO:0008150//GO:0019941//GO:0051603//GO:0044257//GO:0009056//GO:0071704//GO:0009987//GO:0043170//GO:0006511	cellular metabolic process//cellular macromolecule catabolic process//primary metabolic process//cellular catabolic process//proteolysis//protein metabolic process//cellular protein metabolic process//macromolecule catabolic process//protein catabolic process//cellular macromolecule metabolic process//metabolic process//organic substance catabolic process//modification-dependent macromolecule cat…	GO:0005622//GO:0019773//GO:0005575//GO:0043234//GO:0005623//GO:0044464//GO:0000502//GO:0005839//GO:0044424//GO:0032991	intracellular//proteasome core complex, alpha-subunit complex//cellular_component//protein complex//cell//cell part//proteasome complex//proteasome core complex//intracellular part//macromolecular complex	GO:0008233//GO:0016787//GO:0003824//GO:0003674//GO:0004175//GO:0070011	peptidase activity//hydrolase activity//catalytic activity//molecular_function//endopeptidase activity//peptidase activity, acting on L-amino acid peptides	--	--	--	--
Novel00213	1	+	237952129	237955233	1780	GO:1901566//GO:0009058//GO:0008152//GO:1901362//GO:0006807//GO:0006778//GO:0055114//GO:0033013//GO:0008150//GO:1901360//GO:0042168//GO:0018130//GO:0044249//GO:0046483//GO:0051188//GO:0071704//GO:0006779//GO:0044699//GO:0009987//GO:0044710//GO:0044237//GO:0034641//GO:0019438//GO:0046148//GO:0046160//GO:0033014//GO:0044763//GO:0006783//GO:0006784//GO:0044711//GO:0042440//GO:1901576//GO:0051186//GO:…	organonitrogen compound biosynthetic process//biosynthetic process//metabolic process//organic cyclic compound biosynthetic process//nitrogen compound metabolic process//porphyrin-containing compound metabolic process//oxidation-reduction process//tetrapyrrole metabolic process//biological_process//organic cyclic compound metabolic process//heme metabolic process//heterocycle biosynthetic process…	GO:0016021//GO:0016020//GO:0031224//GO:0005575//GO:0044425	integral component of membrane//membrane//intrinsic component of membrane//cellular_component//membrane part	GO:0016627//GO:0016491//GO:0003824//GO:0003674	oxidoreductase activity, acting on the CH-CH group of donors//oxidoreductase activity//catalytic activity//molecular_function	no KO assigned | (RefSeq) uncharacterized LOC100383519	http://www.genome.jp/dbget-bin/www_bget?zma:100383519	--	uncharacterized protein LOC100383519 precursor [Zea mays]>gi|224030577|gb|ACN34364.1| unknown [Zea mays]
Novel00214	1	+	240244558	240246408	1726	GO:0009987//GO:0044699//GO:0050896//GO:0044700//GO:0008150//GO:0050794//GO:0007165//GO:0044763//GO:0065007//GO:0050789//GO:0007154//GO:0051716//GO:0023052	cellular process//single-organism process//response to stimulus//single organism signaling//biological_process//regulation of cellular process//signal transduction//single-organism cellular process//biological regulation//regulation of biological process//cell communication//cellular response to stimulus//signaling	--	--	GO:0005102//GO:0001664//GO:0005515//GO:0031704//GO:0071855//GO:0005488//GO:0003674//GO:0005179	receptor binding//G-protein coupled receptor binding//protein binding//apelin receptor binding//neuropeptide receptor binding//binding//molecular_function//hormone activity	--	--	--	--
Novel00215	1	+	240624563	240644038	1005	--	--	--	--	--	--	--	--	--	unknown [Zea mays]>gi|413954425|gb|AFW87074.1| hypothetical protein ZEAMMB73_242209 [Zea mays]
Novel00216	1	+	241987269	241993082	1413	--	--	--	--	--	--	--	--	--	uncharacterized protein LOC100384064 [Zea mays]>gi|224033765|gb|ACN35958.1| unknown [Zea mays]
Novel00217	1	+	243033426	243039857	1694	--	--	--	--	GO:1901363//GO:0097159//GO:0003676//GO:0003677//GO:0003674//GO:0005488	heterocyclic compound binding//organic cyclic compound binding//nucleic acid binding//DNA binding//molecular_function//binding	K11251 histone H2A | (RefSeq) histone H2A.V-like	http://www.genome.jp/dbget-bin/www_bget?zma:103640916	--	TPA: hypothetical protein ZEAMMB73_584059 [Zea mays]
Novel00218	1	+	244906812	244912726	2643	GO:0023052//GO:0031326//GO:0051716//GO:0019438//GO:0044238//GO:0090304//GO:0034641//GO:1903506//GO:0044237//GO:0006139//GO:0007154//GO:0010468//GO:0044271//GO:0044260//GO:0010556//GO:2001141//GO:0034654//GO:0006725//GO:0097659//GO:0050789//GO:1901576//GO:0034645//GO:0051171//GO:0006351//GO:0051252//GO:0065007//GO:0044763//GO:0007165//GO:0006260//GO:0006259//GO:0016070//GO:0050794//GO:0032774//GO:…	signaling//regulation of cellular biosynthetic process//cellular response to stimulus//aromatic compound biosynthetic process//primary metabolic process//nucleic acid metabolic process//cellular nitrogen compound metabolic process//regulation of nucleic acid-templated transcription//cellular metabolic process//nucleobase-containing compound metabolic process//cell communication//regulation of gen…	GO:0043232//GO:0044422//GO:0031981//GO:1903293//GO:0043229//GO:0005622//GO:1902494//GO:0005664//GO:0043227//GO:0005575//GO:0070013//GO:0031974//GO:0043233//GO:0044454//GO:0005634//GO:0044464//GO:0000808//GO:0005623//GO:0044427//GO:0043231//GO:0043234//GO:0044428//GO:0005694//GO:0000159//GO:0043226//GO:0032991//GO:0044446//GO:0043228//GO:0008287//GO:0000228//GO:0044424	intracellular non-membrane-bounded organelle//organelle part//nuclear lumen//phosphatase complex//intracellular organelle//intracellular//catalytic complex//nuclear origin of replication recognition complex//membrane-bounded organelle//cellular_component//intracellular organelle lumen//membrane-enclosed lumen//organelle lumen//nuclear chromosome part//nucleus//cell part//origin recognition comple…	GO:0046872//GO:0043169//GO:0097159//GO:0003676//GO:0003674//GO:0098772//GO:0005488//GO:0008270//GO:0003677//GO:0019208//GO:0043167//GO:1901363//GO:0030234//GO:0046914//GO:0008601//GO:0019888	metal ion binding//cation binding//organic cyclic compound binding//nucleic acid binding//molecular_function//molecular function regulator//binding//zinc ion binding//DNA binding//phosphatase regulator activity//ion binding//heterocyclic compound binding//enzyme regulator activity//transition metal ion binding//protein phosphatase type 2A regulator activity//protein phosphatase regulator activity	no KO assigned | (RefSeq) uncharacterized LOC103651299	http://www.genome.jp/dbget-bin/www_bget?zma:103651299	--	putative glycogen synthase kinase family protein [Zea mays]
Novel00219	1	+	245419883	245429386	1199	--	--	GO:0019012//GO:0036338//GO:0044423//GO:0005575//GO:0019031	virion//viral membrane//virion part//cellular_component//viral envelope	--	--	no KO assigned | (RefSeq) uncharacterized LOC103645734	http://www.genome.jp/dbget-bin/www_bget?zma:103645734	--	TPA: hypothetical protein ZEAMMB73_063688 [Zea mays]
Novel00220	1	+	246993190	246994037	848	--	--	--	--	--	--	--	--	--	--
Novel00221	1	+	247836983	247844231	2083	--	--	--	--	--	--	no KO assigned | (RefSeq) GRMZM2G020514; uncharacterized LOC100276989	http://www.genome.jp/dbget-bin/www_bget?zma:100276989	--	hypothetical protein [Zea mays]>gi|195637446|gb|ACG38191.1| hypothetical protein [Zea mays]>gi|414871508|tpg|DAA50065.1| TPA: hypothetical protein ZEAMMB73_654738 [Zea mays]
Novel00222	1	+	247889462	247898378	605	--	--	--	--	--	--	--	--	--	hypothetical protein [Zea mays]
Novel00223	1	+	248033946	248038188	3942	GO:0006810//GO:0044765//GO:0006836//GO:1902578//GO:0051234//GO:0044699//GO:0008150//GO:0051179	transport//single-organism transport//neurotransmitter transport//single-organism localization//establishment of localization//single-organism process//biological_process//localization	--	--	GO:0003674//GO:0005488//GO:0000149//GO:0005515//GO:0019905	molecular_function//binding//SNARE binding//protein binding//syntaxin binding	no KO assigned | (RefSeq) uncharacterized LOC100275143	http://www.genome.jp/dbget-bin/www_bget?zma:100275143	--	unknown [Zea mays]
Novel00224	1	+	250035116	250039313	923	--	--	--	--	--	--	no KO assigned | (RefSeq) GRMZM2G307908; uncharacterized LOC103645430	http://www.genome.jp/dbget-bin/www_bget?zma:103645430	--	PREDICTED: uncharacterized protein LOC103645430, partial [Zea mays]
Novel00225	1	+	251442594	251446756	871	--	--	--	--	--	--	no KO assigned | (RefSeq) GRMZM5G851564; putative pentatricopeptide repeat-containing protein At3g47840-like	http://www.genome.jp/dbget-bin/www_bget?zma:103635383	--	TPA: hypothetical protein ZEAMMB73_201392 [Zea mays]
Novel00226	1	+	252550400	252556666	2656	GO:0044710//GO:0044699//GO:0008150//GO:0055114//GO:0008152	single-organism metabolic process//single-organism process//biological_process//oxidation-reduction process//metabolic process	--	--	GO:0003674//GO:0051213//GO:0005488//GO:0003824//GO:0016702//GO:0043167//GO:0046872//GO:0043169//GO:0016701//GO:0000334//GO:0016491//GO:0005506//GO:0046914	molecular_function//dioxygenase activity//binding//catalytic activity//oxidoreductase activity, acting on single donors with incorporation of molecular oxygen, incorporation of two atoms of oxygen//ion binding//metal ion binding//cation binding//oxidoreductase activity, acting on single donors with incorporation of molecular oxygen//3-hydroxyanthranilate 3,4-dioxygenase activity//oxidoreductase a…	no KO assigned | (RefSeq) pco098114(672), GRMZM2G003789; uncharacterized LOC100383476	http://www.genome.jp/dbget-bin/www_bget?zma:100383476	--	uncharacterized protein LOC100383476 precursor [Zea mays]>gi|224030273|gb|ACN34212.1| unknown [Zea mays]>gi|414884161|tpg|DAA60175.1| TPA: hypothetical protein ZEAMMB73_677693 [Zea mays]
Novel00227	1	+	253233902	253235469	1209	--	--	--	--	--	--	--	--	--	TPA: hypothetical protein ZEAMMB73_479367 [Zea mays]
Novel00228	1	+	255024527	255025558	871	--	--	--	--	--	--	--	--	--	--
Novel00229	1	+	256160388	256162601	2214	--	--	--	--	--	--	--	--	--	hypothetical protein ZEAMMB73_056168 [Zea mays]
Novel00230	1	+	256669388	256670355	315	--	--	--	--	--	--	--	--	--	--
Novel00231	1	+	256997167	256999463	1475	GO:0044763//GO:0015849//GO:0006810//GO:0046942//GO:0006811//GO:0042938//GO:0006820//GO:0071705//GO:0034220//GO:0044765//GO:0006835//GO:0035442//GO:0015833//GO:0072337//GO:1902578//GO:0051234//GO:0006857//GO:0071702//GO:0044699//GO:0009987//GO:0035672//GO:0098656//GO:1903825//GO:0015711//GO:0055085//GO:1902604//GO:0042886//GO:0006865//GO:0015814//GO:0051179//GO:0003333//GO:0008150	single-organism cellular process//organic acid transport//transport//carboxylic acid transport//ion transport//dipeptide transport//anion transport//nitrogen compound transport//ion transmembrane transport//single-organism transport//dicarboxylic acid transport//dipeptide transmembrane transport//peptide transport//modified amino acid transport//single-organism localization//establishment of loca…	--	--	GO:0071916//GO:0042887//GO:0072349//GO:0003674//GO:0015198//GO:0005310//GO:0015558//GO:0008509//GO:0022891//GO:0015197//GO:0015075//GO:0005215//GO:0035673//GO:0022857//GO:0015563//GO:0005342//GO:0046943//GO:0008514//GO:0022892//GO:0042936//GO:0015569	dipeptide transmembrane transporter activity//amide transmembrane transporter activity//modified amino acid transmembrane transporter activity//molecular_function//oligopeptide transporter activity//dicarboxylic acid transmembrane transporter activity//p-aminobenzoyl-glutamate uptake transmembrane transporter activity//anion transmembrane transporter activity//substrate-specific transmembrane tra…	--	--	--	--
Novel00232	1	+	260017111	260019280	549	--	--	--	--	--	--	--	--	--	hypothetical protein [Zea mays]
Novel00233	1	+	262554356	262558227	1995	--	--	--	--	--	--	no KO assigned | (RefSeq) GRMZM2G107120; uncharacterized LOC103645499	http://www.genome.jp/dbget-bin/www_bget?zma:103645499	--	TPA: hypothetical protein ZEAMMB73_354355 [Zea mays]
Novel00234	1	+	263589781	263592096	986	--	--	--	--	--	--	no KO assigned | (RefSeq) uncharacterized LOC103640491	http://www.genome.jp/dbget-bin/www_bget?zma:103640491	--	PREDICTED: uncharacterized protein LOC103640491 [Zea mays]
[truncated: 48,509 more rows]
