# Supplementary material for: Dynamic Transcriptome-Based Weighted Gene Co-expression Network Analysis Reveals Key Modules and Hub Genes Associated With the Structure and Nutrient Formation of Endosperm for Wax Corn
Source: Front Plant Sci. 2022 Jun 9;13:915400. doi: 10.3389/fpls.2022.915400 (PMC9218491; doi:10.3389/fpls.2022.915400)
Supplement: Supplementary Table 2 — The list of 806 candidate genes and their belonging module. [file Table_2.XLSX]

## Sheet: Table S2 The list of 806 candid
	colour	gene
1	magenta	Novel01121
2	magenta	Zm00001d038403
3	magenta	Novel03952
4	magenta	Zm00001d003912
5	magenta	Zm00001d034420
6	magenta	Zm00001d030529
7	magenta	Zm00001d002715
8	magenta	Zm00001d026369
9	magenta	Zm00001d048649
10	magenta	Zm00001d010172
11	magenta	Zm00001d047779
12	magenta	Zm00001d025278
13	magenta	Zm00001d044142
14	magenta	Zm00001d048099
15	magenta	Zm00001d006306
16	magenta	Zm00001d016705
17	magenta	Zm00001d008624
18	magenta	Zm00001d001996
19	magenta	Zm00001d022464
20	magenta	Zm00001d040660
21	magenta	Zm00001d005879
22	magenta	Zm00001d022637
23	magenta	Zm00001d017622
24	magenta	Zm00001d016528
25	magenta	Zm00001d025707
26	magenta	Zm00001d033228
27	magenta	Zm00001d008548
28	magenta	Zm00001d050336
29	magenta	ZeamMr002
30	magenta	Zm00001d027742
31	magenta	Zm00001d002500
32	magenta	Zm00001d048491
33	magenta	Zm00001d010052
34	magenta	Zm00001d015279
35	magenta	Zm00001d016588
36	magenta	Zm00001d019054
37	magenta	Zm00001d033483
38	magenta	Zm00001d001883
39	magenta	Zm00001d038224
40	magenta	Zm00001d024711
41	magenta	Zm00001d022084
42	magenta	Zm00001d046996
43	magenta	Zm00001d049405
44	magenta	Zm00001d011050
45	magenta	Zm00001d049166
46	magenta	Zm00001d017840
47	magenta	Zm00001d000302
48	magenta	Zm00001d022461
49	magenta	Zm00001d045392
50	magenta	Zm00001d000021
51	magenta	Zm00001d021850
52	magenta	Novel00279
53	magenta	Zm00001d042288
54	magenta	Zm00001d003945
55	magenta	Zm00001d004837
56	magenta	Zm00001d041550
57	magenta	Zm00001d029394
58	magenta	Zm00001d037631
59	magenta	Zm00001d054107
60	magenta	Zm00001d005276
61	magenta	Zm00001d003157
62	magenta	Zm00001d053834
63	magenta	Zm00001d040399
64	magenta	Zm00001d018966
65	magenta	Zm00001d009797
66	magenta	Zm00001d027318
67	magenta	Zm00001d022513
68	magenta	Zm00001d013159
69	magenta	Zm00001d046055
70	magenta	Zm00001d036959
71	magenta	Zm00001d015431
72	magenta	Zm00001d033846
73	magenta	Zm00001d035558
74	magenta	ENSRNA049479918
75	magenta	Zm00001d011012
76	magenta	Zm00001d035680
77	magenta	Zm00001d018971
78	magenta	Zm00001d006650
79	magenta	Zm00001d010321
80	magenta	Zm00001d015746
81	magenta	Zm00001d045042
82	magenta	Zm00001d035700
83	magenta	Zm00001d011080
84	magenta	Zm00001d048816
85	magenta	Zm00001d048812
86	magenta	Zm00001d049243
87	brown	Zm00001d043709
88	brown	Zm00001d034413
89	brown	Zm00001d012293
90	brown	Zm00001d042019
91	brown	Zm00001d048444
92	brown	Zm00001d031228
93	brown	Zm00001d029708
94	brown	Zm00001d043912
95	brown	Zm00001d006753
96	brown	Zm00001d003554
97	brown	Zm00001d027652
98	brown	Zm00001d045145
99	brown	Zm00001d029349
100	brown	Zm00001d016128
101	brown	Zm00001d022303
102	brown	Zm00001d037656
103	brown	Zm00001d046467
104	brown	Zm00001d047799
105	brown	Zm00001d017021
106	brown	Zm00001d023387
107	brown	Zm00001d003247
108	brown	Zm00001d045321
109	brown	Zm00001d048348
110	brown	Zm00001d043453
111	brown	Zm00001d054043
112	brown	Zm00001d019704
113	brown	Zm00001d007411
114	brown	Zm00001d012770
115	brown	Zm00001d029062
116	brown	Zm00001d039535
117	brown	Zm00001d027832
118	brown	Zm00001d043464
119	brown	Zm00001d003801
120	brown	Zm00001d050864
121	brown	Zm00001d013384
122	brown	Zm00001d009594
123	brown	Zm00001d018725
124	brown	Zm00001d010586
125	brown	Zm00001d043302
126	brown	Zm00001d019504
127	brown	Zm00001d031773
128	brown	Zm00001d002360
129	brown	Zm00001d047567
130	brown	Zm00001d014108
131	brown	Zm00001d003938
132	brown	Zm00001d003857
133	brown	Zm00001d048629
134	brown	Zm00001d035156
135	brown	Zm00001d019446
136	brown	Zm00001d002339
137	brown	Zm00001d011755
138	brown	Zm00001d009382
139	brown	Novel02832
140	brown	Zm00001d034027
141	brown	Zm00001d049666
142	brown	Zm00001d028968
143	brown	Zm00001d034037
144	brown	Zm00001d033128
145	brown	Zm00001d018487
146	brown	Zm00001d018668
147	brown	Zm00001d008387
148	brown	Zm00001d037246
149	brown	Zm00001d039043
150	brown	Zm00001d008241
151	brown	Zm00001d036608
152	brown	Zm00001d038870
153	brown	Zm00001d039468
154	brown	Zm00001d016741
155	brown	Zm00001d035559
156	brown	Zm00001d027613
157	brown	Zm00001d037985
158	brown	Zm00001d039011
159	brown	Zm00001d025339
160	brown	Zm00001d037988
161	brown	Zm00001d013956
162	brown	Zm00001d002960
163	brown	Zm00001d048176
164	brown	Zm00001d026037
165	brown	Zm00001d037674
166	brown	Zm00001d009309
167	brown	Zm00001d051803
168	brown	Zm00001d044078
169	brown	Zm00001d032825
170	brown	Zm00001d020888
171	brown	Zm00001d053838
172	brown	Zm00001d015091
173	brown	Zm00001d035560
174	brown	Zm00001d003191
175	brown	Zm00001d000429
176	brown	Zm00001d027988
177	brown	Zm00001d020872
178	brown	Zm00001d035664
179	brown	Zm00001d022278
180	brown	Zm00001d033447
181	brown	Zm00001d044022
182	brown	Zm00001d021901
183	brown	Zm00001d019563
184	brown	Zm00001d035000
185	brown	Zm00001d039933
186	brown	Zm00001d025081
187	brown	Zm00001d016469
188	brown	Zm00001d021289
189	brown	Zm00001d036125
190	brown	Novel01793
191	brown	Zm00001d048520
192	brown	Zm00001d024303
193	brown	Zm00001d024778
194	brown	Zm00001d005230
195	brown	Zm00001d035760
196	brown	Zm00001d005793
197	turquoise	Zm00001d040834
198	turquoise	Novel00773
199	turquoise	Zm00001d048848
200	turquoise	Zm00001d029333
201	turquoise	Zm00001d048850
202	turquoise	Zm00001d021772
203	turquoise	Novel00284
204	turquoise	Zm00001d012909
205	turquoise	Zm00001d018831
206	turquoise	Zm00001d048920
207	turquoise	Zm00001d049813
208	turquoise	Zm00001d005989
209	turquoise	Novel01988
210	turquoise	Zm00001d013193
211	turquoise	Zm00001d021773
212	turquoise	Zm00001d042231
213	turquoise	Zm00001d037756
214	turquoise	Zm00001d007657
215	turquoise	Zm00001d000161
216	turquoise	Zm00001d016661
217	turquoise	Zm00001d030214
218	turquoise	Zm00001d032030
219	turquoise	Novel01269
220	turquoise	Zm00001d029783
221	turquoise	Zm00001d028775
222	turquoise	Zm00001d005654
223	turquoise	Zm00001d049641
224	turquoise	Zm00001d025872
225	turquoise	Zm00001d034756
226	turquoise	Novel00085
227	turquoise	Zm00001d028199
228	turquoise	Zm00001d021006
229	turquoise	Zm00001d050021
230	turquoise	Zm00001d011646
231	turquoise	Zm00001d042944
232	turquoise	Zm00001d018979
233	turquoise	Zm00001d042857
234	turquoise	Zm00001d036438
235	turquoise	Zm00001d051591
236	turquoise	Zm00001d043097
237	turquoise	Zm00001d014897
238	turquoise	Zm00001d007187
239	turquoise	Zm00001d026632
240	turquoise	Zm00001d050635
241	turquoise	Zm00001d033580
242	turquoise	Zm00001d038832
243	turquoise	Zm00001d039790
244	turquoise	Zm00001d037576
245	turquoise	Zm00001d013392
246	turquoise	Zm00001d002543
247	turquoise	Zm00001d042504
248	turquoise	Zm00001d048522
249	turquoise	Zm00001d039733
250	turquoise	Zm00001d007118
251	turquoise	Zm00001d044247
252	turquoise	Novel03300
253	turquoise	Zm00001d017493
254	turquoise	Zm00001d047087
255	turquoise	Zm00001d045268
256	turquoise	Zm00001d018134
257	turquoise	Zm00001d026015
258	turquoise	Zm00001d015460
259	turquoise	Zm00001d014844
260	turquoise	Zm00001d047119
261	turquoise	Zm00001d015912
262	turquoise	Zm00001d052452
263	turquoise	Novel00894
264	turquoise	Zm00001d051478
265	turquoise	Zm00001d010431
266	turquoise	Zm00001d032019
267	turquoise	Zm00001d053228
268	turquoise	Zm00001d013780
269	turquoise	Zm00001d028181
270	turquoise	Zm00001d038136
271	turquoise	Novel02257
272	turquoise	Zm00001d025924
273	turquoise	Zm00001d052493
274	turquoise	Zm00001d042653
275	turquoise	Zm00001d036964
276	turquoise	Zm00001d012439
277	turquoise	Zm00001d048292
278	turquoise	Zm00001d012837
279	turquoise	Zm00001d053822
280	turquoise	Zm00001d045296
281	turquoise	Zm00001d043367
282	turquoise	Zm00001d016733
283	turquoise	Zm00001d017141
284	turquoise	Zm00001d020840
285	turquoise	Zm00001d028367
286	turquoise	Zm00001d047124
287	turquoise	Zm00001d038449
288	turquoise	Zm00001d011236
289	turquoise	Zm00001d021422
290	turquoise	Zm00001d042875
291	turquoise	Zm00001d040697
292	turquoise	Zm00001d011435
293	turquoise	Zm00001d012675
294	turquoise	Zm00001d037926
295	turquoise	Zm00001d045152
296	turquoise	Zm00001d045965
297	turquoise	Zm00001d044575
298	turquoise	Zm00001d043190
299	turquoise	Zm00001d009776
300	turquoise	Zm00001d026343
301	turquoise	Zm00001d028612
302	turquoise	Zm00001d047500
303	turquoise	Zm00001d051120
304	turquoise	Zm00001d038218
305	turquoise	Zm00001d021813
306	turquoise	Zm00001d017852
307	turquoise	Zm00001d044754
308	turquoise	Zm00001d042613
309	turquoise	Zm00001d029052
310	turquoise	Zm00001d016085
311	turquoise	Zm00001d006010
312	turquoise	Zm00001d019139
313	turquoise	Zm00001d020511
314	turquoise	Zm00001d016364
315	turquoise	Zm00001d024222
316	turquoise	Zm00001d025059
317	turquoise	Zm00001d016198
318	turquoise	Zm00001d001960
319	turquoise	Zm00001d024245
320	turquoise	Zm00001d016568
321	turquoise	Zm00001d013642
322	turquoise	Zm00001d053671
323	turquoise	Zm00001d041726
324	turquoise	Zm00001d048382
325	turquoise	Zm00001d021126
326	turquoise	Zm00001d012978
327	turquoise	Zm00001d045784
328	turquoise	Zm00001d035610
329	turquoise	Zm00001d054084
330	turquoise	Zm00001d020983
331	turquoise	Zm00001d010819
332	turquoise	Zm00001d050100
333	turquoise	Zm00001d020584
334	turquoise	Zm00001d017952
335	turquoise	Zm00001d039908
336	turquoise	Zm00001d031908
337	turquoise	Zm00001d029527
338	turquoise	Zm00001d053983
339	turquoise	Zm00001d043070
340	turquoise	Zm00001d014673
341	turquoise	Zm00001d050258
342	turquoise	Zm00001d014949
343	turquoise	Zm00001d042344
344	turquoise	Zm00001d033535
345	turquoise	Zm00001d028709
346	turquoise	Zm00001d032070
347	turquoise	Zm00001d042926
348	turquoise	Zm00001d042367
349	turquoise	Zm00001d017168
350	turquoise	Zm00001d020974
351	turquoise	Zm00001d022112
352	turquoise	Zm00001d033531
353	turquoise	Zm00001d034528
354	turquoise	Zm00001d051368
355	turquoise	Zm00001d026680
356	turquoise	Novel02747
357	turquoise	Zm00001d017030
358	turquoise	Novel01088
359	turquoise	Zm00001d045361
360	turquoise	Zm00001d015378
361	turquoise	Zm00001d036136
362	turquoise	Zm00001d049500
363	turquoise	Zm00001d018799
364	turquoise	Novel00667
365	turquoise	Zm00001d021141
366	turquoise	Zm00001d050430
367	turquoise	Zm00001d025566
368	turquoise	Zm00001d042874
369	turquoise	Zm00001d036001
370	turquoise	Zm00001d028515
371	turquoise	Zm00001d053547
372	turquoise	Zm00001d015842
373	turquoise	Zm00001d020984
374	turquoise	Zm00001d016549
375	turquoise	Zm00001d041727
376	turquoise	Zm00001d045053
377	turquoise	Zm00001d028867
378	turquoise	Zm00001d033301
379	turquoise	Zm00001d011049
380	turquoise	Zm00001d024573
381	turquoise	Zm00001d027342
382	turquoise	Zm00001d037603
383	turquoise	Zm00001d039387
384	turquoise	Zm00001d002451
385	turquoise	Zm00001d049966
386	turquoise	Zm00001d038376
387	turquoise	Zm00001d007897
388	turquoise	Zm00001d042591
389	turquoise	Zm00001d027389
390	turquoise	Zm00001d008259
391	turquoise	Zm00001d027427
392	turquoise	Zm00001d042730
393	turquoise	Zm00001d017169
394	turquoise	Zm00001d013007
395	turquoise	Zm00001d044054
396	turquoise	Novel03562
397	turquoise	Zm00001d034855
398	turquoise	Zm00001d011766
399	turquoise	Zm00001d035440
400	turquoise	Zm00001d019553
401	turquoise	Zm00001d050193
402	turquoise	Zm00001d031852
403	turquoise	Zm00001d037727
404	turquoise	Zm00001d048368
405	turquoise	Zm00001d038594
406	turquoise	Zm00001d030618
407	turquoise	Zm00001d012276
408	turquoise	Zm00001d037381
409	turquoise	Zm00001d035948
410	turquoise	Zm00001d051595
411	turquoise	Zm00001d013367
412	turquoise	Zm00001d013141
413	turquoise	Zm00001d029457
414	turquoise	Zm00001d052321
415	turquoise	Zm00001d013086
416	turquoise	Zm00001d039512
417	turquoise	Zm00001d039566
418	turquoise	Zm00001d005315
419	turquoise	Zm00001d034805
420	turquoise	Zm00001d014613
421	turquoise	Zm00001d045475
422	turquoise	Zm00001d044246
423	turquoise	Zm00001d003081
424	turquoise	Zm00001d023243
425	turquoise	Zm00001d042935
426	turquoise	Zm00001d011162
427	turquoise	Zm00001d044225
428	turquoise	Zm00001d048558
429	turquoise	Zm00001d003653
430	turquoise	Zm00001d012886
431	turquoise	Zm00001d037725
432	turquoise	Zm00001d034429
433	turquoise	Zm00001d050300
434	turquoise	Zm00001d039821
435	turquoise	Zm00001d024518
436	turquoise	Zm00001d016811
437	turquoise	Zm00001d052718
438	turquoise	Zm00001d003962
439	turquoise	Zm00001d018954
440	turquoise	Zm00001d018641
441	turquoise	Zm00001d034641
442	turquoise	Zm00001d024963
443	turquoise	Zm00001d019147
444	turquoise	Zm00001d031132
445	turquoise	Zm00001d038709
446	turquoise	Zm00001d011314
447	turquoise	Zm00001d021955
448	turquoise	Zm00001d024379
449	turquoise	Zm00001d037000
450	turquoise	Zm00001d015300
451	turquoise	Zm00001d028838
452	turquoise	Zm00001d008898
453	turquoise	Zm00001d020585
454	turquoise	Zm00001d042347
455	turquoise	Zm00001d040787
456	turquoise	Zm00001d028428
457	turquoise	Zm00001d047261
458	turquoise	Zm00001d052333
459	turquoise	Zm00001d014486
460	turquoise	Zm00001d045919
461	turquoise	Zm00001d039166
462	turquoise	Zm00001d022077
463	turquoise	Zm00001d032186
464	turquoise	Zm00001d033924
465	turquoise	Zm00001d049826
466	turquoise	Zm00001d039350
467	turquoise	ENSRNA049478426
468	turquoise	Zm00001d039859
469	turquoise	Zm00001d028918
470	turquoise	Zm00001d012857
471	turquoise	Zm00001d049561
472	turquoise	Zm00001d039914
473	turquoise	Zm00001d014993
474	turquoise	Zm00001d021529
475	turquoise	Zm00001d013758
476	turquoise	Zm00001d029170
477	turquoise	Zm00001d002428
478	turquoise	Zm00001d047787
479	turquoise	Zm00001d041119
480	turquoise	Zm00001d025509
481	turquoise	Zm00001d007084
482	turquoise	Zm00001d036213
483	turquoise	Zm00001d008669
484	turquoise	Zm00001d042966
485	turquoise	Zm00001d016459
486	turquoise	Zm00001d002824
487	turquoise	Zm00001d028726
488	turquoise	Zm00001d016460
489	turquoise	Zm00001d042309
490	turquoise	Zm00001d013669
491	turquoise	Zm00001d020364
492	turquoise	Zm00001d027493
493	turquoise	Zm00001d018412
494	turquoise	Zm00001d030557
495	turquoise	Zm00001d040323
496	turquoise	Zm00001d019091
497	turquoise	Zm00001d005334
498	turquoise	Zm00001d048808
499	turquoise	Zm00001d006213
500	turquoise	Zm00001d012042
501	turquoise	Zm00001d002601
502	turquoise	Zm00001d019219
503	turquoise	Zm00001d012052
504	turquoise	Zm00001d012966
505	turquoise	Zm00001d010025
506	turquoise	Zm00001d034074
507	turquoise	Zm00001d044035
508	turquoise	Zm00001d030895
509	turquoise	Zm00001d012103
510	turquoise	Zm00001d014858
511	turquoise	Zm00001d014679
512	turquoise	Zm00001d033479
513	turquoise	Zm00001d018981
514	turquoise	Zm00001d003974
515	turquoise	Zm00001d051422
516	turquoise	Zm00001d026056
517	turquoise	Zm00001d002122
518	turquoise	Zm00001d049790
519	turquoise	Zm00001d027323
520	turquoise	Zm00001d003379
521	turquoise	Zm00001d047707
522	turquoise	Zm00001d010618
523	turquoise	Zm00001d021709
524	turquoise	Zm00001d014258
525	turquoise	Zm00001d028873
526	turquoise	Zm00001d045520
527	turquoise	Zm00001d030373
528	turquoise	Zm00001d005231
529	turquoise	Zm00001d010534
530	turquoise	Zm00001d012469
531	turquoise	Zm00001d036036
532	turquoise	Zm00001d042453
533	turquoise	Zm00001d043128
534	turquoise	Zm00001d051653
535	turquoise	Zm00001d020003
536	turquoise	Zm00001d043942
537	turquoise	Zm00001d021526
538	turquoise	Zm00001d023856
539	turquoise	Zm00001d049320
540	turquoise	Zm00001d005791
541	turquoise	Zm00001d041935
542	turquoise	Zm00001d036151
543	turquoise	Zm00001d016738
544	turquoise	Zm00001d034059
545	turquoise	Zm00001d028201
546	turquoise	Zm00001d015019
547	turquoise	Zm00001d034644
548	turquoise	Zm00001d031825
549	turquoise	Zm00001d039865
550	turquoise	Zm00001d046891
551	turquoise	Zm00001d028786
552	turquoise	Zm00001d032472
553	turquoise	Zm00001d048787
554	turquoise	Zm00001d048849
555	turquoise	Zm00001d038380
556	turquoise	Zm00001d020257
557	turquoise	Zm00001d046474
558	turquoise	Zm00001d029543
559	turquoise	Zm00001d028117
560	turquoise	Zm00001d033931
561	turquoise	Zm00001d041246
562	turquoise	Zm00001d016864
563	turquoise	Zm00001d038163
564	turquoise	Zm00001d032535
565	turquoise	Zm00001d053699
566	turquoise	Zm00001d019034
567	turquoise	Zm00001d035637
568	turquoise	Zm00001d011412
569	turquoise	Zm00001d035288
570	turquoise	Zm00001d040113
571	turquoise	Zm00001d016934
572	turquoise	Novel01782
573	turquoise	Zm00001d028360
574	turquoise	Zm00001d010814
575	turquoise	Zm00001d015376
576	turquoise	Zm00001d008594
577	turquoise	Zm00001d014969
578	turquoise	Zm00001d020580
579	turquoise	Zm00001d012221
580	turquoise	Zm00001d017121
581	turquoise	Zm00001d028647
582	turquoise	Zm00001d012044
583	turquoise	Zm00001d022042
584	turquoise	Zm00001d029628
585	turquoise	Zm00001d019191
586	turquoise	Zm00001d019160
587	turquoise	Zm00001d010650
588	turquoise	Zm00001d014733
589	turquoise	Zm00001d022421
590	turquoise	Zm00001d006760
591	turquoise	Zm00001d014954
592	turquoise	Zm00001d042525
593	turquoise	Zm00001d016684
594	turquoise	Zm00001d045431
595	turquoise	Zm00001d014491
596	turquoise	Zm00001d012572
597	turquoise	Zm00001d038626
598	turquoise	Zm00001d051001
599	turquoise	Zm00001d043606
600	turquoise	Zm00001d007633
601	turquoise	Zm00001d013222
602	turquoise	Zm00001d047282
603	turquoise	Zm00001d033850
604	turquoise	Zm00001d051635
605	turquoise	Zm00001d018363
606	turquoise	Zm00001d040029
607	turquoise	Zm00001d040189
608	turquoise	Zm00001d053239
609	turquoise	Zm00001d033210
610	turquoise	Zm00001d044231
611	turquoise	Zm00001d042025
612	turquoise	Zm00001d007153
613	turquoise	Zm00001d001913
614	turquoise	Zm00001d010855
615	turquoise	Zm00001d029968
616	turquoise	Zm00001d048851
617	turquoise	Zm00001d021882
618	turquoise	Zm00001d018727
619	turquoise	Zm00001d013568
620	turquoise	Zm00001d030855
621	turquoise	Zm00001d025241
622	turquoise	Zm00001d016567
623	turquoise	Zm00001d000128
624	turquoise	Zm00001d041685
625	turquoise	Zm00001d037498
626	turquoise	Zm00001d038327
627	turquoise	Zm00001d046767
628	turquoise	Zm00001d048852
629	turquoise	Zm00001d040028
630	turquoise	Zm00001d021668
631	turquoise	Zm00001d043382
632	turquoise	Novel01048
633	turquoise	Zm00001d022134
634	turquoise	Zm00001d044129
635	turquoise	Zm00001d012684
636	turquoise	Zm00001d007299
637	turquoise	Zm00001d042011
638	turquoise	Zm00001d021843
639	turquoise	Zm00001d050032
640	turquoise	Zm00001d025753
641	turquoise	Zm00001d049476
642	turquoise	Zm00001d037436
643	turquoise	Zm00001d034760
644	turquoise	Zm00001d031727
645	turquoise	Zm00001d027500
646	turquoise	Zm00001d044747
647	turquoise	Zm00001d024302
648	turquoise	Zm00001d048813
649	turquoise	Zm00001d008620
650	turquoise	Zm00001d048847
651	turquoise	Zm00001d045937
652	turquoise	Zm00001d048817
653	turquoise	Zm00001d019155
654	turquoise	Zm00001d020591
655	turquoise	Zm00001d019156
656	purple	Zm00001d029681
657	purple	Zm00001d011055
658	purple	Zm00001d018830
659	purple	Zm00001d031286
660	purple	Zm00001d023718
661	purple	Zm00001d020170
662	purple	Zm00001d037439
663	purple	Zm00001d041671
664	purple	Zm00001d017953
665	purple	Zm00001d019306
666	purple	Zm00001d041352
667	purple	Zm00001d013498
668	purple	Zm00001d030915
669	purple	Zm00001d013907
670	purple	Zm00001d014249
671	purple	Zm00001d043175
672	purple	Zm00001d013532
673	purple	Zm00001d040292
674	purple	Zm00001d009487
675	purple	Zm00001d014957
676	purple	Zm00001d043422
677	purple	Zm00001d019576
678	purple	Zm00001d043390
679	purple	Zm00001d006750
680	purple	Zm00001d036547
681	purple	Zm00001d022494
682	purple	Zm00001d043014
683	purple	Zm00001d009990
684	purple	Zm00001d046574
685	purple	Zm00001d051459
686	purple	Zm00001d048307
687	purple	Zm00001d023376
688	purple	Zm00001d038597
689	purple	Zm00001d020592
690	red	Zm00001d024620
691	red	ENSRNA049476973
692	red	Zm00001d048633
693	red	Zm00001d007444
694	red	Zm00001d018459
695	red	Zm00001d049034
696	red	Zm00001d039066
697	red	Novel01271
698	red	Zm00001d034002
699	red	Zm00001d011661
700	red	Zm00001d010171
701	red	Zm00001d035597
702	red	Zm00001d042140
703	red	Zm00001d006364
704	red	Zm00001d002052
705	red	Zm00001d019311
706	red	Zm00001d009292
707	red	Zm00001d021401
708	red	Zm00001d026368
709	red	Zm00001d008268
710	red	Zm00001d043538
711	red	Zm00001d003401
712	red	Zm00001d006796
713	red	Zm00001d041822
714	red	Zm00001d043371
715	red	Zm00001d029630
716	red	Zm00001d033909
717	red	Zm00001d044686
718	red	Zm00001d012068
719	red	Zm00001d011185
720	red	Zm00001d037894
721	red	Zm00001d037915
722	red	Zm00001d013494
723	red	Zm00001d003282
724	red	Zm00001d046297
725	red	Zm00001d040613
726	red	Zm00001d024414
727	red	Zm00001d049099
728	red	Zm00001d009431
729	red	Zm00001d014519
730	red	Zm00001d048948
731	red	Zm00001d033612
732	red	Zm00001d045988
733	red	Zm00001d019277
734	red	Zm00001d027258
735	red	Zm00001d052759
736	red	Zm00001d019192
737	red	Zm00001d029778
738	red	Zm00001d002768
739	red	Zm00001d052958
740	red	Zm00001d023343
741	red	Zm00001d035681
742	red	Zm00001d003190
743	red	Zm00001d031168
744	red	Zm00001d048809
745	black	Zm00001d052079
746	black	Zm00001d048810
747	black	Zm00001d009415
748	black	Zm00001d048818
749	black	Zm00001d009567
750	black	Zm00001d031222
751	black	Zm00001d034062
752	black	Zm00001d035201
753	black	Novel02670
754	black	Zm00001d037479
755	black	Zm00001d021652
756	black	Zm00001d009000
757	black	Zm00001d036570
758	black	Zm00001d009579
759	black	Zm00001d032760
760	black	Zm00001d012161
761	black	Zm00001d011741
762	black	Zm00001d006555
763	black	Zm00001d044664
764	black	Zm00001d037873
765	black	Zm00001d012878
766	black	Zm00001d042308
767	black	Zm00001d038374
768	black	Zm00001d053863
769	black	Zm00001d021445
770	black	Zm00001d020201
771	black	Zm00001d037877
772	black	Zm00001d038865
773	black	Zm00001d034790
774	black	Zm00001d034422
775	black	Zm00001d036480
776	black	Zm00001d027861
777	black	Zm00001d003127
778	black	Zm00001d010631
779	black	Zm00001d021061
780	black	Zm00001d010614
781	black	Zm00001d035087
782	black	Zm00001d046449
783	black	Novel01805
784	black	Zm00001d022124
785	black	Zm00001d008841
786	black	Zm00001d027595
787	black	Zm00001d041760
788	black	Zm00001d028948
789	black	Zm00001d048806
790	black	Zm00001d015327
791	black	Zm00001d010371
792	black	Zm00001d008403
793	grey	Zm00001d016660
794	grey	Zm00001d019162
795	grey	Zm00001d018010
796	grey	ENSRNA049479921
797	grey	Zm00001d016401
798	grey	Zm00001d023664
799	grey	Zm00001d042056
800	grey	Zm00001d032517
801	grey	Zm00001d011919
802	grey	Zm00001d035543
803	grey	Zm00001d042263
804	grey	Zm00001d037632
805	grey	Zm00001d052122
806	grey	Zm00001d037052
