# Supplementary material for: Dynamic Transcriptome-Based Weighted Gene Co-expression Network Analysis Reveals Key Modules and Hub Genes Associated With the Structure and Nutrient Formation of Endosperm for Wax Corn
Source: Front Plant Sci. 2022 Jun 9;13:915400. doi: 10.3389/fpls.2022.915400 (PMC9218491; doi:10.3389/fpls.2022.915400)
Supplement: Supplementary Table 3 — The intramodular connectivity, module membership, and the correlation with trait for each gene. [file Table_3.xlsx]

## Sheet: Table S3 The intramodular conne
gene id	kTotal	kWithin	kOut	kDiff	gene	kME_MM.magenta	kME_MM.purple	kME_MM.black	kME_MM.turquoise	kME_MM.brown	kME_MM.red	kME_MM.grey	P value of correlation to Normal_endorsperm	P value of correlation floury_endosperm
Zm00001d023243	146.778	126.658	20.1206	106.537	Zm00001d023243	0.928917	0.62967	-0.668925	-0.987747	0.654581	-0.0113005	-0.151223	-0.97106	0.97106
Zm00001d042653	141.867	122.757	19.1103	103.646	Zm00001d042653	0.92595	0.636042	-0.664235	-0.985208	0.650942	-0.0185877	-0.140226	-0.970692	0.970692
Zm00001d039512	134.793	118.665	16.1276	102.537	Zm00001d039512	0.89462	0.576187	-0.60265	-0.983386	0.718785	0.0464556	-0.166447	-0.960241	0.960241
Zm00001d042504	134.167	121.735	12.4326	109.302	Zm00001d042504	0.8774	0.644749	-0.596321	-0.983222	0.680069	-0.0340199	-0.159511	-0.980966	0.980966
Zm00001d013193	131.08	117.998	13.0827	104.915	Zm00001d013193	0.881508	0.622836	-0.592112	-0.981698	0.691774	-0.0149728	-0.157764	-0.974117	0.974117
Novel00773	138.348	116.008	22.3401	93.6678	Novel00773	0.944213	0.729746	-0.739785	-0.978235	0.538454	-0.133038	-0.127214	-0.982331	0.982331
Zm00001d048848	114.255	102.53	11.725	90.8051	Zm00001d048848	0.876101	0.6096	-0.582851	-0.972787	0.692079	-0.00460211	-0.152374	-0.963862	0.963862
Zm00001d026632	124.245	107.153	17.0916	90.0617	Zm00001d026632	0.908925	0.584634	-0.586452	-0.972572	0.703874	0.00292048	-0.127789	-0.958357	0.958357
Zm00001d048808	111.707	100.847	10.8605	89.9863	Zm00001d048808	0.873095	0.600417	-0.683847	-0.972189	0.655295	0.0430384	-0.328064	-0.946895	0.946895
Zm00001d029333	119.83	97.4353	22.3942	75.0412	Zm00001d029333	0.937733	0.557709	-0.629651	-0.967251	0.688411	0.0281109	-0.141033	-0.941398	0.941398
Zm00001d018831	127.632	103.848	23.7837	80.0647	Zm00001d018831	0.957575	0.740199	-0.734217	-0.964513	0.512603	-0.189525	-0.137745	-0.980019	0.980019
Zm00001d025241	113.135	93.9556	19.179	74.7767	Zm00001d025241	0.906205	0.787085	-0.815899	-0.961902	0.45001	-0.157458	-0.202624	-0.968948	0.968948
Zm00001d030855	106.019	90.6836	15.3351	75.3484	Zm00001d030855	0.864298	0.501735	-0.514371	-0.961134	0.778368	0.0970777	-0.145668	-0.932277	0.932277
Zm00001d005654	108.213	92.1744	16.0386	76.1358	Zm00001d005654	0.91135	0.596536	-0.611624	-0.960943	0.653292	0.0125385	0.0601733	-0.937195	0.937195
Zm00001d021772	109.302	93.516	15.7856	77.7304	Zm00001d021772	0.879457	0.834775	-0.738831	-0.957837	0.443016	-0.239726	-0.0783114	-0.987944	0.987944
Zm00001d035440	91.1798	83.9048	7.27495	76.6298	Zm00001d035440	0.828663	0.643928	-0.5251	-0.956259	0.672906	-0.0527214	-0.0613492	-0.961511	0.961511
Zm00001d048850	99.0492	83.8214	15.2277	68.5937	Zm00001d048850	0.85945	0.485372	-0.503008	-0.955163	0.785899	0.108421	-0.147463	-0.924124	0.924124
Zm00001d005989	88.1377	79.1868	8.9509	70.2359	Zm00001d005989	0.791188	0.554329	-0.454014	-0.952605	0.766224	0.0496358	-0.115119	-0.942834	0.942834
Zm00001d021006	106.023	82.5408	23.482	59.0589	Zm00001d021006	0.962764	0.706237	-0.713005	-0.950677	0.517965	-0.159315	-0.0121244	-0.956531	0.956531
Zm00001d025872	77.991	69.3444	8.64654	60.6979	Zm00001d025872	0.869694	0.710957	-0.656431	-0.947814	0.545866	-0.124094	-0.0766158	-0.956075	0.956075
Zm00001d011435	102.796	82.9412	19.8547	63.0865	Zm00001d011435	0.947618	0.757436	-0.717503	-0.943442	0.48213	-0.236683	-0.120339	-0.970272	0.970272
Zm00001d028199	89.6926	70.3938	19.2988	51.0951	Zm00001d028199	0.872645	0.402471	-0.535932	-0.93985	0.798214	0.226642	-0.0903826	-0.875691	0.875691
Zm00001d028201	74.8929	65.2092	9.68368	55.5256	Zm00001d028201	0.767676	0.505818	-0.412591	-0.938507	0.797537	0.0920159	-0.123563	-0.922687	0.922687
Zm00001d019156	83.7796	66.6648	17.1147	49.5501	Zm00001d019156	0.877741	0.446358	-0.497252	-0.936354	0.782563	0.121952	-0.0973089	-0.898575	0.898575
Zm00001d020591	76.002	63.9055	12.0966	51.8089	Zm00001d020591	0.822218	0.470562	-0.438287	-0.9334	0.796784	0.0896309	-0.149925	-0.912273	0.912273
Zm00001d040834	61.7103	56.3564	5.35398	51.0024	Zm00001d040834	0.731128	0.60152	-0.427952	-0.929352	0.724596	-0.0109307	-0.160595	-0.939967	0.939967
Zm00001d048849	49.6989	45.2515	4.44739	40.8041	Zm00001d048849	0.819643	0.642582	-0.611926	-0.925894	0.582626	-0.0435254	-0.0803878	-0.918937	0.918937
Zm00001d037756	69.5981	56.8576	12.7405	44.1171	Zm00001d037756	0.822808	0.39515	-0.525137	-0.925565	0.808242	0.222167	-0.348942	-0.871476	0.871476
Zm00001d037576	81.5611	65.4241	16.137	49.2871	Zm00001d037576	0.935308	0.716945	-0.759544	-0.925451	0.474459	-0.190716	-0.304354	-0.942205	0.942205
Zm00001d043097	64.5276	60.8455	3.68217	57.1633	Zm00001d043097	0.775377	0.65797	-0.473357	-0.922601	0.635496	-0.0638911	0.149164	-0.931365	0.931365
Zm00001d047124	65.3473	56.5736	8.77375	47.7998	Zm00001d047124	0.830506	0.496914	-0.493342	-0.922008	0.750457	0.0497333	-0.311084	-0.90939	0.90939
Zm00001d029783	63.1226	54.6194	8.50315	46.1163	Zm00001d029783	0.778079	0.508947	-0.384016	-0.920131	0.782858	0.059765	-0.00447496	-0.910084	0.910084
Novel00284	69.5418	53.8604	15.6814	38.1791	Novel00284	0.940867	0.703515	-0.694549	-0.919916	0.490499	-0.192208	-0.0744738	-0.93621	0.93621
Zm00001d019155	73.6373	60.1579	13.4794	46.6785	Zm00001d019155	0.918548	0.583843	-0.54781	-0.919515	0.633687	-0.109904	-0.0560274	-0.925979	0.925979
Zm00001d014897	72.8867	64.9933	7.89338	57.1	Zm00001d014897	0.816628	0.819285	-0.611668	-0.919013	0.462026	-0.307989	-0.123048	-0.976043	0.976043
Zm00001d007657	66.6633	56.8112	9.8521	46.9591	Zm00001d007657	0.893507	0.601319	-0.53788	-0.916439	0.630312	-0.119758	-0.105818	-0.929402	0.929402
Zm00001d012909	68.4208	50.4265	17.9943	32.4323	Zm00001d012909	0.81257	0.326477	-0.461606	-0.91316	0.85833	0.301044	-0.17693	-0.841425	0.841425
Zm00001d049813	65.1571	46.3502	18.8068	27.5434	Zm00001d049813	0.86587	0.352277	-0.50362	-0.9092	0.80636	0.239038	-0.123934	-0.843612	0.843612
Zm00001d021843	57.6367	53.9376	3.69911	50.2385	Zm00001d021843	0.743193	0.425625	-0.55981	-0.906343	0.722885	0.299333	-0.0180493	-0.826459	0.826459
Zm00001d048817	57.5563	42.1001	15.4561	26.644	Zm00001d048817	0.911089	0.501565	-0.806586	-0.902344	0.547568	0.147626	-0.216525	-0.832192	0.832192
Zm00001d014844	42.3406	38.3616	3.97899	34.3826	Zm00001d014844	0.672468	0.804185	-0.604251	-0.899562	0.46268	-0.168788	-0.146077	-0.933496	0.933496
Zm00001d017852	47.8895	39.7106	8.17884	31.5318	Zm00001d017852	0.729768	0.425937	-0.339032	-0.897869	0.819463	0.169971	0.0456017	-0.863917	0.863917
Zm00001d038327	57.1198	38.989	18.1307	20.8583	Zm00001d038327	0.850624	0.315573	-0.489054	-0.895534	0.818633	0.260421	-0.188639	-0.826136	0.826136
Zm00001d002601	50.3451	41.7357	8.60936	33.1263	Zm00001d002601	0.809184	0.464659	-0.3727	-0.895168	0.775308	0.0466284	-0.0117492	-0.884884	0.884884
Zm00001d017168	37.6539	32.7921	4.86186	27.9302	Zm00001d017168	0.653893	0.546684	-0.344992	-0.893776	0.748875	0.0406578	-0.135219	-0.899069	0.899069
Zm00001d050021	40.7771	32.418	8.35903	24.059	Zm00001d050021	0.778263	0.314561	-0.549954	-0.878478	0.789739	0.321036	-0.441032	-0.800304	0.800304
Zm00001d014993	37.4728	29.9936	7.47924	22.5143	Zm00001d014993	0.673216	0.447095	-0.253855	-0.870467	0.811439	0.110027	0.0998234	-0.858318	0.858318
Zm00001d000128	25.6602	21.335	4.32519	17.0098	Zm00001d000128	0.577351	0.401978	-0.396641	-0.861757	0.796874	0.305228	-0.302159	-0.808532	0.808532
Zm00001d048852	22.5061	15.957	6.54907	9.40794	Zm00001d048852	0.89033	0.463162	-0.551492	-0.829318	0.593135	-0.0596597	-0.230455	-0.821285	0.821285
Novel01988	20.6606	17.9605	2.70013	15.2604	Novel01988	0.652314	0.793593	-0.435972	-0.806303	0.414747	-0.38091	-0.130231	-0.89552	0.89552
Zm00001d016811	14.4365	13.8629	0.573518	13.2894	Zm00001d016811	0.585058	0.632637	-0.327267	-0.805404	0.558089	-0.0707865	0.307995	-0.825547	0.825547
Zm00001d050430	32.3797	29.1033	3.27639	25.8269	Zm00001d050430	0.776102	0.774848	-0.459279	-0.801377	0.39609	-0.45448	-0.0313426	-0.895447	0.895447
Zm00001d032030	3.83295	3.33551	0.497442	2.83807	Zm00001d032030	0.450975	0.648199	-0.276221	-0.736877	0.494719	-0.140906	-0.00557038	-0.786788	0.786788
Zm00001d048813	16.6001	8.61305	7.98708	0.625969	Zm00001d048813	0.702415	0.060211	-0.469807	-0.734302	0.762214	0.552245	-0.0902391	-0.59062	0.59062
Zm00001d021773	1.76219	1.41478	0.347406	1.06737	Zm00001d021773	0.5447	0.413455	-0.221149	-0.715005	0.638512	0.0142192	-0.0943681	-0.723002	0.723002
Zm00001d028367	4.54333	2.85424	1.68908	1.16516	Zm00001d028367	0.435451	0.428382	-0.0292131	-0.667979	0.66878	-0.0911404	-0.107324	-0.722716	0.722716
Zm00001d013780	14.0122	8.70038	5.31183	3.38854	Zm00001d013780	0.686212	0.896473	-0.576838	-0.666454	0.0692805	-0.682523	-0.167474	-0.801209	0.801209
Zm00001d028775	9.90303	6.9634	2.93963	4.02377	Zm00001d028775	0.65643	0.846913	-0.654873	-0.633217	0.0406469	-0.615769	-0.46762	-0.752419	0.752419
Zm00001d042011	0.626897	0.405413	0.221484	0.183929	Zm00001d042011	0.420202	0.718266	-0.468688	-0.608692	0.188836	-0.310906	-0.303013	-0.682759	0.682759
Zm00001d047261	13.1541	6.88673	6.26733	0.619401	Zm00001d047261	0.415632	-0.126135	-0.300145	-0.593593	0.786517	0.791127	-0.159398	-0.414974	0.414974
Zm00001d002824	1.33297	1.05879	0.274188	0.784598	Zm00001d002824	0.255814	0.53548	-0.044045	-0.591877	0.47996	-0.137785	0.065418	-0.657477	0.657477
Zm00001d018979	3.53449	2.85874	0.67575	2.18299	Zm00001d018979	0.418348	0.678809	-0.17954	-0.578962	0.299644	-0.479411	-0.160329	-0.706496	0.706496
Zm00001d017493	1.1602	0.526053	0.634151	-0.108098	Zm00001d017493	0.315063	0.772667	-0.538944	-0.565419	0.0371133	-0.225005	0.172297	-0.603603	0.603603
Zm00001d019160	0.320795	0.288771	0.0320237	0.256748	Zm00001d019160	0.416911	0.377452	0.00954044	-0.506834	0.466818	-0.254074	0.0691895	-0.582573	0.582573
Zm00001d039908	1.62705	1.39658	0.230474	1.1661	Zm00001d039908	0.313737	0.484752	0.0501311	-0.465765	0.382925	-0.382461	-0.0667927	-0.584963	0.584963
Zm00001d016364	0.649892	0.438131	0.211761	0.22637	Zm00001d016364	0.242571	0.466561	0.110323	-0.436178	0.366957	-0.294802	0.344394	-0.532543	0.532543
Zm00001d041726	1.40304	0.516861	0.88618	-0.369319	Zm00001d041726	0.166022	0.0943761	-0.304509	-0.402357	0.424151	0.353176	-0.842548	-0.341663	0.341663
Zm00001d007299	2.49101	0.890196	1.60081	-0.710617	Zm00001d007299	-0.494966	-0.615385	0.187882	0.363545	0.0205402	0.684378	-0.438324	0.499113	-0.499113
Zm00001d042935	1.54232	0.932758	0.609563	0.323195	Zm00001d042935	-0.268317	0.111037	0.321559	0.400557	-0.475118	-0.712095	-0.165429	0.223285	-0.223285
Zm00001d005315	4.42344	3.21987	1.20357	2.01629	Zm00001d005315	-0.642438	-0.611987	0.535674	0.414273	0.0785778	0.67858	0.476826	0.536264	-0.536264
Zm00001d016661	0.0887355	0.0854573	0.00327814	0.0821792	Zm00001d016661	-0.211703	-0.216821	0.352651	0.442746	-0.32136	-0.346695	0.00523516	0.362296	-0.362296
Zm00001d023856	4.89827	3.11203	1.78623	1.3258	Zm00001d023856	-0.646935	-0.707011	0.698161	0.460346	0.152608	0.654749	0.532566	0.569006	-0.569006
Zm00001d014491	1.16593	0.829151	0.336783	0.492368	Zm00001d014491	-0.400818	-0.205938	0.401355	0.461637	-0.361854	-0.0820563	0.850989	0.445062	-0.445062
ENSRNA049478426	3.8906	3.17926	0.711346	2.46791	ENSRNA049478426	-0.561202	-0.447768	0.505974	0.476272	-0.164655	0.332486	0.792816	0.536533	-0.536533
Zm00001d021955	2.82885	1.75036	1.07849	0.671865	Zm00001d021955	-0.168959	0.0525386	0.195854	0.495388	-0.665407	-0.718154	0.205395	0.350803	-0.350803
Zm00001d010025	3.6208	2.72033	0.900471	1.81986	Zm00001d010025	-0.627843	-0.284238	0.540469	0.525897	-0.324848	0.0644894	0.81011	0.522573	-0.522573
Zm00001d034641	2.02614	1.61647	0.409669	1.2068	Zm00001d034641	-0.365382	-0.356141	0.507354	0.53075	-0.324267	-0.0771318	0.864435	0.516439	-0.516439
Zm00001d003379	4.82206	3.22975	1.59231	1.63744	Zm00001d003379	-0.597399	-0.741715	0.304952	0.553563	-0.112441	0.614139	-0.424149	0.675264	-0.675264
Zm00001d040189	6.42679	4.10231	2.32449	1.77782	Zm00001d040189	-0.751422	-0.443591	0.741141	0.55445	-0.143319	0.230521	0.683358	0.566713	-0.566713
Zm00001d010855	2.87255	2.10597	0.766581	1.33939	Zm00001d010855	-0.503569	-0.667754	0.688819	0.574893	-0.0733717	0.308774	0.720262	0.629189	-0.629189
Zm00001d024302	7.81017	6.53371	1.27646	5.25726	Zm00001d024302	-0.566533	-0.714833	0.274834	0.576193	-0.214606	0.620598	0.146106	0.719408	-0.719408
Zm00001d029052	10.9972	4.8998	6.09741	-1.19761	Zm00001d029052	-0.706156	-0.881268	0.714757	0.581137	0.103785	0.734545	0.314704	0.710858	-0.710858
Zm00001d038626	9.17795	7.20912	1.96883	5.24029	Zm00001d038626	-0.783563	-0.546853	0.704191	0.604473	-0.163044	0.35802	0.619524	0.650136	-0.650136
Zm00001d047087	12.0078	7.95193	4.05591	3.89602	Zm00001d047087	-0.807968	-0.688525	0.491884	0.608187	-0.142471	0.62605	0.0222502	0.719455	-0.719455
Novel03562	15.0841	9.79526	5.28887	4.50639	Novel03562	-0.375244	0.0602726	0.261279	0.617768	-0.79994	-0.771013	0.0574587	0.450064	-0.450064
Zm00001d049561	2.203	2.1375	0.0655059	2.07199	Zm00001d049561	-0.509475	-0.410991	0.341829	0.623673	-0.478538	0.0970033	0.668167	0.65762	-0.65762
Zm00001d024379	10.8861	6.86663	4.01946	2.84717	Zm00001d024379	-0.81116	-0.59871	0.799014	0.627136	-0.106887	0.361303	0.585322	0.665695	-0.665695
Zm00001d027500	4.72759	3.16955	1.55804	1.6115	Zm00001d027500	-0.728284	-0.207934	0.282716	0.632866	-0.622397	0.0162021	0.412152	0.634101	-0.634101
Zm00001d045361	7.17107	6.55846	0.612605	5.94586	Zm00001d045361	-0.646111	-0.426202	0.512062	0.637726	-0.40438	0.140056	0.773139	0.664273	-0.664273
Zm00001d001960	13.7265	12.8495	0.876986	11.9725	Zm00001d001960	-0.727459	-0.604737	0.52563	0.644681	-0.275328	0.431104	0.575558	0.728907	-0.728907
Zm00001d002451	8.33967	7.33473	1.00495	6.32978	Zm00001d002451	-0.350209	-0.104307	0.396427	0.649398	-0.685159	-0.648146	0.304046	0.509536	-0.509536
Zm00001d044225	4.05168	3.17082	0.880859	2.28996	Zm00001d044225	-0.638424	-0.279323	0.142884	0.655789	-0.633372	-0.0648721	-0.51138	0.635653	-0.635653
Zm00001d042231	12.8367	12.129	0.707744	11.4212	Zm00001d042231	-0.355087	-0.181588	0.378766	0.660141	-0.641479	-0.596719	-0.0461411	0.526724	-0.526724
Zm00001d035288	12.2096	10.3911	1.81847	8.57262	Zm00001d035288	-0.421247	-0.0666581	0.394764	0.66171	-0.722758	-0.685481	0.142641	0.506613	-0.506613
Zm00001d048920	13.9515	13.4141	0.537467	12.8766	Zm00001d048920	-0.376345	-0.214885	0.395729	0.664476	-0.60931	-0.559332	-0.151607	0.535085	-0.535085
Zm00001d045937	23.506	12.4969	11.0092	1.4877	Zm00001d045937	-0.445939	0.0390647	0.200319	0.676173	-0.888346	-0.724031	-0.0489495	0.522191	-0.522191
Zm00001d044231	13.4727	10.9648	2.50796	8.4568	Zm00001d044231	-0.417689	-0.0577518	0.394231	0.677804	-0.754488	-0.687845	0.299182	0.526434	-0.526434
Zm00001d053699	19.0585	17.1811	1.87739	15.3037	Zm00001d053699	-0.779901	-0.666795	0.465853	0.679184	-0.294965	0.518309	0.294775	0.782539	-0.782539
Zm00001d015019	19.3426	17.3715	1.97111	15.4004	Zm00001d015019	-0.783268	-0.66783	0.466481	0.680152	-0.29438	0.520713	0.283855	0.783141	-0.783141
Zm00001d036001	12.3759	12.092	0.283873	11.8082	Zm00001d036001	-0.458904	-0.26855	0.28495	0.694642	-0.649416	-0.410988	-0.435176	0.599548	-0.599548
Zm00001d025753	14.781	14.1067	0.67423	13.4325	Zm00001d025753	-0.692936	-0.664787	0.42252	0.697813	-0.356324	0.449718	0.404901	0.797907	-0.797907
Zm00001d038449	23.0016	19.2494	3.75227	15.4971	Zm00001d038449	-0.791195	-0.774718	0.517654	0.69898	-0.219909	0.603137	0.159737	0.815312	-0.815312
Zm00001d041119	21.1503	17.4698	3.68052	13.7893	Zm00001d041119	-0.798871	-0.744602	0.689149	0.700988	-0.178671	0.501056	0.505438	0.788338	-0.788338
Zm00001d049320	17.4161	14.1378	3.27833	10.8595	Zm00001d049320	-0.521675	-0.0553225	0.416893	0.70839	-0.768361	-0.668624	0.126868	0.551461	-0.551461
Novel01269	6.90592	6.85138	0.0545429	6.79684	Novel01269	-0.365458	-0.53218	0.419941	0.709741	-0.458371	-0.18467	-0.131307	0.670881	-0.670881
Zm00001d044747	19.0893	15.8404	3.24892	12.5915	Zm00001d044747	-0.401949	-0.131536	0.248068	0.711671	-0.810779	-0.615031	-0.07802	0.58526	-0.58526
Zm00001d051653	11.7867	10.6139	1.17281	9.44113	Zm00001d051653	-0.778675	-0.428696	0.416503	0.712711	-0.531372	0.19606	0.459477	0.748193	-0.748193
Zm00001d003081	20.2081	12.5195	7.68861	4.83085	Zm00001d003081	-0.753313	-0.907717	0.601979	0.714067	-0.111105	0.653579	0.0228338	0.836064	-0.836064
Zm00001d022042	14.3236	14.1922	0.131389	14.0608	Zm00001d022042	-0.49359	-0.425934	0.50064	0.716069	-0.4802	-0.310203	-0.319969	0.630513	-0.630513
Zm00001d021882	7.93337	6.32944	1.60392	4.72552	Zm00001d021882	-0.796625	-0.597436	0.684023	0.716904	-0.299273	0.280919	0.506061	0.749283	-0.749283
Zm00001d012103	25.0048	13.2423	11.7625	1.47977	Zm00001d012103	-0.866802	-0.808124	0.828336	0.717945	-0.0784251	0.533055	0.387472	0.795066	-0.795066
Zm00001d020984	7.39059	6.07827	1.31232	4.76595	Zm00001d020984	-0.743385	-0.419814	0.296892	0.722902	-0.557197	0.0727343	-0.403669	0.723964	-0.723964
Zm00001d040028	15.1553	13.1194	2.03592	11.0835	Zm00001d040028	-0.698283	-0.783785	0.383518	0.724686	-0.304044	0.508068	-0.223999	0.829564	-0.829564
Zm00001d042453	23.9634	19.4428	4.5206	14.9222	Zm00001d042453	-0.825612	-0.721682	0.730985	0.725654	-0.207308	0.441669	0.537841	0.796136	-0.796136
Zm00001d033531	3.37886	3.23254	0.146322	3.08622	Zm00001d033531	-0.625581	-0.410283	0.493836	0.726387	-0.501832	-0.179072	-0.225873	0.669957	-0.669957
Zm00001d007633	23.8833	17.7364	6.14682	11.5896	Zm00001d007633	-0.863946	-0.678776	0.774653	0.733593	-0.22249	0.376684	0.53445	0.783518	-0.783518
Zm00001d024222	15.1211	14.4264	0.694723	13.7316	Zm00001d024222	-0.376347	-0.309487	0.33396	0.733652	-0.68596	-0.460707	-0.0479074	0.640416	-0.640416
Zm00001d034805	26.7131	23.3761	3.33696	20.0391	Zm00001d034805	-0.478103	-0.117915	0.359066	0.734666	-0.796153	-0.649672	-0.0094027	0.589831	-0.589831
Zm00001d043128	16.0451	10.9283	5.11684	5.81146	Zm00001d043128	-0.791944	-0.675479	0.848111	0.739402	-0.199645	0.26577	0.604504	0.762633	-0.762633
Zm00001d032186	8.06914	6.13415	1.93499	4.19917	Zm00001d032186	-0.793314	-0.626368	0.584221	0.742735	-0.306846	0.188344	-0.461562	0.746243	-0.746243
Zm00001d045919	11.0604	8.45584	2.60451	5.85133	Zm00001d045919	-0.668359	-0.339952	0.234703	0.746351	-0.738152	-5.3e-05	0.39301	0.761545	-0.761545
Zm00001d002428	29.2662	20.9165	8.34976	12.5667	Zm00001d002428	-0.495972	-0.0804515	0.262798	0.746533	-0.879526	-0.643621	-0.047476	0.610217	-0.610217
Zm00001d039387	23.3165	21.2262	2.09031	19.1358	Zm00001d039387	-0.81505	-0.578681	0.442633	0.754911	-0.471607	0.344253	0.307805	0.822328	-0.822328
Zm00001d014486	10.7869	10.4823	0.304639	10.1776	Zm00001d014486	-0.458188	-0.614388	0.634149	0.75502	-0.377443	-0.146175	0.127091	0.713495	-0.713495
Zm00001d044035	13.069	10.1659	2.90314	7.26278	Zm00001d044035	-0.73818	-0.236088	0.542835	0.755912	-0.626547	-0.395613	-0.206682	0.63683	-0.63683
Zm00001d028647	29.5431	25.8048	3.73837	22.0664	Zm00001d028647	-0.819405	-0.745777	0.483845	0.759124	-0.334917	0.51089	0.0672967	0.858386	-0.858386
Zm00001d034760	11.1482	8.37449	2.77372	5.60076	Zm00001d034760	-0.737914	-0.255039	0.590509	0.762233	-0.64761	-0.271349	0.634054	0.688357	-0.688357
Zm00001d042367	31.3089	22.9409	8.36799	14.5729	Zm00001d042367	-0.881031	-0.78931	0.603243	0.763079	-0.247377	0.543317	0.0243933	0.85595	-0.85595
Zm00001d000161	25.9068	24.271	1.63578	22.6353	Zm00001d000161	-0.490018	-0.251344	0.293672	0.765974	-0.771837	-0.485839	-0.244956	0.661764	-0.661764
Zm00001d020257	13.821	12.7256	1.09543	11.6302	Zm00001d020257	-0.661189	-0.577149	0.717886	0.766369	-0.391367	0.0370705	0.709676	0.761666	-0.761666
Zm00001d007187	28.6618	27.8088	0.853087	26.9557	Zm00001d007187	-0.508824	-0.262474	0.402165	0.766917	-0.712906	-0.504598	-0.165534	0.650027	-0.650027
Zm00001d018954	31.7998	28.289	3.51076	24.7783	Zm00001d018954	-0.83627	-0.689835	0.51744	0.76776	-0.378469	0.444595	0.269864	0.853327	-0.853327
Zm00001d033931	28.8339	25.683	3.15087	22.5322	Zm00001d033931	-0.808581	-0.729124	0.446947	0.768483	-0.377017	0.475747	0.00812506	0.862236	-0.862236
Zm00001d017952	23.4928	14.7873	8.70553	6.08172	Zm00001d017952	-0.650266	-0.0803753	0.451332	0.769051	-0.824239	-0.590552	0.262036	0.629166	-0.629166
Zm00001d051422	17.4297	12.7794	4.65025	8.12919	Zm00001d051422	-0.772765	-0.446891	0.849155	0.777379	-0.388336	-0.214283	0.201448	0.683875	-0.683875
Zm00001d034074	33.7395	25.2383	8.50117	16.7371	Zm00001d034074	-0.905786	-0.69977	0.719368	0.778204	-0.292318	0.400136	0.402934	0.836554	-0.836554
Zm00001d014679	19.1487	15.5815	3.56725	12.0142	Zm00001d014679	-0.667248	-0.55627	0.844381	0.779352	-0.332027	-0.166999	0.243594	0.707979	-0.707979
Zm00001d028428	26.9331	24.39	2.54306	21.8469	Zm00001d028428	-0.819861	-0.597633	0.645412	0.779486	-0.413508	0.244632	0.598709	0.817186	-0.817186
Zm00001d039166	32.3539	24.3661	7.98784	16.3782	Zm00001d039166	-0.914131	-0.665631	0.590397	0.780314	-0.365635	0.409023	0.182482	0.845045	-0.845045
Zm00001d032535	18.4632	15.617	2.84627	12.7707	Zm00001d032535	-0.814257	-0.551067	0.36539	0.781355	-0.530963	0.218676	-0.285849	0.815095	-0.815095
Zm00001d009776	36.4084	20.6408	15.7675	4.87328	Zm00001d009776	-0.518798	-0.111469	0.236892	0.782107	-0.930024	-0.597486	0.031679	0.661886	-0.661886
Zm00001d010814	25.1912	23.7401	1.45106	22.2891	Zm00001d010814	-0.781803	-0.599682	0.531078	0.784334	-0.474652	0.263029	0.522312	0.837391	-0.837391
Zm00001d046474	31.4172	27.6034	3.81373	23.7897	Zm00001d046474	-0.829566	-0.72443	0.457389	0.788619	-0.397896	0.443145	-0.0677126	0.873029	-0.873029
Zm00001d046767	28.353	26.1299	2.22309	23.9068	Zm00001d046767	-0.575741	-0.253555	0.308865	0.789872	-0.786237	-0.442079	-0.293459	0.689759	-0.689759
Zm00001d039859	35.8713	28.0541	7.81722	20.2368	Zm00001d039859	-0.796322	-0.876524	0.633603	0.790703	-0.234528	0.554065	0.222805	0.895845	-0.895845
Zm00001d048787	27.3521	19.4073	7.94482	11.4625	Zm00001d048787	-0.841229	-0.691221	0.862514	0.795872	-0.265363	0.230079	0.567121	0.811589	-0.811589
Zm00001d027323	28.4519	22.1826	6.26932	15.9133	Zm00001d027323	-0.859266	-0.790114	0.571451	0.79725	-0.299974	0.462652	-0.196257	0.872629	-0.872629
Zm00001d040697	36.3807	29.0257	7.35497	21.6707	Zm00001d040697	-0.824525	-0.854834	0.578774	0.798269	-0.268832	0.54243	-0.0153107	0.898583	-0.898583
Zm00001d048558	39.0922	34.2954	4.79686	29.4985	Zm00001d048558	-0.84793	-0.735448	0.57013	0.799998	-0.369608	0.442527	0.280849	0.882835	-0.882835
Zm00001d016684	29.8724	22.8621	7.0103	15.8518	Zm00001d016684	-0.905779	-0.535819	0.68393	0.805948	-0.462331	0.160034	0.490998	0.815011	-0.815011
Zm00001d040787	29.8308	27.2902	2.54053	24.7497	Zm00001d040787	-0.799636	-0.673298	0.663195	0.806142	-0.396012	0.279519	0.569651	0.85353	-0.85353
Zm00001d031727	35.4047	32.4636	2.94109	29.5225	Zm00001d031727	-0.58905	-0.216176	0.42871	0.808039	-0.791372	-0.536868	-0.00812645	0.683065	-0.683065
Zm00001d014733	20.4714	17.0635	3.40796	13.6555	Zm00001d014733	-0.711269	-0.217501	0.538869	0.808686	-0.730359	-0.451599	0.145475	0.689378	-0.689378
Zm00001d051368	28.7797	24.219	4.56069	19.6583	Zm00001d051368	-0.853088	-0.478387	0.456438	0.813015	-0.614689	0.14095	0.331545	0.836954	-0.836954
Zm00001d041727	30.4319	22.2244	8.20756	14.0168	Zm00001d041727	-0.751287	-0.626147	0.892208	0.814659	-0.305081	-0.075865	0.138258	0.753774	-0.753774
Zm00001d039350	40.5548	37.4966	3.05816	34.4385	Zm00001d039350	-0.600993	-0.229179	0.476021	0.816261	-0.780636	-0.549751	0.0662733	0.686839	-0.686839
Zm00001d033924	23.7047	18.4201	5.2846	13.1355	Zm00001d033924	-0.793335	-0.402577	0.293137	0.816576	-0.726609	0.00638664	-0.13168	0.814039	-0.814039
Zm00001d030214	37.4239	36.9858	0.43811	36.5476	Zm00001d030214	-0.558014	-0.482711	0.603862	0.81925	-0.553339	-0.324606	-0.0162971	0.733823	-0.733823
Zm00001d008898	37.8379	33.3954	4.44254	28.9528	Zm00001d008898	-0.861175	-0.664949	0.588234	0.82225	-0.44253	0.334272	0.369853	0.879771	-0.879771
Zm00001d008620	41.2753	37.5344	3.7409	33.7935	Zm00001d008620	-0.802086	-0.757945	0.514511	0.823335	-0.41874	0.422123	0.224599	0.909489	-0.909489
Zm00001d028873	46.7685	39.247	7.52144	31.7256	Zm00001d028873	-0.857236	-0.809919	0.590525	0.823456	-0.335749	0.486081	0.123146	0.913038	-0.913038
Zm00001d020364	21.0813	14.5301	6.55118	7.97889	Zm00001d020364	-0.596376	-0.293678	0.352666	0.830918	-0.841037	-0.32693	0.463197	0.774024	-0.774024
Zm00001d041935	27.6624	21.7638	5.89861	15.8652	Zm00001d041935	-0.747615	-0.374973	0.263412	0.833394	-0.783069	-0.102044	-0.210134	0.810828	-0.810828
Zm00001d050193	35.5284	32.2684	3.26003	29.0084	Zm00001d050193	-0.743924	-0.417478	0.777509	0.834841	-0.53135	-0.327169	0.214522	0.729653	-0.729653
Zm00001d042309	41.1465	28.4564	12.6901	15.7663	Zm00001d042309	-0.95151	-0.604023	0.713997	0.836266	-0.435811	0.222372	0.357367	0.853665	-0.853665
Zm00001d020974	39.5538	34.5109	5.04293	29.468	Zm00001d020974	-0.855223	-0.708166	0.481807	0.83794	-0.462551	0.343553	-0.14848	0.898064	-0.898064
Zm00001d035610	29.7258	21.0297	8.69609	12.3336	Zm00001d035610	-0.891038	-0.77417	0.726219	0.841988	-0.318797	0.360654	0.1362	0.889604	-0.889604
Novel02257	36.3529	35.8415	0.51134	35.3302	Novel02257	-0.610649	-0.537572	0.527566	0.846015	-0.587412	-0.215383	-0.178494	0.788507	-0.788507
Zm00001d024573	47.7772	44.5828	3.19439	41.3885	Zm00001d024573	-0.618645	-0.276645	0.520089	0.846709	-0.776499	-0.512923	0.180946	0.727118	-0.727118
Zm00001d008594	41.6522	38.8844	2.76785	36.1165	Zm00001d008594	-0.708474	-0.630338	0.738962	0.85106	-0.415571	-0.104131	-0.130602	0.796406	-0.796406
Zm00001d050300	52.7101	49.2494	3.46066	45.7888	Zm00001d050300	-0.613403	-0.294714	0.449158	0.85215	-0.798954	-0.483021	0.000506812	0.74128	-0.74128
Zm00001d006010	47.6348	42.8034	4.83148	37.9719	Zm00001d006010	-0.853024	-0.68579	0.652871	0.852949	-0.451118	0.273288	0.471274	0.899245	-0.899245
Zm00001d048851	40.3874	30.6395	9.74782	20.8917	Zm00001d048851	-0.828208	-0.861663	0.774232	0.856617	-0.270347	0.390873	0.302305	0.918189	-0.918189
Zm00001d014954	33.8015	32.998	0.803426	32.1946	Zm00001d014954	-0.680695	-0.606495	0.538259	0.856659	-0.533219	-0.0633071	-0.255534	0.826559	-0.826559
Novel00085	27.6059	26.9368	0.669086	26.2677	Novel00085	-0.659456	-0.566912	0.590505	0.85691	-0.547912	-0.145465	-0.0599157	0.809162	-0.809162
Zm00001d028117	54.0299	52.9159	1.11405	51.8018	Zm00001d028117	-0.666574	-0.44186	0.533073	0.858207	-0.654845	-0.316499	-0.211447	0.772124	-0.772124
Zm00001d014258	36.5983	31.3137	5.2846	26.0291	Zm00001d014258	-0.764145	-0.81419	0.724495	0.858872	-0.352104	0.294366	0.43143	0.910562	-0.910562
Zm00001d042525	43.1079	36.0675	7.04044	29.0271	Zm00001d042525	-0.790199	-0.647014	0.812486	0.860183	-0.384647	-0.0628591	-0.087895	0.806752	-0.806752
Zm00001d033479	51.4215	42.682	8.7395	33.9425	Zm00001d033479	-0.67337	-0.229312	0.470424	0.861788	-0.848949	-0.511916	0.184814	0.74337	-0.74337
Zm00001d049641	51.6706	50.8499	0.820713	50.0292	Zm00001d049641	-0.652264	-0.577503	0.559023	0.863365	-0.558576	-0.163642	-0.251194	0.8119	-0.8119
Zm00001d028181	58.2344	56.1789	2.05548	54.1234	Zm00001d028181	-0.622988	-0.3708	0.468893	0.867063	-0.753917	-0.408272	-0.0730777	0.771601	-0.771601
Zm00001d012469	55.3713	53.0507	2.32063	50.73	Zm00001d012469	-0.659245	-0.34929	0.521263	0.868702	-0.747146	-0.427228	-0.00137179	0.763374	-0.763374
Zm00001d002122	41.4548	28.2796	13.1751	15.1045	Zm00001d002122	-0.746895	-0.344532	0.311671	0.869205	-0.859247	-0.176384	0.175851	0.837047	-0.837047
Zm00001d049500	49.7509	43.4133	6.33759	37.0758	Zm00001d049500	-0.785181	-0.558581	0.829282	0.869439	-0.45522	-0.181786	0.108401	0.792423	-0.792423
Zm00001d022421	57.4149	56.5789	0.836032	55.7428	Zm00001d022421	-0.636598	-0.55984	0.592946	0.870583	-0.570807	-0.217489	-0.135528	0.807943	-0.807943
Novel01088	62.9899	61.6803	1.30966	60.3706	Novel01088	-0.644103	-0.416322	0.58288	0.871986	-0.681099	-0.388614	0.0243316	0.772607	-0.772607
Zm00001d051001	43.8193	39.8098	4.00953	35.8003	Zm00001d051001	-0.810437	-0.633714	0.743957	0.873367	-0.481556	0.078038	0.581767	0.873579	-0.873579
Zm00001d041685	51.9288	45.8455	6.08329	39.7622	Zm00001d041685	-0.854667	-0.751697	0.52812	0.873428	-0.463711	0.332067	-0.11875	0.931217	-0.931217
Zm00001d036136	39.8956	37.1088	2.78683	34.322	Zm00001d036136	-0.767451	-0.651176	0.725739	0.875933	-0.484947	0.0655717	0.568422	0.876958	-0.876958
Zm00001d043382	59.0783	45.9736	13.1046	32.869	Zm00001d043382	-0.640484	-0.263851	0.36318	0.876003	-0.898624	-0.465788	0.0685123	0.777982	-0.777982
Zm00001d033301	40.4119	33.5517	6.86018	26.6915	Zm00001d033301	-0.863037	-0.704367	0.659747	0.87811	-0.431781	0.151705	-0.247619	0.879026	-0.879026
Zm00001d034059	54.9265	49.6893	5.23722	44.4521	Zm00001d034059	-0.764364	-0.557555	0.821008	0.879692	-0.480987	-0.19756	0.202334	0.803984	-0.803984
Zm00001d034756	50.2455	48.7021	1.54348	47.1586	Zm00001d034756	-0.675392	-0.680571	0.645078	0.881592	-0.479536	-0.0516673	-0.131596	0.852496	-0.852496
Zm00001d038832	47.0569	42.3788	4.67816	37.7006	Zm00001d038832	-0.783458	-0.750406	0.692343	0.882133	-0.398486	0.106387	-0.247409	0.876679	-0.876679
Zm00001d016738	57.5723	56.4483	1.12398	55.3243	Zm00001d016738	-0.679668	-0.5538	0.525563	0.882739	-0.615428	-0.165399	-0.234206	0.83268	-0.83268
Zm00001d037603	65.2848	62.2675	3.01735	59.2501	Zm00001d037603	-0.747007	-0.459688	0.692914	0.884656	-0.606917	-0.315316	0.00374067	0.788213	-0.788213
Zm00001d038709	57.3975	45.5217	11.8758	33.646	Zm00001d038709	-0.66272	-0.274489	0.425316	0.884739	-0.881427	-0.458766	0.216714	0.78642	-0.78642
Zm00001d019147	58.1089	51.7133	6.39562	45.3176	Zm00001d019147	-0.774212	-0.613998	0.833465	0.886362	-0.443966	-0.131728	0.139208	0.8232	-0.8232
Zm00001d042344	56.6583	49.3778	7.28055	42.0973	Zm00001d042344	-0.840944	-0.808887	0.577001	0.887005	-0.427566	0.34387	-0.114602	0.94573	-0.94573
Zm00001d043070	66.2636	63.5291	2.73444	60.7947	Zm00001d043070	-0.722905	-0.404293	0.601965	0.887501	-0.694607	-0.367248	-0.0157517	0.787256	-0.787256
Zm00001d028838	43.8333	40.4424	3.39092	37.0515	Zm00001d028838	-0.783455	-0.644285	0.739134	0.887818	-0.49632	0.0489487	0.54562	0.881952	-0.881952
Zm00001d028786	58.7726	53.2082	5.5644	47.6438	Zm00001d028786	-0.782061	-0.5313	0.817309	0.889067	-0.51974	-0.219968	0.276079	0.809189	-0.809189
Zm00001d013568	56.5459	54.238	2.30785	51.9302	Zm00001d013568	-0.759112	-0.601253	0.579543	0.891652	-0.562024	-0.0676986	-0.271032	0.854473	-0.854473
Zm00001d017169	72.5953	71.1042	1.49112	69.6131	Zm00001d017169	-0.651443	-0.460099	0.544532	0.891658	-0.694112	-0.33132	-0.0534393	0.808303	-0.808303
Zm00001d020983	67.5843	65.3102	2.27406	63.0362	Zm00001d020983	-0.714996	-0.460351	0.515733	0.891902	-0.695861	-0.272408	-0.204765	0.817272	-0.817272
Zm00001d038163	57.6911	40.377	17.3141	23.0628	Zm00001d038163	-0.86314	-0.362673	0.432954	0.892343	-0.806461	-0.151802	0.113769	0.850478	-0.850478
Zm00001d013141	62.8853	56.699	6.18626	50.5127	Zm00001d013141	-0.831443	-0.776577	0.529653	0.892825	-0.486497	0.329392	-0.00167808	0.955499	-0.955499
Zm00001d016934	55.9291	49.9688	5.96032	44.0085	Zm00001d016934	-0.846303	-0.747983	0.552985	0.892856	-0.478857	0.258712	-0.206043	0.931241	-0.931241
Zm00001d003653	70.135	65.8485	4.2865	61.5619	Zm00001d003653	-0.712168	-0.346052	0.567359	0.89301	-0.76408	-0.429495	0.0934926	0.784728	-0.784728
Zm00001d001913	72.7659	70.1618	2.6041	67.5577	Zm00001d001913	-0.693978	-0.400083	0.612148	0.894818	-0.713374	-0.39717	0.121175	0.792423	-0.792423
Zm00001d051120	63.991	62.5951	1.3959	61.1992	Zm00001d051120	-0.692795	-0.536414	0.563264	0.895253	-0.630136	-0.209776	-0.144689	0.83452	-0.83452
Zm00001d042944	60.3085	54.1033	6.20527	47.898	Zm00001d042944	-0.848112	-0.74707	0.533052	0.896186	-0.499508	0.272405	-0.14979	0.941391	-0.941391
Zm00001d013392	66.9754	62.2993	4.67618	57.6231	Zm00001d013392	-0.720493	-0.388238	0.456158	0.897606	-0.780606	-0.325508	-0.146167	0.817015	-0.817015
Zm00001d012572	62.9053	61.3659	1.53936	59.8265	Zm00001d012572	-0.663478	-0.56581	0.693212	0.897712	-0.57643	-0.235651	0.200595	0.831355	-0.831355
Zm00001d016567	76.609	61.748	14.8609	46.8871	Zm00001d016567	-0.907046	-0.820427	0.730952	0.898337	-0.371852	0.375547	0.245682	0.956187	-0.956187
Zm00001d050635	57.759	54.6026	3.15646	51.4461	Zm00001d050635	-0.779407	-0.696228	0.58982	0.89908	-0.505311	0.0661619	-0.284677	0.892817	-0.892817
Zm00001d014613	46.0167	43.3727	2.64401	40.7287	Zm00001d014613	-0.759518	-0.590721	0.701963	0.899517	-0.567557	-0.0555415	0.520465	0.876047	-0.876047
Zm00001d033850	69.0783	56.7186	12.3597	44.359	Zm00001d033850	-0.923458	-0.686938	0.57282	0.900289	-0.523083	0.247	-0.0592643	0.933778	-0.933778
Zm00001d040029	75.4127	65.7475	9.66516	56.0824	Zm00001d040029	-0.88399	-0.775588	0.592003	0.900413	-0.467346	0.344874	0.0750704	0.960822	-0.960822
Zm00001d017141	76.0627	73.741	2.32166	71.4194	Zm00001d017141	-0.681361	-0.420531	0.594347	0.900603	-0.71471	-0.378152	0.0933268	0.804601	-0.804601
Zm00001d014949	72.6281	63.7774	8.85065	54.9268	Zm00001d014949	-0.886889	-0.726869	0.682494	0.901455	-0.47244	0.266478	0.380669	0.943055	-0.943055
Zm00001d025059	57.5034	55.8712	1.63223	54.239	Zm00001d025059	-0.673613	-0.553795	0.692558	0.902034	-0.596884	-0.228967	0.318922	0.839688	-0.839688
Zm00001d037725	59.6351	52.5255	7.10957	45.416	Zm00001d037725	-0.882766	-0.618391	0.651571	0.902142	-0.565779	0.121756	0.411999	0.913962	-0.913962
Zm00001d037498	52.087	47.8817	4.2053	43.6764	Zm00001d037498	-0.783145	-0.469439	0.698923	0.903481	-0.651908	-0.214163	0.496637	0.840871	-0.840871
Zm00001d036036	59.0781	49.4819	9.59616	39.8858	Zm00001d036036	-0.806313	-0.385191	0.457668	0.903865	-0.784537	-0.244065	-0.114994	0.838237	-0.838237
Zm00001d012684	49.3328	44.0823	5.25048	38.8318	Zm00001d012684	-0.786877	-0.407929	0.637926	0.903989	-0.714897	-0.267651	0.424544	0.832154	-0.832154
Zm00001d040113	77.9016	68.0613	9.84026	58.2211	Zm00001d040113	-0.878796	-0.789212	0.599261	0.90441	-0.461151	0.348662	0.0787174	0.966016	-0.966016
Zm00001d028918	74.8355	71.211	3.62446	67.5866	Zm00001d028918	-0.701824	-0.390654	0.538627	0.904431	-0.76002	-0.380603	0.0231755	0.809603	-0.809603
Zm00001d049790	61.9706	51.1465	10.8241	40.3224	Zm00001d049790	-0.85142	-0.669754	0.868424	0.906156	-0.433132	0.0156676	0.409938	0.877946	-0.877946
Zm00001d052718	67.0348	64.1547	2.88007	61.2746	Zm00001d052718	-0.728435	-0.584438	0.737689	0.906487	-0.550235	-0.194741	0.151942	0.84168	-0.84168
Zm00001d027427	80.7809	77.2173	3.56366	73.6536	Zm00001d027427	-0.736072	-0.413717	0.619339	0.907257	-0.71045	-0.367096	0.049738	0.807414	-0.807414
Zm00001d042591	76.5669	67.6592	8.90776	58.7514	Zm00001d042591	-0.881049	-0.73837	0.691406	0.908233	-0.472983	0.257918	0.388562	0.948674	-0.948674
Zm00001d044247	76.8021	74.029	2.77317	71.2558	Zm00001d044247	-0.742589	-0.511287	0.540534	0.909836	-0.674795	-0.2129	-0.206845	0.84734	-0.84734
Zm00001d038218	59.9362	54.0825	5.85372	48.2288	Zm00001d038218	-0.798791	-0.714029	0.793742	0.910811	-0.454061	0.0789862	0.471189	0.908402	-0.908402
Zm00001d015912	51.0991	49.4278	1.67126	47.7566	Zm00001d015912	-0.627172	-0.547981	0.545948	0.910973	-0.685702	-0.209259	0.251045	0.866864	-0.866864
Zm00001d048368	66.1225	57.2141	8.90835	48.3057	Zm00001d048368	-0.801419	-0.699969	0.863109	0.911027	-0.41546	-0.0101276	0.289501	0.877571	-0.877571
Zm00001d029543	76.8441	69.91	6.93401	62.976	Zm00001d029543	-0.777147	-0.672676	0.816299	0.912682	-0.451419	-0.0849884	0.0857713	0.863224	-0.863224
Zm00001d015300	74.5224	72.0898	2.43263	69.6571	Zm00001d015300	-0.745521	-0.605037	0.580912	0.912776	-0.599025	-0.108905	-0.215735	0.87171	-0.87171
Zm00001d036964	78.5262	72.3663	6.15989	66.2065	Zm00001d036964	-0.708979	-0.358219	0.538081	0.913382	-0.804539	-0.414122	0.163024	0.815132	-0.815132
Zm00001d033580	70.537	66.5364	4.00065	62.5357	Zm00001d033580	-0.786246	-0.511826	0.60647	0.913532	-0.642192	-0.19513	-0.134924	0.848611	-0.848611
Zm00001d037381	59.2426	51.1029	8.13979	42.9631	Zm00001d037381	-0.777509	-0.372588	0.569612	0.91364	-0.787573	-0.311424	0.364428	0.836479	-0.836479
Zm00001d042875	78.7467	66.9562	11.7904	55.1658	Zm00001d042875	-0.911586	-0.737783	0.689419	0.913702	-0.474163	0.263642	0.289884	0.952601	-0.952601
Zm00001d007153	86.6956	70.1307	16.5649	53.5658	Zm00001d007153	-0.937527	-0.752053	0.741145	0.914107	-0.437644	0.283663	0.305096	0.951055	-0.951055
Zm00001d019219	73.4494	57.2526	16.1968	41.0558	Zm00001d019219	-0.848921	-0.763214	0.898198	0.914205	-0.353051	0.0774858	0.167283	0.893371	-0.893371
Zm00001d030618	73.9212	71.9775	1.94367	70.0339	Zm00001d030618	-0.701507	-0.55429	0.660287	0.914361	-0.616694	-0.234065	0.0945304	0.847801	-0.847801
Zm00001d011162	86.6505	83.5001	3.15038	80.3497	Zm00001d011162	-0.727784	-0.453288	0.591694	0.916126	-0.71109	-0.326268	-0.00910439	0.829047	-0.829047
Zm00001d010618	61.708	50.7748	10.9332	39.8416	Zm00001d010618	-0.899914	-0.585339	0.593025	0.916761	-0.604695	0.0226215	-0.13285	0.896985	-0.896985
Zm00001d043190	70.4784	67.4472	3.03117	64.4161	Zm00001d043190	-0.769023	-0.665566	0.552588	0.918835	-0.575588	0.0170645	-0.233226	0.907661	-0.907661
Zm00001d024245	74.7439	70.919	3.82488	67.0941	Zm00001d024245	-0.79118	-0.590993	0.581158	0.919502	-0.613342	-0.0938852	-0.222116	0.879601	-0.879601
Zm00001d012221	72.3304	63.0418	9.28854	53.7533	Zm00001d012221	-0.894203	-0.583518	0.647448	0.919925	-0.611268	0.0689443	0.414787	0.919577	-0.919577
Zm00001d042613	80.9899	77.2284	3.76152	73.4668	Zm00001d042613	-0.760205	-0.521255	0.513001	0.922377	-0.698815	-0.178924	-0.202703	0.870307	-0.870307
Zm00001d053547	80.4969	75.065	5.43193	69.633	Zm00001d053547	-0.785771	-0.570062	0.783289	0.922935	-0.555957	-0.19434	0.222755	0.85371	-0.85371
Zm00001d054084	83.6475	79.13	4.51756	74.6124	Zm00001d054084	-0.770727	-0.466138	0.704043	0.923158	-0.663216	-0.307218	0.20976	0.833529	-0.833529
Zm00001d051595	86.4404	81.2255	5.21486	76.0106	Zm00001d051595	-0.686542	-0.413435	0.504164	0.923581	-0.799039	-0.36528	0.0761187	0.840081	-0.840081
Novel00894	58.0565	55.0989	2.95757	52.1414	Novel00894	-0.752973	-0.571437	0.654309	0.923854	-0.638965	-0.100638	0.467063	0.89482	-0.89482
Zm00001d013758	74.9592	63.711	11.2482	52.4627	Zm00001d013758	-0.845278	-0.740126	0.855262	0.92393	-0.417607	0.0926382	0.397189	0.916374	-0.916374
Zm00001d047500	81.2514	72.7678	8.48363	64.2842	Zm00001d047500	-0.818676	-0.614153	0.834375	0.924045	-0.501795	-0.12722	0.234042	0.863966	-0.863966
Zm00001d012978	74.4287	63.2846	11.1441	52.1406	Zm00001d012978	-0.835739	-0.733292	0.863556	0.924725	-0.41561	0.0611499	0.350005	0.908282	-0.908282
Zm00001d047787	86.3573	84.2325	2.12484	82.1076	Zm00001d047787	-0.703666	-0.615589	0.653285	0.925299	-0.588031	-0.164295	0.00326744	0.874119	-0.874119
Zm00001d042874	89.1283	77.9922	11.1361	66.8562	Zm00001d042874	-0.902682	-0.724242	0.586057	0.925516	-0.540004	0.254946	0.0817307	0.966664	-0.966664
Zm00001d029457	96.2101	80.0949	16.1152	63.9798	Zm00001d029457	-0.916029	-0.803639	0.721154	0.92587	-0.430649	0.317961	0.234799	0.974	-0.974
Novel03300	71.4072	68.1505	3.2567	64.8938	Novel03300	-0.768813	-0.671718	0.588283	0.927876	-0.577814	-0.00560542	-0.146901	0.912166	-0.912166
Novel01048	87.2907	78.7081	8.58261	70.1255	Novel01048	-0.854847	-0.772976	0.588162	0.928154	-0.518046	0.280167	0.129354	0.979334	-0.979334
Zm00001d006760	82.758	74.792	7.96603	66.8259	Zm00001d006760	-0.837743	-0.488972	0.686767	0.929145	-0.654503	-0.238615	0.0292199	0.850284	-0.850284
Zm00001d005791	77.5985	67.5219	10.0766	57.4453	Zm00001d005791	-0.85787	-0.480789	0.610215	0.929501	-0.682409	-0.187059	-0.0877366	0.864568	-0.864568
Zm00001d029968	82.6132	78.9152	3.698	75.2172	Zm00001d029968	-0.782203	-0.635686	0.571356	0.930761	-0.607296	-0.0431771	-0.207349	0.905155	-0.905155
Zm00001d039566	80.1292	69.2003	10.9289	58.2714	Zm00001d039566	-0.814054	-0.791815	0.830127	0.931262	-0.390707	0.098781	0.099863	0.922322	-0.922322
Zm00001d049966	84.5016	74.3846	10.117	64.2675	Zm00001d049966	-0.750479	-0.384459	0.475073	0.931417	-0.836799	-0.337318	0.0522138	0.853208	-0.853208
Zm00001d015842	94.2169	90.4614	3.75553	86.7059	Zm00001d015842	-0.773987	-0.572446	0.621882	0.9317	-0.627258	-0.165693	-0.141293	0.875406	-0.875406
Zm00001d016864	90.4361	86.7912	3.64487	83.1463	Zm00001d016864	-0.751625	-0.494546	0.611731	0.932246	-0.694198	-0.271512	0.0136016	0.856871	-0.856871
Zm00001d043942	99.0509	95.2343	3.81663	91.4176	Zm00001d043942	-0.765743	-0.568498	0.681409	0.932393	-0.610037	-0.203821	-0.0323892	0.865141	-0.865141
Zm00001d021813	78.4059	72.858	5.54796	67.31	Zm00001d021813	-0.818542	-0.7275	0.546824	0.932826	-0.560406	0.157626	-0.136445	0.955232	-0.955232
Zm00001d047707	82.9282	71.0673	11.8608	59.2065	Zm00001d047707	-0.847242	-0.708144	0.862594	0.932866	-0.444573	0.0221877	0.338373	0.906999	-0.906999
Zm00001d017121	85.4151	74.8337	10.5814	64.2522	Zm00001d017121	-0.878596	-0.719724	0.778519	0.933385	-0.482589	0.139094	0.431379	0.942573	-0.942573
Zm00001d022077	81.2519	73.2858	7.96613	65.3197	Zm00001d022077	-0.83433	-0.573222	0.795304	0.934322	-0.57253	-0.144674	0.363446	0.876963	-0.876963
Zm00001d022134	98.6298	94.5293	4.1005	90.4288	Zm00001d022134	-0.770053	-0.523002	0.58899	0.934424	-0.682835	-0.221981	-0.116761	0.868401	-0.868401
Zm00001d021709	75.7217	68.0882	7.63351	60.4546	Zm00001d021709	-0.855892	-0.562537	0.700804	0.93508	-0.628094	-0.0563204	0.461892	0.906952	-0.906952
Zm00001d037727	84.6363	70.3366	14.2998	56.0368	Zm00001d037727	-0.900952	-0.525589	0.550498	0.935523	-0.710822	-0.000758715	0.229135	0.92401	-0.92401
Zm00001d012042	80.5667	71.052	9.51478	61.5372	Zm00001d012042	-0.876754	-0.664886	0.764001	0.935987	-0.527136	0.0690453	0.434436	0.929591	-0.929591
Zm00001d051635	91.8213	78.535	13.2863	65.2487	Zm00001d051635	-0.922226	-0.636647	0.655117	0.936129	-0.588353	0.130985	0.317476	0.94756	-0.94756
Zm00001d011236	84.1163	72.0983	12.018	60.0802	Zm00001d011236	-0.900259	-0.670524	0.657402	0.936893	-0.542056	0.0680808	-0.17068	0.924856	-0.924856
Zm00001d045152	90.8602	85.6003	5.25986	80.3405	Zm00001d045152	-0.742467	-0.461151	0.517177	0.936933	-0.769607	-0.279492	-0.0184765	0.866503	-0.866503
Zm00001d008259	73.8683	68.7495	5.11889	63.6306	Zm00001d008259	-0.805894	-0.545138	0.695169	0.937463	-0.643432	-0.180061	0.237431	0.879233	-0.879233
Zm00001d026056	98.5532	85.649	12.9042	72.7448	Zm00001d026056	-0.897994	-0.784684	0.638644	0.938016	-0.489931	0.282214	0.04248	0.981671	-0.981671
Zm00001d031132	81.5484	69.1554	12.3931	56.7623	Zm00001d031132	-0.816976	-0.400641	0.541758	0.938122	-0.807321	-0.279651	0.176333	0.866347	-0.866347
Zm00001d040323	87.0393	82.9681	4.07121	78.8969	Zm00001d040323	-0.766309	-0.563688	0.721581	0.938568	-0.622826	-0.207056	0.248206	0.875409	-0.875409
Zm00001d052333	99.1348	86.0175	13.1173	72.9001	Zm00001d052333	-0.915925	-0.701723	0.607612	0.938578	-0.563674	0.214136	0.128973	0.969768	-0.969768
Zm00001d014969	89.6645	84.3139	5.3506	78.9633	Zm00001d014969	-0.790189	-0.540937	0.748035	0.938609	-0.621183	-0.21791	0.304508	0.869471	-0.869471
Zm00001d018799	88.5594	79.9647	8.59477	71.3699	Zm00001d018799	-0.834005	-0.790138	0.655968	0.939485	-0.500093	0.238345	0.258575	0.982027	-0.982027
Zm00001d019034	76.9107	65.1059	11.8048	53.3011	Zm00001d019034	-0.87403	-0.508863	0.56132	0.940189	-0.707134	-0.0992419	0.00301967	0.901608	-0.901608
Zm00001d049826	102.347	96.0858	6.26147	89.8243	Zm00001d049826	-0.806642	-0.535175	0.728618	0.940396	-0.624028	-0.232963	0.0927161	0.863713	-0.863713
Zm00001d007118	102.005	99.1572	2.84802	96.3092	Zm00001d007118	-0.730973	-0.582376	0.594574	0.940994	-0.657951	-0.184076	-0.0645674	0.888104	-0.888104
Zm00001d027389	92.2251	80.663	11.5621	69.1009	Zm00001d027389	-0.86417	-0.615321	0.818221	0.941076	-0.522727	-0.100551	0.155859	0.884933	-0.884933
Zm00001d018641	101.339	82.5909	18.7478	63.8431	Zm00001d018641	-0.928859	-0.75681	0.805255	0.942076	-0.446567	0.201912	0.333393	0.958724	-0.958724
Zm00001d020840	101.177	82.1642	19.0132	63.151	Zm00001d020840	-0.929658	-0.794781	0.751615	0.942411	-0.438229	0.269723	0.170424	0.975486	-0.975486
Zm00001d007897	103.795	98.1355	5.65949	92.476	Zm00001d007897	-0.771394	-0.455159	0.619712	0.942449	-0.734997	-0.314599	0.0970139	0.85746	-0.85746
Zm00001d034855	101.704	93.2754	8.42812	84.8473	Zm00001d034855	-0.827433	-0.597496	0.792196	0.942511	-0.556123	-0.159783	0.14317	0.878139	-0.878139
Zm00001d030373	106.827	102.576	4.25144	98.3243	Zm00001d030373	-0.741031	-0.479173	0.615975	0.942721	-0.725743	-0.309431	0.104758	0.861931	-0.861931
Zm00001d018981	94.686	76.9485	17.7376	59.2109	Zm00001d018981	-0.903068	-0.753235	0.852947	0.94338	-0.428042	0.134797	0.322722	0.942715	-0.942715
Zm00001d039790	91.4439	87.0187	4.42526	82.5934	Zm00001d039790	-0.784263	-0.709876	0.619385	0.943703	-0.555932	0.0266002	-0.139246	0.93359	-0.93359
Zm00001d039914	102.119	89.4857	12.6331	76.8526	Zm00001d039914	-0.87917	-0.804821	0.685909	0.943726	-0.475129	0.275196	0.211929	0.987849	-0.987849
Zm00001d035637	88.6011	81.2503	7.35082	73.8995	Zm00001d035637	-0.832169	-0.582783	0.754922	0.943785	-0.589687	-0.152916	0.174701	0.88513	-0.88513
Zm00001d026343	99.3741	87.568	11.8062	75.7618	Zm00001d026343	-0.84985	-0.697341	0.819627	0.943948	-0.472359	-0.0259114	0.0484841	0.904848	-0.904848
Zm00001d049476	80.611	71.5726	9.03839	62.5342	Zm00001d049476	-0.852277	-0.776811	0.694408	0.945053	-0.487867	0.176023	0.0767456	0.96367	-0.96367
Zm00001d021126	102.133	95.8898	6.24341	89.6464	Zm00001d021126	-0.752983	-0.44435	0.580192	0.945484	-0.772353	-0.327044	0.133194	0.863826	-0.863826
Zm00001d014673	91.3392	85.0892	6.24998	78.8392	Zm00001d014673	-0.830458	-0.692135	0.594709	0.945518	-0.578887	0.0569837	-0.167643	0.940471	-0.940471
Zm00001d036151	82.588	74.9692	7.61881	67.3504	Zm00001d036151	-0.801649	-0.797058	0.6732	0.946212	-0.498437	0.182079	0.209989	0.97553	-0.97553
Zm00001d029170	90.1212	80.2138	9.9074	70.3064	Zm00001d029170	-0.827124	-0.772556	0.805377	0.947164	-0.453474	0.107284	0.322367	0.949205	-0.949205
Zm00001d008669	103.496	96.3748	7.1211	89.2536	Zm00001d008669	-0.771923	-0.45715	0.534141	0.947757	-0.775877	-0.274587	-0.00816097	0.87692	-0.87692
Zm00001d030557	95.3768	84.3298	11.047	73.2828	Zm00001d030557	-0.850684	-0.798818	0.750254	0.947811	-0.462246	0.203293	0.311233	0.975038	-0.975038
Zm00001d052493	106.007	91.8338	14.1732	77.6607	Zm00001d052493	-0.920088	-0.660024	0.608093	0.948161	-0.607963	0.152004	0.186784	0.966801	-0.966801
Zm00001d010534	103.272	95.7528	7.51914	88.2337	Zm00001d010534	-0.788562	-0.481719	0.517888	0.948325	-0.76618	-0.229405	-0.081028	0.887119	-0.887119
Zm00001d016568	97.2685	86.4364	10.8321	75.6043	Zm00001d016568	-0.875283	-0.774071	0.645461	0.9486	-0.513428	0.236278	0.0928438	0.983569	-0.983569
Zm00001d046891	97.3012	83.5999	13.7013	69.8987	Zm00001d046891	-0.918026	-0.634972	0.684615	0.94898	-0.595138	0.0842772	0.324375	0.949233	-0.949233
Zm00001d005334	103.219	91.5473	11.6716	79.8757	Zm00001d005334	-0.853293	-0.679103	0.819123	0.948982	-0.492087	-0.0469121	0.0937123	0.906085	-0.906085
Zm00001d016198	89.188	82.9591	6.22894	76.7301	Zm00001d016198	-0.812974	-0.635434	0.75379	0.949943	-0.57877	-0.0631055	0.404599	0.918857	-0.918857
Zm00001d013086	105.503	97.1818	8.32086	88.8609	Zm00001d013086	-0.83461	-0.677814	0.744062	0.950311	-0.527942	-0.0455403	-0.0491276	0.91194	-0.91194
Zm00001d010650	115.194	110.682	4.51173	106.171	Zm00001d010650	-0.758714	-0.51791	0.60221	0.950443	-0.710801	-0.253836	-0.000779334	0.881057	-0.881057
Zm00001d039865	100.879	88.0582	12.8211	75.237	Zm00001d039865	-0.891721	-0.733402	0.773041	0.950501	-0.498068	0.141794	0.369406	0.959898	-0.959898
Zm00001d027342	105.529	99.2436	6.28533	92.9583	Zm00001d027342	-0.776939	-0.463927	0.627252	0.950776	-0.740665	-0.299506	0.166986	0.87093	-0.87093
Zm00001d011412	108.813	104.98	3.83381	101.146	Zm00001d011412	-0.749888	-0.5479	0.658444	0.950877	-0.672072	-0.238339	0.123741	0.883675	-0.883675
Zm00001d045296	102.36	99.0157	3.34434	95.6714	Zm00001d045296	-0.743138	-0.584333	0.611541	0.950993	-0.665206	-0.179382	0.0225535	0.900398	-0.900398
Zm00001d048847	100.658	88.3067	12.3514	75.9553	Zm00001d048847	-0.855105	-0.8196	0.727147	0.95141	-0.460628	0.235943	0.231474	0.986271	-0.986271
Zm00001d021668	107.901	94.6625	13.2386	81.4239	Zm00001d021668	-0.883756	-0.800372	0.682873	0.951774	-0.488836	0.256472	0.165593	0.991097	-0.991097
Novel02747	101.211	95.1707	6.04079	89.1299	Novel02747	-0.81596	-0.590294	0.579566	0.951851	-0.666281	-0.0976932	-0.127046	0.91383	-0.91383
Zm00001d030895	98.6014	91.0005	7.60087	83.3996	Zm00001d030895	-0.812993	-0.480864	0.682027	0.951911	-0.70961	-0.258556	0.293541	0.877901	-0.877901
Zm00001d005231	93.0138	77.6983	15.3155	62.3828	Zm00001d005231	-0.922149	-0.642154	0.751431	0.951918	-0.563897	0.0357792	0.279048	0.934576	-0.934576
Zm00001d012837	101.894	97.9923	3.90189	94.0904	Zm00001d012837	-0.759656	-0.667083	0.672057	0.952146	-0.580842	-0.0790976	0.0156307	0.918352	-0.918352
Zm00001d042926	108.596	96.3361	12.2595	84.0766	Zm00001d042926	-0.887363	-0.775563	0.635216	0.952181	-0.521337	0.241468	0.0652638	0.989338	-0.989338
Zm00001d019553	95.3324	79.6062	15.7262	63.8799	Zm00001d019553	-0.89379	-0.76951	0.804931	0.952429	-0.447083	0.132073	0.116362	0.950407	-0.950407
Zm00001d012886	101.153	82.2516	18.9016	63.35	Zm00001d012886	-0.917833	-0.664383	0.842481	0.952708	-0.499917	-0.00159325	0.229944	0.917719	-0.917719
Zm00001d021529	112.233	108.583	3.65029	104.932	Zm00001d021529	-0.755751	-0.616343	0.621575	0.953047	-0.638455	-0.140609	-0.0524077	0.908044	-0.908044
Zm00001d045431	102.558	89.7902	12.7675	77.0226	Zm00001d045431	-0.899536	-0.678561	0.763772	0.953549	-0.542389	0.0761313	0.39533	0.948777	-0.948777
Zm00001d038376	102.419	89.8025	12.6168	77.1858	Zm00001d038376	-0.902365	-0.618703	0.611273	0.954582	-0.652141	0.0665281	0.254598	0.956753	-0.956753
Zm00001d029628	103.485	93.0817	10.4029	82.6788	Zm00001d029628	-0.878538	-0.669569	0.555957	0.954679	-0.627441	0.113834	-0.0388261	0.966247	-0.966247
Zm00001d012439	97.5799	91.8743	5.70555	86.1688	Zm00001d012439	-0.814636	-0.695367	0.614152	0.954872	-0.582117	0.03469	-0.0991559	0.946101	-0.946101
Novel01782	104.769	93.8364	10.9322	82.9043	Novel01782	-0.867786	-0.586313	0.759388	0.956067	-0.598813	-0.13789	0.138613	0.898247	-0.898247
Zm00001d025509	110.034	105.664	4.36963	101.294	Zm00001d025509	-0.746353	-0.526885	0.593328	0.956107	-0.721609	-0.240449	0.0802906	0.893245	-0.893245
Zm00001d053822	109.269	98.1461	11.1231	87.023	Zm00001d053822	-0.890276	-0.682073	0.602842	0.956129	-0.61447	0.145254	0.214782	0.977136	-0.977136
Zm00001d003962	100.09	95.5339	4.55601	90.9779	Zm00001d003962	-0.769531	-0.636335	0.724615	0.956999	-0.5967	-0.117879	0.262028	0.91549	-0.91549
Zm00001d018134	113.657	108.497	5.15967	103.338	Zm00001d018134	-0.793	-0.589822	0.607899	0.957656	-0.665775	-0.141227	-0.075283	0.910594	-0.910594
Zm00001d042025	105.871	96.9783	8.89274	88.0855	Zm00001d042025	-0.77144	-0.446124	0.562844	0.958039	-0.798391	-0.293593	0.208033	0.88659	-0.88659
Zm00001d028726	117.013	101.789	15.2235	86.5657	Zm00001d028726	-0.905952	-0.777538	0.714464	0.958506	-0.500047	0.22509	0.226528	0.988512	-0.988512
Zm00001d027493	108.662	102.759	5.90344	96.8551	Zm00001d027493	-0.795131	-0.539506	0.695237	0.958572	-0.670305	-0.219797	0.214949	0.892899	-0.892899
Zm00001d016085	113.859	101.017	12.8421	88.1745	Zm00001d016085	-0.889093	-0.772797	0.665275	0.95861	-0.522775	0.225742	0.155783	0.992318	-0.992318
Zm00001d045520	116.087	111.354	4.73261	106.622	Zm00001d045520	-0.769764	-0.565043	0.579328	0.958692	-0.700061	-0.178502	-0.0476084	0.907375	-0.907375
Zm00001d042966	110.332	88.0216	22.3102	65.7115	Zm00001d042966	-0.930671	-0.723136	0.843187	0.95872	-0.467872	0.0798388	0.190055	0.942156	-0.942156
Zm00001d036438	99.247	94.6648	4.58224	90.0825	Zm00001d036438	-0.773456	-0.668835	0.698791	0.958815	-0.582279	-0.0704147	0.1428	0.927954	-0.927954
Zm00001d037000	107.139	94.245	12.894	81.351	Zm00001d037000	-0.896391	-0.634802	0.574699	0.959296	-0.645249	0.0619756	-0.0381609	0.956841	-0.956841
Zm00001d031908	97.7885	89.8696	7.91884	81.9508	Zm00001d031908	-0.847075	-0.607838	0.697407	0.959471	-0.635199	-0.0424978	0.409649	0.936461	-0.936461
Zm00001d018727	117.532	104.269	13.2627	91.0066	Zm00001d018727	-0.901105	-0.741861	0.633317	0.95954	-0.556912	0.206749	0.117826	0.989778	-0.989778
Zm00001d022112	106.182	99.2592	6.92267	92.3366	Zm00001d022112	-0.795547	-0.537822	0.536044	0.960231	-0.736213	-0.154065	-0.0376979	0.916359	-0.916359
Zm00001d012675	103.598	97.6591	5.93873	91.7204	Zm00001d012675	-0.804198	-0.714652	0.566434	0.960446	-0.606973	0.076573	-0.0684316	0.96766	-0.96766
Zm00001d034644	108.37	93.9802	14.3895	79.5907	Zm00001d034644	-0.828994	-0.457777	0.501252	0.960993	-0.811817	-0.203274	0.0575657	0.908568	-0.908568
Zm00001d053239	112.403	96.7038	15.6991	81.0048	Zm00001d053239	-0.879038	-0.761794	0.814009	0.96115	-0.458439	0.0786859	0.0711371	0.947355	-0.947355
Zm00001d041246	117.014	110.624	6.39004	104.234	Zm00001d041246	-0.794585	-0.547629	0.561396	0.961364	-0.719255	-0.169982	-0.0702875	0.911389	-0.911389
Zm00001d047282	106.731	99.5247	7.20674	92.318	Zm00001d047282	-0.822167	-0.564352	0.718599	0.962034	-0.651366	-0.171365	0.263002	0.90508	-0.90508
Zm00001d048382	111.739	105.986	5.7536	100.232	Zm00001d048382	-0.796572	-0.574305	0.708139	0.962228	-0.646035	-0.185408	0.20284	0.902909	-0.902909
Zm00001d047119	121.757	116.127	5.63003	110.497	Zm00001d047119	-0.783587	-0.537319	0.626046	0.962821	-0.705222	-0.223958	0.0507684	0.899123	-0.899123
Zm00001d021526	123.068	114.391	8.67653	105.715	Zm00001d021526	-0.833887	-0.617498	0.757745	0.963297	-0.588876	-0.13838	0.104487	0.906986	-0.906986
Zm00001d012966	114.328	104.263	10.0652	94.1978	Zm00001d012966	-0.83121	-0.4814	0.623297	0.963352	-0.741144	-0.241788	0.0964756	0.892298	-0.892298
Zm00001d033535	103.167	87.3391	15.8284	71.5106	Zm00001d033535	-0.910638	-0.667958	0.781274	0.963484	-0.54124	0.00676681	0.164956	0.936189	-0.936189
Zm00001d044754	119.404	102.506	16.8986	85.6073	Zm00001d044754	-0.931176	-0.663263	0.691129	0.96391	-0.594357	0.102625	0.27669	0.96702	-0.96702
Zm00001d010819	109.767	99.2023	10.565	88.6373	Zm00001d010819	-0.877411	-0.708783	0.704382	0.963916	-0.564496	0.115491	0.333598	0.97349	-0.97349
Zm00001d043606	107.916	94.1636	13.7521	80.4115	Zm00001d043606	-0.889697	-0.551026	0.73009	0.964027	-0.651142	-0.135038	0.247137	0.910412	-0.910412
Zm00001d038594	117.622	113.396	4.2254	109.171	Zm00001d038594	-0.75535	-0.593473	0.603086	0.964637	-0.685548	-0.164692	0.0339157	0.917862	-0.917862
Zm00001d012052	121.187	114.656	6.53096	108.125	Zm00001d012052	-0.79798	-0.530308	0.661396	0.964955	-0.700455	-0.233023	0.142142	0.897495	-0.897495
Zm00001d028867	113.04	102.113	10.9271	91.1858	Zm00001d028867	-0.868385	-0.630373	0.53852	0.965494	-0.680833	0.0458991	-0.00116383	0.965545	-0.965545
Zm00001d042730	115.607	109.433	6.17374	103.26	Zm00001d042730	-0.806062	-0.713556	0.649354	0.965517	-0.573634	0.0173678	-0.0625629	0.952752	-0.952752
Zm00001d048522	114.689	103.747	10.9417	92.8054	Zm00001d048522	-0.877897	-0.727853	0.620955	0.965849	-0.581365	0.162352	0.105276	0.987918	-0.987918
Zm00001d045053	113.774	98.6943	15.0793	83.615	Zm00001d045053	-0.894966	-0.673407	0.814857	0.966347	-0.534017	-0.00945367	0.269876	0.935771	-0.935771
Zm00001d024518	122.694	116.899	5.79488	111.104	Zm00001d024518	-0.796064	-0.678501	0.685894	0.966507	-0.585949	-0.0648845	-0.00596575	0.933816	-0.933816
Zm00001d019091	117.935	105.855	12.0797	93.7753	Zm00001d019091	-0.892099	-0.702108	0.694161	0.966535	-0.576792	0.118617	0.318166	0.977255	-0.977255
Zm00001d052452	123.763	117.674	6.08961	111.584	Zm00001d052452	-0.798854	-0.56808	0.670969	0.966852	-0.671738	-0.193379	0.0962644	0.907329	-0.907329
Zm00001d020511	119.471	111.844	7.62663	104.218	Zm00001d020511	-0.824309	-0.55717	0.660712	0.967027	-0.682305	-0.186953	0.0669081	0.90717	-0.90717
Zm00001d002543	114.517	108.904	5.61332	103.291	Zm00001d002543	-0.783999	-0.709786	0.694417	0.968139	-0.568098	-0.0229708	0.0791536	0.947333	-0.947333
Zm00001d013642	108.564	95.9055	12.6588	83.2468	Zm00001d013642	-0.844583	-0.488211	0.582811	0.96857	-0.772491	-0.176196	0.252812	0.920365	-0.920365
Zm00001d016549	120.134	112.314	7.81974	104.494	Zm00001d016549	-0.815962	-0.71767	0.736043	0.968795	-0.539543	-0.010835	0.0557379	0.945121	-0.945121
Zm00001d028360	114.832	104.553	10.279	94.2744	Zm00001d028360	-0.864177	-0.636549	0.562431	0.969172	-0.668343	0.0298257	-0.0188244	0.963342	-0.963342
Zm00001d038380	116.796	103.849	12.9464	90.903	Zm00001d038380	-0.895128	-0.620668	0.627234	0.969491	-0.665138	0.0341121	0.265751	0.964524	-0.964524
Zm00001d021141	113.743	100.969	12.7741	88.1953	Zm00001d021141	-0.896785	-0.702817	0.680344	0.969518	-0.577379	0.113387	0.197955	0.977716	-0.977716
Zm00001d010431	118.105	106.386	11.7181	94.6684	Zm00001d010431	-0.869066	-0.748268	0.74853	0.970064	-0.526804	0.119139	0.313235	0.978231	-0.978231
Zm00001d007084	122.69	114.771	7.91878	106.852	Zm00001d007084	-0.824707	-0.587788	0.569184	0.970082	-0.700236	-0.102235	-0.073933	0.934206	-0.934206
Zm00001d020584	113.888	102.482	11.4059	91.0758	Zm00001d020584	-0.882144	-0.715635	0.683062	0.970328	-0.571802	0.116562	0.226737	0.980931	-0.980931
Zm00001d015460	127.915	120.683	7.23138	113.452	Zm00001d015460	-0.815541	-0.683586	0.712231	0.970522	-0.575449	-0.0551464	0.0163246	0.937424	-0.937424
Zm00001d053671	115.534	106.406	9.12799	97.278	Zm00001d053671	-0.835243	-0.768998	0.686725	0.970607	-0.530328	0.105682	0.0117715	0.976368	-0.976368
Zm00001d025924	120.462	114.906	5.55591	109.35	Zm00001d025924	-0.783439	-0.58509	0.602486	0.97087	-0.694945	-0.149576	0.0416648	0.92679	-0.92679
Zm00001d031825	127.808	122.431	5.37642	117.055	Zm00001d031825	-0.78468	-0.631037	0.691148	0.971347	-0.628642	-0.135131	0.114642	0.92542	-0.92542
Zm00001d042857	121.272	114.78	6.49217	108.288	Zm00001d042857	-0.800246	-0.711348	0.697762	0.971687	-0.568993	-0.0188369	0.0502307	0.950748	-0.950748
Zm00001d011314	124.292	118.88	5.4125	113.467	Zm00001d011314	-0.789537	-0.649772	0.666216	0.972037	-0.625242	-0.0968896	0.0544995	0.935609	-0.935609
Zm00001d028515	127.176	119.095	8.0817	111.013	Zm00001d028515	-0.801826	-0.514318	0.601287	0.972048	-0.745221	-0.228506	0.0872074	0.90947	-0.90947
Zm00001d003974	122.813	104.275	18.5384	85.7364	Zm00001d003974	-0.920656	-0.583964	0.613805	0.972438	-0.686941	-0.0135484	0.0949791	0.95178	-0.95178
Zm00001d045475	121.932	111.18	10.7522	100.427	Zm00001d045475	-0.853342	-0.576329	0.568163	0.973035	-0.710407	-0.0830463	-0.0348295	0.941359	-0.941359
Zm00001d044575	128.024	110.948	17.0753	93.8731	Zm00001d044575	-0.926476	-0.695927	0.698873	0.973303	-0.580708	0.114905	0.214762	0.978503	-0.978503
Zm00001d018363	111.695	101.035	10.6604	90.3746	Zm00001d018363	-0.873612	-0.690474	0.695168	0.973517	-0.586892	0.0608637	0.218794	0.970037	-0.970037
Zm00001d028612	126.691	113.6	13.0911	100.509	Zm00001d028612	-0.87749	-0.779816	0.685563	0.974361	-0.529099	0.164667	0.0474055	0.992087	-0.992087
Zm00001d050258	129.429	120.777	8.65137	112.126	Zm00001d050258	-0.796018	-0.517042	0.567065	0.974827	-0.76582	-0.215935	0.0711771	0.91816	-0.91816
Zm00001d013669	133.413	117.497	15.9167	101.58	Zm00001d013669	-0.900353	-0.773881	0.731685	0.975506	-0.518185	0.176618	0.217256	0.994787	-0.994787
Zm00001d012857	127.283	116.462	10.8209	105.641	Zm00001d012857	-0.833798	-0.514768	0.597777	0.975893	-0.751958	-0.199613	0.0910976	0.918259	-0.918259
Zm00001d029527	122.544	106.874	15.6701	91.2035	Zm00001d029527	-0.901878	-0.572668	0.729021	0.975942	-0.652116	-0.100636	0.258438	0.930013	-0.930013
Zm00001d028709	133.286	123.109	10.1767	112.932	Zm00001d028709	-0.847197	-0.670886	0.758268	0.976074	-0.568383	-0.0627633	0.100775	0.937733	-0.937733
Zm00001d012276	126.328	116.721	9.60725	107.113	Zm00001d012276	-0.849711	-0.744465	0.647589	0.976218	-0.569388	0.100598	-0.0134249	0.982247	-0.982247
Zm00001d045784	120.8	107.736	13.0642	94.6714	Zm00001d045784	-0.865055	-0.527968	0.617412	0.97672	-0.738239	-0.149205	0.183323	0.929777	-0.929777
Zm00001d032070	128.026	121.183	6.84326	114.339	Zm00001d032070	-0.807854	-0.709512	0.677301	0.97674	-0.585506	-0.00998009	0.0278785	0.958906	-0.958906
Zm00001d011646	127.05	120.201	6.84878	113.352	Zm00001d011646	-0.801941	-0.707627	0.714366	0.97677	-0.574189	-0.0283624	0.121368	0.953757	-0.953757
Zm00001d044129	126.439	107.5	18.9385	88.5614	Zm00001d044129	-0.923003	-0.590799	0.729229	0.976868	-0.640188	-0.0724751	0.200346	0.936114	-0.936114
Zm00001d021422	127.643	116.724	10.9185	105.806	Zm00001d021422	-0.869169	-0.733256	0.646786	0.976947	-0.576676	0.104918	-0.0102728	0.982371	-0.982371
Zm00001d013222	133.395	118.792	14.6027	104.19	Zm00001d013222	-0.904848	-0.7162	0.698368	0.977077	-0.576239	0.125099	0.25732	0.987543	-0.987543
Zm00001d020580	131.584	118.089	13.4952	104.593	Zm00001d020580	-0.891639	-0.651994	0.597272	0.979064	-0.658614	0.0447244	0.0244412	0.974045	-0.974045
Novel00667	129.77	116.327	13.4432	102.884	Novel00667	-0.878377	-0.693723	0.783051	0.979254	-0.548353	-0.00216819	0.184164	0.952652	-0.952652
Zm00001d020585	127.851	119.718	8.13347	111.584	Zm00001d020585	-0.830047	-0.63096	0.586571	0.979372	-0.679896	-0.0462675	-0.00870649	0.957253	-0.957253
Zm00001d051478	129.985	121.192	8.79336	112.398	Zm00001d051478	-0.82847	-0.745562	0.698433	0.979376	-0.554359	0.0514411	0.0445449	0.972568	-0.972568
Zm00001d011766	139.064	130.52	8.54311	121.977	Zm00001d011766	-0.831333	-0.582208	0.664325	0.97956	-0.680381	-0.160615	0.0643338	0.926257	-0.926257
Zm00001d038136	141.359	132.884	8.4754	124.408	Zm00001d038136	-0.823965	-0.569279	0.632424	0.980248	-0.703537	-0.16871	0.0392414	0.927653	-0.927653
Zm00001d017030	119.448	110.877	8.57074	102.306	Zm00001d017030	-0.840082	-0.641093	0.649085	0.98036	-0.660798	-0.0187697	0.279042	0.966221	-0.966221
Zm00001d031852	127.822	120.765	7.05728	113.707	Zm00001d031852	-0.815157	-0.61851	0.651787	0.980489	-0.66392	-0.107831	0.104093	0.942659	-0.942659
Zm00001d048292	136.193	128.628	7.56418	121.064	Zm00001d048292	-0.816531	-0.691606	0.708029	0.980564	-0.588517	-0.041723	0.0783222	0.953035	-0.953035
Zm00001d024963	134.106	121.401	12.7053	108.696	Zm00001d024963	-0.873663	-0.768826	0.682785	0.980764	-0.547749	0.148182	0.0989482	0.99689	-0.99689
Zm00001d033210	135.037	119.332	15.7047	103.628	Zm00001d033210	-0.875527	-0.520446	0.610269	0.980784	-0.745443	-0.164288	0.0890305	0.929014	-0.929014
Zm00001d012044	125.767	116.244	9.52254	106.722	Zm00001d012044	-0.846648	-0.590585	0.696876	0.980967	-0.669852	-0.115635	0.280963	0.938818	-0.938818
Zm00001d015378	133.636	126.597	7.03879	119.559	Zm00001d015378	-0.807176	-0.707471	0.681569	0.981368	-0.59423	-0.0160242	0.0681512	0.962724	-0.962724
Zm00001d045268	131.044	122.073	8.97094	113.102	Zm00001d045268	-0.828569	-0.746925	0.698908	0.981566	-0.558604	0.0547786	0.0799032	0.97717	-0.97717
Zm00001d043367	133.732	121.377	12.3549	109.022	Zm00001d043367	-0.876947	-0.734981	0.692169	0.981578	-0.559391	0.0823935	0.010781	0.979106	-0.979106
Zm00001d015376	127.378	114.971	12.4063	102.565	Zm00001d015376	-0.8747	-0.580025	0.673573	0.981604	-0.689451	-0.0889847	0.297334	0.946979	-0.946979
Zm00001d026680	141.418	122.466	18.9524	103.513	Zm00001d026680	-0.912805	-0.776197	0.758589	0.981939	-0.506282	0.152553	0.130034	0.990897	-0.990897
Zm00001d016459	138.129	121.719	16.4094	105.31	Zm00001d016459	-0.917319	-0.684	0.675607	0.982215	-0.612556	0.0834475	0.183129	0.982738	-0.982738
Zm00001d039733	133.698	125.476	8.22287	117.253	Zm00001d039733	-0.831296	-0.708594	0.662049	0.982494	-0.598168	0.0173932	0.0246378	0.97043	-0.97043
Zm00001d052321	134.614	120.128	14.4864	105.641	Zm00001d052321	-0.892536	-0.599878	0.714121	0.98251	-0.647995	-0.0959955	0.135301	0.937811	-0.937811
Zm00001d051591	137.628	125.324	12.304	113.02	Zm00001d051591	-0.869723	-0.761047	0.683176	0.983451	-0.555492	0.120678	0.0555787	0.992642	-0.992642
Zm00001d039821	137.06	129.276	7.78388	121.492	Zm00001d039821	-0.824891	-0.684203	0.668038	0.983553	-0.613779	-0.0286803	0.0401827	0.961499	-0.961499
Zm00001d013007	129.805	120.824	8.98079	111.843	Zm00001d013007	-0.842232	-0.629547	0.699513	0.983834	-0.648189	-0.0832416	0.244761	0.950281	-0.950281
Zm00001d044246	134.194	126.278	7.91517	118.363	Zm00001d044246	-0.822318	-0.699441	0.696192	0.98397	-0.595973	-0.017144	0.111249	0.964273	-0.964273
Zm00001d016733	139.184	123.718	15.4655	108.252	Zm00001d016733	-0.904371	-0.655253	0.633111	0.98417	-0.644851	0.0372364	0.0407004	0.974806	-0.974806
Zm00001d026015	134.232	122.658	11.5737	111.085	Zm00001d026015	-0.858533	-0.749839	0.729993	0.984685	-0.548973	0.0807665	0.182265	0.984609	-0.984609
Zm00001d036213	137.675	123.544	14.1311	109.413	Zm00001d036213	-0.874677	-0.548849	0.651907	0.985055	-0.717374	-0.146595	0.15785	0.936149	-0.936149
Zm00001d053228	136.162	126.775	9.38706	117.388	Zm00001d053228	-0.840743	-0.728012	0.678679	0.985653	-0.58749	0.0419021	0.0708607	0.979092	-0.979092
Zm00001d050100	138.865	129.456	9.40855	120.048	Zm00001d050100	-0.842196	-0.725417	0.660506	0.986358	-0.596115	0.0471648	0.0408136	0.981996	-0.981996
Zm00001d032472	145.106	130.176	14.9307	115.245	Zm00001d032472	-0.900618	-0.717472	0.658549	0.986376	-0.598425	0.102702	0.0677895	0.991806	-0.991806
Zm00001d044054	143.257	125.825	17.4322	108.392	Zm00001d044054	-0.909237	-0.702532	0.76672	0.986439	-0.558021	0.0250056	0.120906	0.96541	-0.96541
Zm00001d011049	143.232	127.954	15.2772	112.677	Zm00001d011049	-0.892198	-0.754108	0.732971	0.986987	-0.539611	0.105693	0.104028	0.988208	-0.988208
Zm00001d037436	141.549	130.57	10.9784	119.592	Zm00001d037436	-0.861008	-0.728947	0.658159	0.987677	-0.595943	0.0752697	0.0553783	0.988849	-0.988849
Zm00001d042347	144.586	130.978	13.6081	117.369	Zm00001d042347	-0.890076	-0.682698	0.666214	0.987985	-0.616958	0.027773	0.0193178	0.974005	-0.974005
Zm00001d053983	143.213	133.542	9.67056	123.872	Zm00001d053983	-0.845945	-0.674784	0.70245	0.988099	-0.615173	-0.0460887	0.103155	0.960091	-0.960091
Zm00001d018412	134.34	123.581	10.7588	112.822	Zm00001d018412	-0.842739	-0.585505	0.596451	0.98818	-0.727508	-0.0894245	0.161713	0.958647	-0.958647
Zm00001d006213	144.298	133.106	11.1914	121.915	Zm00001d006213	-0.861362	-0.731509	0.667744	0.989329	-0.591295	0.0756922	0.0690508	0.990097	-0.990097
Zm00001d025566	145.548	132.671	12.8777	119.793	Zm00001d025566	-0.87424	-0.746175	0.700207	0.989804	-0.571702	0.0995793	0.156393	0.995109	-0.995109
Zm00001d020003	145.528	136.019	9.50947	126.509	Zm00001d020003	-0.843083	-0.659995	0.699823	0.990229	-0.631842	-0.0623459	0.145139	0.959805	-0.959805
Zm00001d034429	148.328	136.599	11.7294	124.869	Zm00001d034429	-0.869553	-0.69993	0.672893	0.990583	-0.608518	0.0263698	0.0333797	0.977992	-0.977992
Zm00001d050032	150.183	134.028	16.1553	117.873	Zm00001d050032	-0.908443	-0.693584	0.675934	0.99074	-0.616366	0.0691469	0.139341	0.988279	-0.988279
Zm00001d016460	150.506	135.13	15.3765	119.753	Zm00001d016460	-0.902496	-0.701746	0.673281	0.990796	-0.612792	0.0824593	0.159981	0.992635	-0.992635
Zm00001d035948	145.858	134.455	11.4025	123.053	Zm00001d035948	-0.863007	-0.675845	0.72602	0.991038	-0.610586	-0.0301636	0.177577	0.965033	-0.965033
Zm00001d014858	145.069	130.271	14.7971	115.474	Zm00001d014858	-0.895464	-0.635165	0.662778	0.991199	-0.665761	-0.0123668	0.19332	0.973263	-0.973263
Zm00001d013367	148.623	134.963	13.6601	121.303	Zm00001d013367	-0.88654	-0.714438	0.696594	0.991649	-0.598688	0.0743917	0.206032	0.991825	-0.991825
Zm00001d032019	152.493	137.322	15.1712	122.151	Zm00001d032019	-0.89756	-0.714855	0.695726	0.992901	-0.593216	0.0684099	0.0972126	0.988096	-0.988096
Zm00001d037926	145.433	132.82	12.6131	120.207	Zm00001d037926	-0.878591	-0.667446	0.70209	0.992903	-0.628051	-0.00222314	0.22366	0.97468	-0.97468
Zm00001d045965	150.734	136.478	14.2568	122.221	Zm00001d045965	-0.885932	-0.631736	0.638435	0.994556	-0.682428	-0.0203924	0.159645	0.976453	-0.976453
Zm00001d019191	155.568	141.636	13.932	127.704	Zm00001d019191	-0.882925	-0.634265	0.674534	0.995709	-0.662341	-0.0529081	0.107588	0.96621	-0.96621
Zm00001d034528	155.218	141.78	13.4384	128.341	Zm00001d034528	-0.875119	-0.608637	0.665778	0.995898	-0.684981	-0.0856611	0.133599	0.960112	-0.960112
Zm00001d019139	156.074	142.463	13.6107	128.852	Zm00001d019139	-0.881001	-0.71051	0.712392	0.996507	-0.598779	0.0384636	0.169861	0.987008	-0.987008
